# Supplementary material for: Genome Wide Identification of Structure Variations in Five Italian Turkey Populations
Source: Animals (Basel). 2025 Jan 24;15(3):339. doi: 10.3390/ani15030339 (PMC11816156; doi:10.3390/ani15030339)
Supplement: Supplementary file 1 [file animals-15-00339-s001.zip]

Archive with 2 entries (2 files):
- Supplementary file S1_Animals-R1-final.xlsx
- Supplementary File S2_Animals-R1-final.pdf
