# Supplementary material for: Genome Wide Identification of Structure Variations in Five Italian Turkey Populations
Source: Animals (Basel). 2025 Jan 24;15(3):339. doi: 10.3390/ani15030339 (PMC11816156; doi:10.3390/ani15030339)
Supplement: Supplementary file 1 [file animals-15-00339-s001.zip › Supplementary file S1_Animals-R1-final.xlsx]

## Sheet: Table S1
Table S1. Detailed sample information on sequenced birds
Population	Population code	Sample ID	NGS ID	Tissue	Sampling location
Basilicata	BAS	ACTT_1	1_44340669	blood	Italy, Basilicata region, Potenza city
Basilicata	BAS	ACTT_2	2_44340670	blood	Italy, Basilicata region, Potenza city
Basilicata	BAS	ACT_10	10_44340678	blood	Italy, Basilicata region, Potenza city
Basilicata	BAS	ACT_11	11_44340679	blood	Italy, Basilicata region, Potenza city
Basilicata	BAS	ACT_12	12_44340680	blood	Italy, Basilicata region, Potenza city
Basilicata	BAS	ACT_13	13_44340681	blood	Italy, Basilicata region, Potenza city
Basilicata	BAS	ACT_14	14_44340682	blood	Italy, Basilicata region, Potenza city
Basilicata	BAS	ACT_15	15_44340683	blood	Italy, Basilicata region, Potenza city
Basilicata	BAS	ACT_16	16_44340684	blood	Italy, Basilicata region, Potenza city
Basilicata	BAS	ACT_17	17_44340685	blood	Italy, Basilicata region, Potenza city
Basilicata	BAS	ACT_18	18_44340686	blood	Italy, Basilicata region, Potenza city
Basilicata	BAS	ACT_19	19_44340687	blood	Italy, Basilicata region, Potenza city
Basilicata	BAS	ACT_20	20_44340688	blood	Italy, Basilicata region, Potenza city
Basilicata	BAS	ACT_21	21_44340689	blood	Italy, Basilicata region, Potenza city
Basilicata	BAS	ACT_22	22_44340690	blood	Italy, Basilicata region, Potenza city
Basilicata	BAS	ACT_23	23_44340691	blood	Italy, Basilicata region, Potenza city
Basilicata	BAS	ACT_24-MARONE	24_MARONE_44340692	blood	Italy, Basilicata region, Potenza city
Basilicata	BAS	ACT_25	25_44340693	blood	Italy, Basilicata region, Potenza city
Basilicata	BAS	ACT_3	3_44340671	blood	Italy, Basilicata region, Potenza city
Basilicata	BAS	ACT_4	4_44340672	blood	Italy, Basilicata region, Potenza city
Basilicata	BAS	ACT_5	5_44340673	blood	Italy, Basilicata region, Potenza city
Basilicata	BAS	ACT_6	6_44340674	blood	Italy, Basilicata region, Potenza city
Basilicata	BAS	ACT_7	7_44340675	blood	Italy, Basilicata region, Potenza city
Basilicata	BAS	ACT_8	8_44340676	blood	Italy, Basilicata region, Potenza city
Basilicata	BAS	ACT_9	9_44340677	blood	Italy, Basilicata region, Potenza city
Basilicata	BAS	FBLL_S3	743243_Turkey_12x_03Jun22_HJ3L2DSX3	blood	Italy, Basilicata region, Potenza city
Basilicata	BAS	FYBRL_S5	743243_Turkey_12x_03Jun22_HJ3L2DSX3	blood	Italy, Basilicata region, Potenza city
Basilicata	BAS	GFBLL_S6	743243_Turkey_12x_03Jun22_HJ3L2DSX3	blood	Italy, Basilicata region, Potenza city
Basilicata	BAS	GMBLL_S4	743243_Turkey_12x_03Jun22_HJ3L2DSX3	blood	Italy, Basilicata region, Potenza city
Apulian M	APU_M	MAZ-2	MAZZA_2_44340695	blood	Italy, Basilicata region, Potenza city
Apulian M	APU_M	MAZ-3	MAZZA_3_44340696	blood	Italy, Basilicata region, Potenza city
Apulian M	APU_M	MAZ-4	MAZZA_4_44340697	blood	Italy, Basilicata region, Potenza city
Apulian M	APU_M	MAZ-5	MAZZA_5_44340698	blood	Italy, Basilicata region, Potenza city
Apulian M	APU_M	MAZ-6	MAZZA_6_44340699	blood	Italy, Basilicata region, Potenza city
Apulian M	APU_M	MAZ-7	MAZZA_7_44340700	blood	Italy, Basilicata region, Potenza city
Apulian M	APU_M	MAZ-8	MAZZA_8_44340701	blood	Italy, Basilicata region, Potenza city
Basilicata	BAS	MOLL_S2	743243_Turkey_12x_03Jun22_HJ3L2DSX3	blood	Italy, Basilicata region, Potenza city
Basilicata	BAS	MORL_S1	743243_Turkey_12x_03Jun22_HJ3L2DSX3	blood	Italy, Basilicata region, Potenza city
Apulian PN	APU_PN	PEN-1	PENNELLA_1_44340708	blood	Italy, Puglia region,Brindisi city
Apulian PN	APU_PN	PEN-2	PENNELLA_2_44340709	blood	Italy, Puglia region, Brindisicity
Apulian PN	APU_PN	PEN-3	pennella_3_GS530784_44340735	blood	Italy, Puglia region, Brindisi city
Apulian PN	APU_PN	PEN-4	PENNELLA_3_GS530827_44340710	blood	Italy, Puglia region, Brindisi city
Apulian PN	APU_PN	PEN-5	PENNELLA_4_44340711	blood	Italy, Puglia region, Brindisi city
Apulian PS	APU_PS	PIS-1	PISANO_1_44340702	blood	Italy, Basilicata region, Potenza city
Apulian PS	APU_PS	PIS-2	PISANO_2_44340703	blood	Italy, Basilicata region, Potenza city
Apulian PS	APU_PS	PIS-3	PISANO_3_44340704	blood	Italy, Basilicata region, Potenza city
Apulian PS	APU_PS	PIS-4	PISANO_4_44340705	blood	Italy, Basilicata region, Potenza city
Apulian PS	APU_PS	PIS-5	pisano_5_GS530783_44340734	blood	Italy, Basilicata region, Potenza city
Apulian PS	APU_PS	PIS-6	PISANO_6_GS530824_44340707	blood	Italy, Basilicata region, Potenza city
Basilicata	BAS	act-10	accettura_10_44340727	blood	Italy, Basilicata region, Potenza city
Basilicata	BAS	act-11	accettura_11_44340728	blood	Italy, Basilicata region, Potenza city
Basilicata	BAS	act-12	accettura_12_44340729	blood	Italy, Basilicata region, Potenza city
Basilicata	BAS	act-13	accettura_13_44340730	blood	Italy, Basilicata region, Potenza city
Basilicata	BAS	act-14	accettura_14_44340731	blood	Italy, Basilicata region, Potenza city
Basilicata	BAS	act-15	accettura_15_44340732	blood	Italy, Basilicata region, Potenza city
Basilicata	BAS	act-2	accettura_2_44340719	blood	Italy, Basilicata region, Potenza city
Basilicata	BAS	act-3	accettura_3_44340720	blood	Italy, Basilicata region, Potenza city
Basilicata	BAS	act-4	accettura_4_44340721	blood	Italy, Basilicata region, Potenza city
Basilicata	BAS	act-5	accettura_5_44340722	blood	Italy, Basilicata region, Potenza city
Basilicata	BAS	act-6	accettura_6_44340723	blood	Italy, Basilicata region, Potenza city
Basilicata	BAS	act-7	accettura_7_44340724	blood	Italy, Basilicata region, Potenza city
Basilicata	BAS	act-8	accettura_8_44340725	blood	Italy, Basilicata region, Potenza city
Basilicata	BAS	act-9	accettura_9_44340726	blood	Italy, Basilicata region, Potenza city
Basilicata	BAS	act1-1	accettura_1_44340718	blood	Italy, Basilicata region, Potenza city
Apulian C	APU_C	car-1	cardarelli_1_44340713	blood	Italy, Puglia region, Lecce city
Apulian C	APU_C	car-2	cardarelli_2_44340714	blood	Italy, Puglia region, Lecce city
Apulian C	APU_C	car-3	cardarelli_3_44340715	blood	Italy, Puglia region, Lecce city
Apulian C	APU_C	car-4	cardarelli_4_44340716	blood	Italy, Puglia region, Lecce city
Apulian C	APU_C	car-5	cardarelli_5_44340717	blood	Italy, Puglia region, Lecce city
Apulian PN	APU_PN	pen-3	pennella_3_GS530784_44340735	blood	Italy, Puglia region, Brindisi city
Apulian PN	APU_PN	pen-5	pennella_5_GS530785_44340736	blood	Italy, Puglia region, Brindisi city
Apulian PS	APU_PS	pis-5	pisano_5_GS530783_44340734	blood	Italy, Basilicata region, Potenza city
Apulian PS	APU_PS	pis-6	pisano_6_GS530782_44340733	blood	Italy, Basilicata region, Potenza city

## Sheet: Table S2
Table S2. NGS data reads mapping
Sample ID	Reported_ID	Total Read Bases (bp)	Total Reads	Estimated Coverage	Mean coverage	Mapping rate
ACTT_1	1_44340669	15932721709	105514713	14.48	12.5452	0.9866
ACTT_2	2_44340670	17354519358	114930592	15.78	13.3925	0.9853
ACT_10	10_44340678	12712206900	8.41868e+07	11.5566	9.8048	0.9852
ACT_11	11_44340679	14850628733	9.83485e+07	13.5006	11.8215	0.9874
ACT_12	12_44340680	14312444925	9.47844e+07	13.0113	11.4487	0.9854
ACT_13	13_44340681	17856442555	1.18255e+08	16.2331	13.4237	0.9746
ACT_14	14_44340682	16293419368	1.07903e+08	14.8122	12.7065	0.9828
ACT_15	15_44340683	17040578804	1.12852e+08	15.4914	13.3673	0.9859
ACT_16	16_44340684	12758009777	8.44901e+07	11.5982	10.3138	0.9829
ACT_17	17_44340685	10810433266	7.15923e+07	9.82767	8.3563	0.986
ACT_18	18_44340686	13611088367	9.01397e+07	12.3737	10.5644	0.9852
ACT_19	19_44340687	12723657619	8.42626e+07	11.567	10.3432	0.9819
ACT_20	20_44340688	12997880506	8.60787e+07	11.8163	10.3848	0.9824
ACT_21	21_44340689	15637865687	1.03562e+08	14.2162	12.1317	0.9854
ACT_22	22_44340690	16805291360	1.11293e+08	15.2775	13.1173	0.9867
ACT_23	23_44340691	13174052579	8.72454e+07	11.9764	10.7027	0.9875
ACT_24-MARONE	24_MARONE_44340692	13569102396	8.98616e+07	12.3355	10.9049	0.9866
ACT_25	25_44340693	14011863543	9.27938e+07	12.7381	11.2554	0.9878
ACT_3	3_44340671	15121629091	100143239	13.75	12.097	0.9854
ACT_4	4_44340672	14234198343	9.42662e+07	12.9402	11.3268	0.9815
ACT_5	5_44340673	12337195842	8.17033e+07	11.2156	9.8707	0.9817
ACT_6	6_44340674	12417350878	8.22341e+07	11.2885	9.6613	0.9848
ACT_7	7_44340675	14788604004	9.79378e+07	13.4442	11.674	0.9806
ACT_8	8_44340676	13365852128	8.85156e+07	12.1508	10.7849	0.9859
ACT_9	9_44340677	14497564888	9.60104e+07	13.1796	11.4132	0.9859
FBLL_S3	743243_Turkey_12x_03Jun22_HJ3L2DSX3	17602338827	116571780	14.67	13.0212	0.979
FYBRL_S5	743243_Turkey_12x_03Jun22_HJ3L2DSX3	18047266787	119518323	15.04	12.9243	0.9783
GFBLL_S6	743243_Turkey_12x_03Jun22_HJ3L2DSX3	17601350098	116565232	14.67	12.9322	0.9663
GMBLL_S4	743243_Turkey_12x_03Jun22_HJ3L2DSX3	20282782604	134323064	16.9	15.1262	0.9856
MAZ-2	MAZZA_2_44340695	14562452297	9.64401e+07	14.5625	11.3393	0.9867
MAZ-3	MAZZA_3_44340696	16250479170	1.07619e+08	16.2505	12.7146	0.9875
MAZ-4	MAZZA_4_44340697	15716112269	1.0408e+08	15.7161	12.5588	0.9856
MAZ-5	MAZZA_5_44340698	13409746552	8.88063e+07	13.4097	10.9182	0.9873
MAZ-6	MAZZA_6_44340699	15309611733	1.01388e+08	15.3096	11.6344	0.9764
MAZ-7	MAZZA_7_44340700	14067208686	9.31603e+07	14.0672	11.1113	0.9778
MAZ-8	MAZZA_8_44340701	15218005978	1.00781e+08	15.218	11.9652	0.9827
MOLL_S2	743243_Turkey_12x_03Jun22_HJ3L2DSX3	17862374502	118293871	14.89	13.231	0.9825
MORL_S1	743243_Turkey_12x_03Jun22_HJ3L2DSX3	18141196023	120140371	15.12	13.1308	0.9805
PEN-1	PENNELLA_1_44340708	16443232946	1.08896e+08	16.4432	12.8008	0.9764
PEN-2	PENNELLA_2_44340709	14650241145	9.70215e+07	14.6502	11.5207	0.981
PEN-3	pennella_3_GS530784_44340735	11445948188	7.5801e+07	11.4459	13.0368	0.983
PEN-4	PENNELLA_3_GS530827_44340710	16883131413	1.11809e+08	16.8831	12.3869	0.9811
PEN-5	PENNELLA_4_44340711	15993792212	1.05919e+08	15.9938	10.8885	0.9798
PIS-1	PISANO_1_44340702	12454565715	8.24806e+07	12.4546	10.1105	0.9834
PIS-2	PISANO_2_44340703	14149272175	9.37038e+07	14.1493	11.1186	0.9789
PIS-3	PISANO_3_44340704	14013771996	9.28064e+07	14.0138	11.1143	0.9826
PIS-4	PISANO_4_44340705	14368744295	9.51572e+07	14.3687	11.0765	0.9788
PIS-5	pisano_5_GS530783_44340734	13090222612	8.66902e+07	13.0902	12.4609	0.9751
PIS-6	PISANO_6_GS530824_44340707	13290459180	8.80163e+07	13.2905	10.6929	0.9844
act-10	accettura_10_44340727	12876333877	8.52737e+07	12.8763	9.9182	0.9786
act-11	accettura_11_44340728	14402142227	9.53784e+07	14.4021	11.4555	0.9863
act-12	accettura_12_44340729	13337225330	8.8326e+07	13.3372	10.7685	0.9859
act-13	accettura_13_44340730	13134929288	8.69863e+07	13.1349	10.5897	0.9834
act-14	accettura_14_44340731	13020422095	8.6228e+07	13.0204	10.5397	0.9854
act-15	accettura_15_44340732	13351538729	8.84208e+07	13.3515	10.8722	0.9861
act-2	accettura_2_44340719	13913578202	92142902	13.9136	11.1711	0.9846
act-3	accettura_3_44340720	13527632591	8.9587e+07	13.5276	10.7671	0.9859
act-4	accettura_4_44340721	15892644192	1.05249e+08	15.8926	12.5565	0.9854
act-5	accettura_5_44340722	14363018936	9.51193e+07	14.363	11.6968	0.987
act-6	accettura_6_44340723	12927862114	8.5615e+07	12.9279	10.0911	0.9877
act-7	accettura_7_44340724	15327742038	1.01508e+08	15.3277	11.751	0.983
act-8	accettura_8_44340725	17407956048	1.15284e+08	17.408	13.4747	0.9849
act-9	accettura_9_44340726	7705379877	5.1029e+07	7.70538	6.0131	0.9855
act1-1	accettura_1_44340718	14767611018	9.77987e+07	14.7676	11.0168	0.9803
car-1	cardarelli_1_44340713	11303768424	7.48594e+07	11.3038	8.6824	0.9817
car-2	cardarelli_2_44340714	16552014779	1.09616e+08	16.552	12.8949	0.9832
car-3	cardarelli_3_44340715	15906003364	1.05338e+08	15.906	12.325	0.9824
car-4	cardarelli_4_44340716	17407956048	1.15284e+08	17.408	13.3695	0.9818
car-5	cardarelli_5_44340717	13449824070	8.90717e+07	13.4498	10.7851	0.983
pen-3	pennella_3_GS530784_44340735	11445948188	7.5801e+07	11.4459	9.4985	0.9849
pen-5	pennella_5_GS530785_44340736	13800979462	9.13972e+07	13.801	10.7088	0.9739
pis-5	pisano_5_GS530783_44340734	13090222612	8.66902e+07	13.0902	9.8822	0.9754
pis-6	pisano_6_GS530782_44340733	14506152927	9.60672e+07	14.5062	11.4049	0.9798

## Sheet: Table S3
Table S3. Basic statistics of the different types of SVs identified in this study
Animal	DEL	DUP	INV	Total
car-5	1401	505	84	1990
ACTT_1	1457	518	110	2085
ACTT_2	1501	543	100	2144
ACT_3	1493	533	104	2130
ACT_4	1455	535	98	2088
ACT_5	1461	535	99	2095
ACT_6	1416	530	93	2039
ACT_7	1486	554	103	2143
ACT_8	1445	547	93	2085
ACT_9	1499	544	99	2142
ACT_10	1412	557	99	2068
ACT_11	1430	537	90	2057
ACT_12	1451	553	95	2099
ACT_13	1512	544	96	2152
ACT_14	1445	538	96	2079
ACT_15	1520	552	96	2168
ACT_16	1445	513	91	2049
ACT_17	1378	513	101	1992
ACT_18	1436	542	104	2082
ACT_19	1473	545	94	2112
ACT_20	1463	525	101	2089
ACT_21	1494	526	104	2124
ACT_22	1473	544	98	2115
ACT_23	1400	529	102	2031
ACT_25	1451	537	101	2089
ACT_24-MARONE	1458	516	102	2076
act1-1	1459	550	101	2110
act-10	1392	531	94	2017
act-11	1423	539	94	2056
act-12	1447	532	93	2072
act-13	1475	536	109	2120
act-14	1387	511	101	1999
act-15	1443	498	95	2036
act-2	1462	535	98	2095
act-3	1452	530	92	2074
act-4	1448	540	104	2092
act-5	1498	539	97	2134
act-6	1434	534	94	2062
act-7	1498	544	100	2142
act-8	1473	541	96	2110
act-9	1299	501	87	1887
FBLL_S3	1493	550	97	2140
MOLL_S2	1466	552	97	2115
MORL_S1	1462	545	94	2101
GFBLL_S6	1389	468	88	1945
GMBLL_S4	1456	523	102	2081
car-1	1350	481	79	1910
car-2	1429	510	82	2021
car-3	1432	518	83	2033
car-4	1492	545	98	2135
MAZ-2	1451	522	92	2065
MAZ-3	1443	526	91	2060
MAZ-4	1507	538	99	2144
MAZ-5	1420	508	93	2021
MAZ-6	1430	523	85	2038
MAZ-7	1413	510	91	2014
MAZ-8	1403	504	90	1997
PEN-1	1431	513	83	2027
PEN-2	1467	504	92	2063
pen-3	1366	492	83	1941
PEN-3	1478	525	90	2093
PEN-4	1445	513	95	2053
pen-5	1479	531	91	2101
PEN-5	1421	501	90	2012
PIS-1	1421	479	93	1993
PIS-2	1504	517	90	2111
PIS-3	1433	521	90	2044
PIS-4	1491	518	91	2100
pis-5	1449	526	93	2068
PIS-5	1544	550	90	2184
pis-6	1561	524	96	2181
PIS-6	1580	530	91	2201
FYBRL_S5	1443	535	101	2079

## Sheet: Table S4
Table S4. Summary statistics for SVs
SV_Type	Mean	Minimum	Maximum
DEL	1451.97	1299	1580
DUP	527.096	468	557
INV	94.9041	79	110

## Sheet: Table S5
Table S5. Post filtration structure variations detected in this study, in VCF format.
#CHROM	POS	ID	REF	ALT	QUAL	FILTER	INFO	FORMAT	ACTT_1	ACTT_2	ACT_3	ACT_4	ACT_5	ACT_6	ACT_7	ACT_8	ACT_9	ACT_10	ACT_11	ACT_12	ACT_13	ACT_14	ACT_15	ACT_16	ACT_17	ACT_18	ACT_19	ACT_20	ACT_21	ACT_22	ACT_23	ACT_25	ACT_24-MARONE	act1-1	act-10	act-11	act-12	act-13	act-14	act-15	act-2	act-3	act-4	act-5	act-6	act-7	act-8	act-9	FBLL_S3
1	5	7173	N	<DUP>	113.6	.	AC=60;ALG=PROD;AN=146;CIEND=-10,9;CIEND95=-2,4;CIPOS=-5,9;CIPOS95=-3,3;END=229;EVENT=NA;GCF=0.573333;IMPRECISE=TRUE;MSHQ=2.6552;PE=7;SNAME=ACT_7:2;SR=1;STRANDS=-+:8;SU=8;SVLEN=224;SVTYPE=DUP;smoove_gene=si:ch211-156b7.4|upstream:1:225;DEPTH=4.16667,5.679151034482759,4.7608621428571425,1.51515,1.5673110344827588,1.475376428571429	GT:GQ:SQ:GL:DP:RO:AO:QR:QA:RS:AS:ASC:RP:AP:AB:DHFC:DHFFC:DHBFC:SHQ	0/0:11:0.27:-1,-2,-4:29:27:1:27:1:0:0:0:27:1:0.036:4.16667:1.25:3.57143:-1	0/0:27:0.01:-1,-4,-9:78:73:4:72:3:32:1:0:40:2:0.04:5:1.25:3.75:-1	0/1:0:85.58:-9,-1,-1:32:23:8:23:8:0:0:0:23:8:0.26:3.81818:1.27273:3:3	0/1:42:42.24:-7,-3,-9:121:110:11:109:11:62:1:0:47:9:0.092:8.8:1.27536:6.28571:3	0/1:54:54.32:-8,-3,-9:123:110:12:110:12:61:0:0:49:11:0.098:8.88889:1.53846:6.66667:1	0/1:33:33.86:-7,-3,-9:116:105:11:104:10:55:3:0:49:7:0.088:10.75:1.62264:7.16667:4	0/1:49:77.51:-10,-2,-7:113:99:13:99:13:51:4:0:48:9:0.12:8.5:1.49123:6.07143:3	0/1:14:14.32:-4,-2,-5:62:55:6:55:5:27:3:0:28:2:0.083:4.5:1.32353:3.75:4	0/1:40:97.93:-11,-2,-6:107:91:15:91:14:50:1:0:41:12:0.13:7.6:2:5.84615:3	0/1:9:10.03:-4,-3,-7:81:74:7:74:6:38:0:0:36:5:0.075:8.625:1.97143:5.75:1	0/1:7:44.54:-5,-1,-1:28:23:5:23:5:0:0:0:23:5:0.18:4.45455:1.75:3.5:4	0/1:14:24.43:-3,-1,-3:35:30:4:30:4:0:0:0:30:4:0.12:5.8:1.65714:4.46154:1	0/1:50:51:-11,-6,-19:234:213:20:212:19:110:3:1:102:15:0.082:13.4167:1.4375:10.0625:3	0/1:37:37.56:-7,-3,-9:112:101:11:100:10:52:1:1:48:7:0.091:6.58333:1.83721:5.26667:4	0/1:20:20.72:-4,-2,-6:70:63:6:62:6:32:0:1:30:4:0.088:4.25:1.275:3.4:4	0/1:29:48.56:-6,-2,-5:69:60:8:60:8:33:0:0:27:7:0.12:5.11111:1.58621:4.18182:1	0/1:22:22.56:-4,-2,-5:68:61:7:60:6:30:0:0:30:5:0.091:7.42857:1.625:5.2:1	0/1:23:23.53:-5,-2,-7:81:73:8:73:7:40:0:1:33:6:0.087:7.11111:1.56098:4.92308:4	0/1:34:64.4:-8,-2,-5:82:72:10:71:10:37:3:0:34:7:0.12:5.88889:1.47222:4.41667:4	0/1:11:70.13:-8,-1,-2:45:37:8:37:8:0:0:0:37:8:0.18:8.11111:1.55319:5.61538:3	0/1:6:7.63:-4,-3,-8:84:78:6:77:6:45:0:0:32:5:0.072:7.09091:1.77273:5.2:1	0/1:7:23.09:-3,-1,-1:22:18:3:18:3:0:0:0:18:3:0.14:3.33333:1.21212:2.66667:1	0/1:20:20.72:-4,-2,-6:69:62:6:62:6:31:2:0:31:4:0.088:4.6:1.48387:3.83333:4	0/0:1:2.29:-3,-3,-8:80:73:6:72:5:42:0:0:30:5:0.065:5.3:1.2619:4.07692:-1	0/0:12:0.23:-3,-4,-10:92:85:6:84:5:44:0:0:40:5:0.056:5.7:1.67647:4.38462:-1	0/1:59:59.33:-12,-6,-18:223:203:19:203:19:120:0:1:83:17:0.086:16.1111:1.43564:9.66667:3	0/1:33:54.16:-7,-2,-5:78:68:9:68:9:40:0:0:28:8:0.12:6.22222:2.15385:5.09091:1	0/1:9:61.89:-7,-1,-2:39:32:7:32:7:0:0:0:32:7:0.18:5.3:1.55882:4.07692:4	0/0:10:0.41:-1,-2,-3:27:25:1:25:1:0:0:0:25:1:0.038:3.4:1.47826:2.83333:-1	0/1:2:113.58:-12,-1,-1:45:34:11:34:11:0:0:0:34:11:0.24:5.8:1.28889:4.83333:3	0/1:4:57.99:-6,-1,-1:29:23:6:23:6:0:0:0:23:6:0.21:4.2:1.4:3.5:4	0/1:12:17.15:-3,-1,-2:28:24:3:24:3:0:0:0:24:3:0.11:3.3:1.73684:2.75:1	0/0:0:2.69:-3,-3,-8:78:71:6:71:5:44:1:0:27:4:0.066:4.9:1.44118:3.76923:-1	0/0:6:0.92:-2,-3,-7:69:64:5:63:4:37:2:0:26:2:0.06:5.2:1.85714:4.33333:-1	0/1:4:6.12:-3,-3,-7:72:65:6:65:5:34:2:0:31:3:0.071:4.08333:1.4:3.5:4	0/0:39:0:-0,-4,-9:60:58:2:57:1:32:0:1:25:0:0.017:4.63636:1.59375:3.92308:-1	0/1:10:10.87:-4,-3,-7:81:73:7:73:6:39:0:0:34:6:0.076:9.125:1.78049:5.61538:1	0/1:45:82.14:-10,-2,-6:108:95:13:94:13:46:0:1:48:11:0.12:9:1.52542:6.42857:3	0/0:8:0.63:-3,-4,-9:86:80:6:79:5:45:1:0:34:4:0.06:4.91667:1.59459:3.93333:-1	0/1:6:45.6:-5,-1,-1:27:22:5:22:5:0:0:0:22:5:0.19:9:1.5:6.42857:4	0/1:13:13.63:-5,-4,-11:121:112:9:112:9:58:0:1:54:7:0.074:7.5:1.47541:6:4
1	29	7178	N	<DUP>	1252.8	.	AC=145;ALG=PROD;AN=146;CIEND=-50,411;CIEND95=-50,103;CIPOS=-29,20;CIPOS95=-25,20;END=440;EVENT=NA;GCF=0.597087;IMPRECISE=TRUE;MSHQ=4;PE=6;SNAME=GFBLL_S6:1;SR=0;STRANDS=-+:6;SU=6;SVLEN=411;SVTYPE=DUP;smoove_gene=si:ch211-156b7.4|upstream:1:412;DEPTH=6.479529166666667,7.25,nan,2.878861944444444,2.82927,nan	GT:GQ:SQ:GL:DP:RO:AO:QR:QA:RS:AS:ASC:RP:AP:AB:DHFC:DHFFC:DHBFC:SHQ	1/1:56:476.56:-52,-10,-4:58:24:34:24:34:0:0:0:24:34:0.59:5.25:3.5:4.2:-1	1/1:10:347.07:-36,-2,-1:106:73:32:73:31:35:0:0:38:31:0.3:6.75:2.53125:4.76471:-1	1/1:62:594.51:-63,-10,-3:89:44:45:44:44:19:0:1:25:43:0.5:5.90909:2.82609:4.33333:-1	1/1:72:813.45:-84,-10,-2:151:86:64:85:63:43:1:1:42:61:0.43:11.7:2.34:7.8:-1	1/1:39:564.86:-58,-5,-1:127:79:47:79:46:36:0:0:43:46:0.37:12:3.08571:8.30769:-1	1/1:35:566.35:-58,-5,-1:135:87:47:87:47:47:0:0:40:46:0.35:12.5:3.0303:7.69231:-1	1/1:41:622.11:-63,-5,-1:143:91:52:90:51:49:0:1:41:50:0.36:10.5:3:7:-1	1/1:2:205.4:-22,-1,-1:70:50:20:50:19:28:0:1:22:18:0.28:5.6:2.54545:4.30769:-1	1/1:50:619.13:-64,-7,-2:126:75:50:74:49:39:0:1:35:48:0.4:9.5:3.27586:6.78571:-1	1/1:64:565.99:-61,-11,-4:76:34:41:34:41:0:0:0:34:41:0.55:10.625:4.72222:6.53846:-1	1/1:56:466.49:-51,-10,-5:54:21:33:21:33:0:0:0:21:33:0.61:5:3.4375:3.92857:-1	1/1:51:456.18:-49,-9,-4:61:27:33:27:33:0:0:0:27:33:0.55:7:2.41379:5:-1	1/1:51:1111.64:-113,-7,-1:302:205:97:204:96:116:0:0:88:96:0.32:18.6667:2.6988:12.4444:-1	1/1:33:530.97:-54,-5,-1:126:81:44:81:44:46:0:0:35:43:0.35:8.75:3.5:6.5625:-1	1/1:44:418.86:-44,-7,-3:62:31:31:31:31:0:0:0:31:31:0.5:5.41667:2.24138:4.0625:-1	1/1:36:443.71:-46,-5,-1:87:52:35:52:35:32:1:0:20:34:0.4:7:2.625:5.25:-1	1/1:33:416.69:-43,-5,-1:85:51:34:50:33:22:0:0:28:33:0.4:10.2857:3:6.54545:-1	1/1:51:570.47:-59,-7,-2:105:59:45:58:44:30:1:0:28:43:0.43:9.33333:2.70968:6:-1	1/1:31:433.41:-45,-4,-1:95:59:36:58:35:33:1:0:25:33:0.38:8.22222:2.64286:5.69231:-1	1/1:76:655.65:-71,-13,-5:82:35:47:35:47:0:0:0:35:47:0.57:10.8889:2.9697:7:-1	1/1:40:494.32:-51,-6,-2:98:58:39:58:39:30:0:0:28:38:0.4:8.18182:3.33333:5.625:-1	1/1:28:322.34:-34,-4,-1:61:35:26:34:25:17:0:0:17:25:0.42:4.91667:2.26923:3.6875:-1	1/1:45:390.34:-43,-8,-3:49:21:28:21:28:0:0:0:21:28:0.57:6.3:2.625:4.84615:-1	1/1:42:447.37:-47,-6,-2:77:42:35:41:34:20:0:0:21:34:0.45:7.5:2.67857:5.35714:-1	1/1:44:398.7:-43,-7,-3:54:25:29:25:29:0:0:0:25:29:0.54:7.7:3.20833:5.92308:-1	1/1:82:1138.31:-116,-10,-2:247:154:93:153:92:82:0:0:71:91:0.38:20.6667:2.2963:11.625:-1	1/1:53:449.54:-49,-10,-4:54:22:32:22:32:0:0:0:22:32:0.59:7.44444:3.04545:5.58333:-1	1/1:38:437.07:-45,-5,-2:83:48:35:47:34:22:0:1:25:33:0.42:7:2.5:5:-1	1/1:25:325.55:-34,-4,-1:68:42:26:41:26:22:0:0:19:25:0.39:4.9:2.72222:3.76923:-1	1/1:46:558.44:-57,-6,-2:110:65:44:65:44:33:0:0:32:43:0.4:8.1:2.7931:6.23077:-1	1/1:31:287.18:-31,-5,-2:40:19:21:19:21:0:0:0:19:21:0.53:5:2.63158:3.84615:-1	1/1:37:310.99:-34,-7,-3:37:14:22:14:22:0:0:0:14:22:0.61:5.4:3.85714:4.5:-1	1/1:48:407.29:-45,-9,-4:50:20:29:20:29:0:0:0:20:29:0.59:7:2.8:5:-1	1/1:44:398.7:-43,-7,-3:55:25:29:25:29:0:0:0:25:29:0.54:6.7:3.94118:5.15385:-1	1/1:51:454.47:-49,-8,-3:61:28:33:28:33:0:0:0:28:33:0.54:5.58333:3.04545:4.46667:-1	1/1:61:528.89:-57,-10,-4:67:29:38:29:38:0:0:0:29:38:0.57:5.90909:2.82609:4.64286:-1	1/1:79:650.72:-71,-14,-6:75:29:46:29:46:0:0:0:29:46:0.61:10.25:2.73333:5.85714:-1	1/1:99:851.68:-92,-17,-7:107:45:61:45:61:0:0:0:45:61:0.58:10.2:2.42857:6.375:-1	1/1:54:461.34:-50,-10,-4:57:24:33:24:33:0:0:0:24:33:0.58:6.41667:2.65517:4.8125:-1	1/1:40:462.37:-48,-6,-2:88:50:37:50:36:25:0:0:25:36:0.42:9.6:3.42857:6:-1	1/1:11:473.11:-49,-3,-1:151:106:44:106:43:55:0:0:51:43:0.29:10.0833:2.95122:7.5625:-1
1	29	7174	N	<DUP>	1936.1	.	AC=146;ALG=SUM;AN=146;CIEND=-613,371;CIEND95=-437,371;CIPOS=-29,140;CIPOS95=-29,115;END=997;EVENT=NA;GCF=0.588235;IMPRECISE=TRUE;MSHQ=-1;PE=485;SNAME=FYBRL_S5:2,ACT_4:4,PIS-1:1,act-5:1,MORL_S1:3,PIS-3:2,car-5:1,MAZ-7:2,ACT_12:1,MOLL_S2:3,FBLL_S3:3,act1-1:3,car-4:1,ACT_10:2,ACT_16:1,MAZ-6:1,ACT_18:1,act-12:1,pen-3:1,ACTT_2:1,ACT_11:2,PIS-5:1,PEN-4:1,PEN-3:1,act-6:1,act-13:1,ACT_25:2,PIS-4:1,ACT_21…	GT:GQ:SQ:GL:DP:RO:AO:QR:QA:RS:AS:ASC:RP:AP:AB:DHFC:DHFFC:DHBFC:SHQ	1/1:80:591.98:-70,-19,-11:50:10:40:10:40:0:0:0:10:40:0.8:4:9.6:3.2:-1	1/1:52:540.23:-56,-8,-2:93:50:42:49:41:29:0:0:20:41:0.46:4.91667:6.55556:3.47059:-1	1/1:100:781.14:-88,-20,-10:79:24:54:24:54:9:0:0:15:53:0.69:3.81818:6:2.8:-1	1/1:129:1123.63:-120,-21,-8:145:64:81:64:81:34:1:0:30:80:0.56:8.3:9.22222:5.53333:-1	1/1:86:780.46:-83,-13,-5:110:51:58:51:57:27:0:0:24:57:0.53:7:12.6:4.84615:-1	1/1:89:797.41:-85,-14,-5:110:51:58:50:58:29:0:0:21:58:0.54:8.875:10.1429:5.46154:-1	1/1:116:897.82:-101,-23,-12:89:27:62:27:62:0:0:0:27:62:0.7:8.1:11.5714:5.4:-1	1/1:33:374.66:-39,-5,-2:70:40:30:39:29:20:0:0:19:29:0.43:4:4.44444:3.07692:-1	1/1:88:827.64:-87,-13,-5:121:60:61:59:61:35:0:0:24:60:0.51:6.1:6.77778:4.35714:-1	1/1:106:773.01:-92,-26,-15:64:11:52:11:52:0:0:0:11:52:0.83:6.5:8.66667:4:-1	1/1:74:568.16:-65,-16,-8:55:15:39:15:39:0:0:0:15:39:0.72:3:4.71429:2.35714:-1	1/1:85:654.38:-75,-18,-9:64:18:45:18:45:0:0:0:18:45:0.71:4.8:9.6:3.42857:-1	1/1:200:1765.18:-198,-45,-22:177:54:122:54:122:0:0:0:54:122:0.69:12.8333:11:8.55556:-1	1/1:115:875.95:-100,-24,-13:83:22:60:22:60:0:0:0:22:60:0.73:5.5:5.5:4.125:-1	1/1:86:666.18:-75,-17,-9:66:20:46:20:46:0:0:0:20:46:0.7:4.5:10.8:3.375:-1	1/1:74:640.42:-69,-13,-5:84:36:47:35:46:20:0:0:15:46:0.57:4.44444:4.44444:3.33333:-1	1/1:95:717.02:-83,-20,-11:66:17:49:17:49:0:0:0:17:49:0.74:5.85714:8.2:3.72727:-1	1/1:126:940.3:-109,-28,-15:85:20:64:20:64:0:0:0:20:64:0.76:6.11111:6.875:3.92857:-1	1/1:76:593.47:-67,-16,-8:60:18:41:18:41:0:0:0:18:41:0.69:4.88889:11:3.38462:-1	1/1:117:901.25:-102,-24,-12:87:25:62:25:62:0:0:0:25:62:0.71:7.33333:9.42857:4.71429:-1	1/1:99:757.55:-87,-21,-11:73:20:52:20:52:0:0:0:20:52:0.72:5.09091:18.6667:3.5:-1	1/1:71:529.35:-62,-16,-9:47:11:36:11:36:0:0:0:11:36:0.77:3.25:5.57143:2.4375:-1	1/1:66:593.02:-64,-11,-4:81:36:44:36:43:20:0:0:16:43:0.54:3.8:5.42857:2.92308:-1	1/1:79:672.59:-73,-14,-6:83:35:48:34:48:18:0:0:16:47:0.59:5.1:12.75:3.64286:-1	1/1:86:656.1:-75,-18,-10:62:17:45:17:45:0:0:0:17:45:0.73:4.3:4.77778:3.30769:-1	1/1:181:1643.71:-174,-27,-9:229:107:121:107:120:65:0:0:42:120:0.53:15.1111:19.4286:8.5:-1	1/1:84:642.59:-74,-18,-10:60:16:44:16:44:0:0:0:16:44:0.73:4.66667:7:3.5:-1	1/1:69:620.04:-66,-11,-4:85:39:46:38:45:20:0:0:18:45:0.54:4.5:9:3.21429:-1	1/1:53:417.59:-47,-11,-5:44:14:29:14:29:0:0:0:14:29:0.67:3.4:6.8:2.61538:-1	1/1:95:843.09:-90,-15,-6:112:50:61:50:61:28:0:0:22:61:0.55:5.8:11.6:4.46154:-1	1/1:50:390.57:-44,-10,-5:39:12:27:12:27:0:0:0:12:27:0.69:4:6.66667:3.07692:-1	1/1:60:433.05:-53,-15,-9:35:5:29:5:29:0:0:0:5:29:0.85:2.9:5.8:2.41667:-1	1/1:54:525.23:-55,-8,-3:80:40:40:40:39:22:0:0:18:38:0.49:4.1:5.125:2.92857:-1	1/1:49:471.19:-50,-8,-3:73:37:35:36:35:23:0:0:13:35:0.49:4:8:3.07692:-1	1/1:85:654.38:-75,-18,-9:63:18:45:18:45:0:0:0:18:45:0.71:3.58333:14.3333:2.86667:-1	1/1:93:703.51:-81,-20,-11:64:16:48:16:48:0:0:0:16:48:0.75:4.09091:6.42857:3.21429:-1	1/1:95:811.14:-88,-16,-7:101:42:59:42:58:23:0:0:19:58:0.58:7.375:8.42857:4.21429:-1	1/1:157:1205.6:-137,-32,-16:117:34:83:34:83:0:0:0:34:83:0.71:8:13.3333:5:-1	1/1:75:664.01:-71,-12,-5:89:39:49:39:48:23:0:0:16:48:0.55:4.08333:7:3.0625:-1	1/1:95:706.94:-83,-21,-12:62:14:48:14:48:0:0:0:14:48:0.77:8:13.3333:5:-1	1/1:101:814.81:-90,-19,-9:88:31:57:31:57:0:0:0:31:57:0.65:6.33333:15.2:4.75:-1
1	116	7176	N	<DUP>	1688.5	.	AC=145;ALG=SUM;AN=146;CIEND=-108,29;CIEND95=-68,29;CIPOS=-116,51;CIPOS95=-31,31;END=1150;EVENT=NA;GCF=0.597101;IMPRECISE=TRUE;MSHQ=4;PE=30;SNAME=MAZ-3:1,pis-5:3;SR=1;STRANDS=-+:31;SU=31;SVLEN=1034;SVTYPE=DUP;smoove_gene=si:ch211-156b7.4|upstream:1:1035;DEPTH=3.879920833333333,2.42857,nan,8.741267916666667,4.25,nan	GT:GQ:SQ:GL:DP:RO:AO:QR:QA:RS:AS:ASC:RP:AP:AB:DHFC:DHFFC:DHBFC:SHQ	1/1:48:491.34:-52,-7,-2:81:43:38:42:37:20:0:4:22:32:0.47:3.66667:11:2.93333:-1	1/1:42:529.7:-54,-6,-2:107:64:42:64:42:26:1:4:38:36:0.4:4.66667:8:3.29412:-1	1/1:71:665.5:-70,-11,-4:98:48:50:47:49:24:0:7:23:42:0.51:3.63636:6.66667:2.66667:-1	1/1:112:1015.31:-108,-17,-6:142:66:75:65:74:27:0:10:38:64:0.53:7.7:11:5.13333:-1	1/1:65:683.71:-71,-9,-3:116:63:52:63:52:28:0:5:35:46:0.45:6.55556:14.75:4.53846:-1	1/1:65:683.71:-71,-9,-3:116:63:53:63:52:30:2:6:33:44:0.45:8.125:10.8333:5:-1	1/1:67:739.25:-76,-9,-2:133:75:57:75:57:30:0:5:45:52:0.43:6.7:11.1667:4.46667:-1	1/1:22:340.57:-35,-3,-1:79:50:28:50:28:21:0:3:29:25:0.36:3.7:9.25:2.84615:-1	1/1:64:692.07:-72,-9,-2:121:68:53:67:53:30:1:5:37:46:0.44:5.2:7.42857:3.71429:-1	1/1:69:692.3:-72,-10,-3:111:58:53:58:52:29:0:5:29:46:0.47:5.125:5.85714:3.15385:-1	1/1:31:391.38:-40,-4,-1:79:48:31:47:31:23:0:1:24:29:0.4:2.72727:6:2.14286:-1	1/1:47:551.8:-57,-7,-2:104:60:43:60:43:31:0:6:29:36:0.42:3.9:7.8:2.78571:-1	1/1:102:1327.47:-135,-12,-2:275:168:107:167:106:73:3:11:94:92:0.39:11.5:10.6154:7.66667:-1	1/1:79:776.8:-81,-12,-4:121:62:58:62:58:30:1:5:32:51:0.48:4.66667:4.66667:3.5:-1	1/1:45:504.63:-52,-6,-2:93:52:40:52:39:26:0:1:26:38:0.43:4.25:12.75:3.1875:-1	1/1:63:564.28:-60,-10,-4:77:35:41:35:41:15:0:1:20:39:0.54:3.88889:4.375:2.91667:-1	1/1:65:641.68:-67,-10,-3:102:52:49:52:48:23:0:1:29:46:0.48:5.42857:7.6:3.45455:-1	1/1:92:846.3:-90,-14,-5:121:58:62:57:62:27:0:6:30:55:0.52:5.44444:9.8:3.5:-1	1/1:40:472.45:-49,-6,-2:92:53:38:53:37:26:0:4:27:33:0.41:4.44444:10:3.07692:-1	1/1:65:735.81:-76,-9,-2:135:78:57:77:57:40:0:5:37:51:0.43:6.55556:9.83333:4.21429:-1	1/1:58:638.02:-66,-8,-2:114:63:50:63:49:31:0:6:32:43:0.44:4.45455:16.3333:3.0625:-1	1/1:34:398.25:-41,-5,-2:75:43:32:43:31:25:0:2:18:28:0.42:3.08333:5.28571:2.3125:-1	1/1:47:497.98:-52,-7,-2:86:48:38:47:38:21:0:1:26:36:0.45:3.4:5.66667:2.61538:-1	1/1:60:609.51:-64,-9,-3:101:53:47:53:46:25:0:4:28:41:0.46:4.8:12:3.42857:-1	1/1:54:555.46:-58,-8,-2:93:50:43:49:42:24:0:4:25:38:0.46:3.8:5.42857:2.92308:-1	1/1:144:1448.71:-150,-20,-5:234:123:110:123:109:55:0:12:68:96:0.47:13.1111:19.6667:7.375:-1	1/1:44:502.91:-52,-6,-2:94:54:40:53:39:28:1:3:25:35:0.42:3.55556:5.33333:2.66667:-1	1/1:49:535.08:-56,-7,-2:95:53:42:52:41:24:0:4:28:37:0.44:4:8:2.85714:-1	1/1:37:383.25:-40,-6,-2:65:34:30:34:29:15:0:2:19:27:0.46:3:6:2.30769:-1	1/1:74:714.39:-75,-11,-4:109:55:54:54:53:24:0:6:30:47:0.5:5.4:9:4.15385:-1	1/1:17:298.37:-31,-3,-1:75:48:26:48:25:25:0:4:23:20:0.34:3.6:9:2.76923:-1	1/1:35:337.79:-36,-6,-2:52:25:26:25:25:12:0:1:13:24:0.5:2.4:4.8:2:-1	1/1:40:452.3:-47,-6,-2:83:47:36:47:35:23:0:1:24:34:0.43:3.8:5.42857:2.71429:-1	1/1:43:439.01:-46,-7,-2:72:37:34:37:33:15:0:2:22:31:0.47:3.5:8.75:2.69231:-1	1/1:68:638.48:-68,-11,-4:94:46:48:45:47:18:0:5:27:41:0.51:3.25:9.75:2.6:-1	1/1:45:514.7:-53,-6,-2:96:55:41:55:40:30:0:3:25:37:0.42:3.45455:6.33333:2.71429:-1	1/1:57:614.43:-64,-8,-2:109:60:48:59:47:28:0:3:31:44:0.44:6:12:3.42857:-1	1/1:107:1025.16:-107,-16,-5:155:77:77:77:76:34:0:7:43:69:0.5:7:11.6667:4.375:-1	1/1:44:534.86:-55,-6,-2:104:61:42:61:42:30:0:2:31:39:0.41:3.41667:5.85714:2.5625:-1	1/1:71:635.27:-68,-12,-5:85:38:47:38:46:20:0:2:18:43:0.55:7:11.6667:4.375:-1	1/1:28:572.77:-58,-4,-1:152:101:50:101:49:55:1:5:46:43:0.33:5.66667:13.6:4.25:-1
1	120	7177	N	<DUP>	1128.2	.	AC=118;ALG=PROD;AN=146;CIEND=-30,27;CIEND95=-2,2;CIPOS=-30,22;CIPOS95=-1,1;END=487;EVENT=NA;GCF=0.597826;IMPRECISE=TRUE;MSHQ=3;PE=25;SNAME=ACT_14:2,pen-5:1;SR=3;STRANDS=-+:28;SU=28;SVLEN=367;SVTYPE=DUP;smoove_gene=si:ch211-156b7.4|upstream:1:368;DEPTH=6.874863999999999,7.019289642857143,nan,3.2417035555555547,3.1900014285714287,nan	GT:GQ:SQ:GL:DP:RO:AO:QR:QA:RS:AS:ASC:RP:AP:AB:DHFC:DHFFC:DHBFC:SHQ	1/1:10:357.16:-37,-2,-1:110:77:32:76:32:38:0:4:38:27:0.3:6.08333:4.5625:4.86667:-1	0/1:11:310.17:-32,-1,-2:134:102:31:101:31:47:1:4:54:25:0.23:7.5:3.10345:5.29412:3	1/1:17:424.44:-44,-3,-1:120:81:38:81:37:44:0:8:37:29:0.31:6.36364:3.04348:4.66667:-1	1/1:47:728.26:-74,-6,-1:169:108:60:108:60:57:0:13:51:46:0.36:12:2.7907:8:-1	1/1:2:413.8:-43,-2,-2:146:106:39:106:39:52:1:6:54:32:0.27:12.2222:3.54839:8.46154:-1	1/1:11:494.95:-51,-3,-1:156:111:45:111:45:61:1:8:50:35:0.29:13.25:3.3125:8.15385:-1	0/1:0:429.96:-45,-2,-2:158:116:41:115:41:53:0:5:62:36:0.26:11:3.14286:7.33333:3	0/1:11:164.1:-17,-1,-2:81:62:18:62:17:28:0:3:34:14:0.22:6:2.85714:4.61538:3	1/1:5:429.9:-44,-2,-2:147:105:41:105:40:56:0:6:49:33:0.28:9.7:3.34483:6.92857:-1	0/1:1:375.3:-39,-2,-2:141:104:37:103:36:57:0:5:46:31:0.26:11:4.88889:6.76923:3	0/1:7:199.78:-21,-1,-2:88:66:21:66:20:36:0:1:30:19:0.23:5.45455:3.75:4.28571:3	0/1:20:257.85:-27,-1,-3:130:101:28:101:27:64:0:7:37:19:0.21:8.3:2.96429:5.92857:3	0/1:2:915.4:-94,-3,-3:340:250:89:250:88:125:2:12:125:74:0.26:20.4167:3.0625:13.6111:3	0/1:11:361.28:-37,-1,-3:155:117:37:116:36:68:1:5:48:29:0.24:9.25:3.82759:6.9375:3	0/1:25:220.64:-23,-1,-4:125:100:25:99:24:59:0:1:40:22:0.2:6.16667:2.55172:4.625:3	1/1:11:296.63:-31,-2,-1:85:58:27:58:26:29:0:1:29:24:0.31:7.33333:2.75:5.5:-1	1/1:10:345.41:-36,-2,-1:107:75:32:74:31:33:0:2:41:28:0.3:10.4286:3.17391:6.63636:-1	1/1:15:429.41:-44,-3,-1:126:87:39:87:38:43:0:7:44:31:0.3:9.66667:2.9:6.21429:-1	0/1:1:292.69:-31,-2,-2:110:80:29:80:28:41:0:4:39:24:0.26:8.77778:3.03846:6.07692:3	0/1:9:384.68:-40,-1,-2:159:119:39:119:38:64:1:6:55:31:0.24:11:3.19355:7.07143:3	1/1:4:386.38:-40,-2,-2:132:95:37:95:36:49:0:6:46:30:0.27:8.36364:3.53846:5.75:-1	1/1:9:249.66:-26,-2,-1:74:51:22:50:22:26:0:3:24:18:0.31:5.08333:2.54167:3.8125:-1	0/1:9:176.3:-19,-1,-2:84:64:19:63:18:33:0:1:30:17:0.22:6.4:2.78261:4.92308:3	1/1:6:369.25:-38,-2,-1:122:87:35:87:34:47:0:4:40:29:0.28:7.7:3.08:5.5:-1	1/1:9:323.59:-34,-2,-1:100:69:30:69:29:30:0:4:39:25:0.3:8:3.47826:6.15385:-1	0/1:0:825.12:-85,-3,-3:303:223:79:222:79:114:0:13:108:65:0.26:21.8889:3.03077:12.3125:3	1/1:2:289.34:-30,-2,-1:100:72:28:72:27:42:1:3:30:23:0.27:7.66667:3.13636:5.75:-1	1/1:4:334.28:-35,-2,-1:114:82:31:81:31:44:0:5:37:26:0.28:7.5:2.77778:5.35714:-1	1/1:13:269.73:-28,-2,-1:72:48:24:47:23:25:0:3:22:20:0.33:5.2:3.05882:4:-1	1/1:33:520.89:-53,-5,-1:123:79:44:78:43:37:0:7:41:35:0.36:8.7:3.22222:6.69231:-1	0/1:14:191.88:-20,-1,-2:96:75:21:74:20:41:0:5:33:14:0.21:5.3:2.94444:4.07692:3	1/1:7:226.23:-24,-2,-1:68:47:21:46:20:23:0:1:23:19:0.3:5.6:4.30769:4.66667:-1	0/1:5:202.98:-21,-1,-2:85:64:21:63:20:33:0:1:30:19:0.24:7.2:3:5.14286:3	1/1:1:266.22:-28,-2,-1:95:69:26:68:25:35:0:3:33:22:0.27:6.9:4.05882:5.30769:-1	1/1:12:370.57:-38,-2,-1:111:77:33:77:33:41:0:6:36:27:0.3:6.33333:3.45455:5.06667:-1	1/1:0:316.94:-33,-2,-2:114:83:31:83:30:45:0:4:38:26:0.27:6.27273:3.13636:4.92857:-1	0/1:8:334.61:-35,-1,-2:138:104:34:103:33:57:0:4:46:29:0.24:11.5:3.28571:6.57143:3	1/1:6:557.44:-57,-3,-2:190:137:53:137:52:70:0:8:67:43:0.28:10.9:2.79487:6.8125:-1	0/1:10:269.28:-28,-1,-2:117:89:27:89:27:52:1:3:37:23:0.23:6.58333:2.92593:4.9375:3	0/1:1:282.53:-30,-2,-2:106:77:28:77:27:45:0:2:32:24:0.26:11:3.92857:6.875:3	0/1:21:371.34:-38,-1,-3:172:133:38:133:38:66:1:6:67:31:0.22:10.3333:3.1:7.75:3
1	120	7175	N	<DUP>	1387.8	.	AC=140;ALG=SUM;AN=146;CIEND=-30,77;CIEND95=-30,49;CIPOS=-30,75;CIPOS95=-30,47;END=684;EVENT=NA;GCF=0.59823;IMPRECISE=TRUE;MSHQ=4;PE=22;SNAME=PEN-2:1,PEN-5:1,MAZ-4:1;SR=6;STRANDS=-+:28;SU=28;SVLEN=564;SVTYPE=DUP;smoove_gene=si:ch211-156b7.4|upstream:1:565;DEPTH=6.160140000000001,5.096955,nan,4.619690746268656,4.32797,nan	GT:GQ:SQ:GL:DP:RO:AO:QR:QA:RS:AS:ASC:RP:AP:AB:DHFC:DHFFC:DHBFC:SHQ	1/1:5:367.68:-38,-2,-1:124:89:35:88:34:46:0:5:42:29:0.28:4.83333:4.83333:3.86667:-1	1/1:1:400.85:-42,-2,-2:144:105:38:105:38:49:1:4:56:32:0.27:6.58333:3.95:4.64706:-1	1/1:43:595.32:-61,-6,-1:129:79:49:79:48:43:0:8:36:40:0.38:5.54545:3.38889:4.06667:-1	1/1:49:825.82:-84,-6,-1:201:131:69:131:69:68:0:13:63:56:0.34:11:3.66667:7.33333:-1	1/1:20:555.63:-57,-3,-1:161:111:49:111:49:54:1:6:57:41:0.31:11.4444:8.58333:7.92308:-1	1/1:13:528.55:-54,-3,-1:168:119:49:118:48:64:1:8:54:38:0.29:11.875:4.75:7.30769:-1	1/1:5:534.1:-55,-2,-2:184:134:50:133:50:66:0:5:67:45:0.27:10.2:4.25:6.8:-1	0/1:10:238.62:-25,-1,-2:105:80:25:80:24:41:0:3:39:21:0.23:5.4:3.6:4.15385:4	1/1:24:554.12:-57,-4,-1:152:103:49:103:48:48:0:6:55:41:0.32:9.2:4:6.57143:-1	1/1:25:545.76:-56,-4,-1:148:100:48:99:47:56:0:5:43:42:0.32:9.875:7.9:6.07692:-1	1/1:9:323.59:-34,-2,-1:100:70:30:69:29:37:0:1:32:28:0.3:4.72727:3.71429:3.71429:-1	1/1:11:400.83:-41,-2,-1:124:87:37:86:36:48:0:7:38:28:0.3:6.6:3.88235:4.71429:-1	1/1:10:1126.94:-115,-4,-3:391:284:106:284:106:136:2:12:148:91:0.27:17.1667:4.57778:11.4444:-1	1/1:17:526.94:-54,-3,-1:157:110:47:110:47:57:1:5:53:40:0.3:8:4.8:6:-1	1/1:3:331.31:-34,-2,-2:117:84:32:83:31:43:0:1:40:30:0.27:5.66667:3.09091:4.25:-1	1/1:8:332.05:-34,-2,-1:104:73:31:73:30:36:0:1:37:28:0.29:6.55556:3.27778:4.91667:-1	1/1:18:426.14:-44,-3,-1:119:81:38:80:37:35:0:2:45:34:0.32:9:6.3:5.72727:-1	1/1:36:600.02:-61,-5,-1:145:94:50:94:50:49:0:7:45:43:0.35:8.88889:3.80952:5.71429:-1	1/1:4:354.51:-37,-2,-2:122:87:34:87:33:45:0:4:42:29:0.28:7.33333:4.71429:5.07692:-1	1/1:13:540.32:-56,-3,-1:171:121:50:120:49:61:1:6:59:42:0.29:10.1111:4.33333:6.5:-1	0/1:0:408.33:-42,-2,-2:151:110:40:110:39:58:0:6:52:33:0.26:7.63636:6.46154:5.25:4	1/1:1:286.51:-30,-2,-1:103:75:28:74:27:43:0:3:31:24:0.27:4.16667:4.16667:3.125:-1	1/1:5:303.93:-32,-2,-1:101:72:29:72:28:35:0:1:37:27:0.28:5.8:3.625:4.46154:-1	1/1:27:497.08:-51,-4,-1:127:84:43:83:42:41:0:4:42:37:0.34:7:5:5:-1	1/1:19:405.98:-42,-3,-1:111:75:36:74:35:35:0:4:39:31:0.32:6.9:4.92857:5.30769:-1	1/1:27:1050.05:-107,-5,-2:327:231:95:231:95:115:0:13:116:81:0.29:20.1111:5.32353:11.3125:-1	1/1:7:330.43:-34,-2,-1:105:74:31:74:30:39:1:3:35:26:0.29:6.88889:3.26316:5.16667:-1	1/1:11:400.83:-41,-2,-1:123:86:36:86:36:42:0:4:44:31:0.3:6.7:3.52632:4.78571:-1	1/1:22:340.57:-35,-3,-1:79:50:28:50:28:20:0:3:30:24:0.36:4.6:3.06667:3.53846:-1	1/1:42:591.88:-61,-6,-1:132:82:49:81:48:38:0:7:43:40:0.37:7.6:4.22222:5.84615:-1	0/1:10:217.18:-23,-1,-2:99:76:23:75:22:37:0:4:38:17:0.23:4.7:3.35714:3.61538:4	1/1:23:301.97:-31,-4,-1:63:38:24:37:24:17:0:2:20:22:0.39:4.7:5.875:3.91667:-1	1/1:8:321.95:-33,-2,-1:101:71:30:70:29:35:0:1:35:28:0.29:6.2:4.13333:4.42857:-1	1/1:12:350.4:-36,-2,-1:103:71:31:71:31:34:0:4:37:27:0.3:6.1:5.08333:4.69231:-1	1/1:25:471.78:-48,-4,-1:122:81:40:80:40:37:0:7:43:32:0.33:5.33333:5.33333:4.26667:-1	1/1:24:459.99:-47,-4,-1:118:78:40:78:39:42:0:3:36:36:0.33:5.72727:6.3:4.5:-1	1/1:13:478.14:-49,-3,-1:148:104:43:103:43:55:0:3:48:39:0.29:9.75:4.875:5.57143:-1	1/1:27:735.72:-75,-4,-1:215:148:66:148:65:73:0:8:75:57:0.31:10:4.34783:6.25:-1	0/1:6:316.29:-33,-1,-2:128:96:31:95:31:53:0:3:42:27:0.25:5.58333:5.15385:4.1875:4	1/1:21:421.19:-43,-3,-1:111:74:37:74:36:44:0:2:30:33:0.33:8.8:4:5.5:-1	0/1:25:429.02:-44,-1,-4:201:156:44:155:44:86:1:6:69:37:0.22:8.66667:4.16:6.5:4
1	120	7179	N	<DUP>	1521.4	.	AC=143;ALG=PROD;AN=146;CIEND=-30,29;CIEND95=-3,3;CIPOS=-30,21;CIPOS95=-2,2;END=879;EVENT=NA;GCF=0.590789;IMPRECISE=TRUE;MSHQ=3;PE=13;SNAME=ACT_13:2;SR=2;STRANDS=-+:15;SU=15;SVLEN=759;SVTYPE=DUP;smoove_gene=si:ch211-156b7.4|upstream:1:760;DEPTH=5.014851285714285,4.064103333333333,nan,5.4431821428571405,4.824073333333334,nan	GT:GQ:SQ:GL:DP:RO:AO:QR:QA:RS:AS:ASC:RP:AP:AB:DHFC:DHFFC:DHBFC:SHQ	1/1:32:465.36:-48,-4,-1:105:66:38:66:38:30:0:4:36:33:0.37:4.25:7.28571:3.4:-1	1/1:11:441.18:-45,-3,-1:140:99:41:98:40:40:1:5:58:34:0.29:5.33333:4.92308:3.76471:-1	1/1:56:632.87:-65,-8,-2:117:67:50:66:49:35:0:9:31:40:0.43:4.81818:5.88889:3.53333:-1	1/1:74:911.01:-93,-9,-2:181:108:72:108:72:50:0:14:58:57:0.4:9:4.28571:6:-1	1/1:25:555.83:-57,-4,-1:151:102:49:102:48:44:2:6:58:40:0.32:8.55556:9.625:5.92308:-1	1/1:35:628.53:-64,-5,-1:159:104:54:104:53:50:2:8:54:42:0.34:9.625:4.8125:5.92308:-1	1/1:38:667.35:-68,-5,-1:166:109:57:108:56:49:0:5:59:51:0.34:8.6:5.375:5.73333:-1	0/1:3:247.14:-26,-1,-2:98:72:25:72:24:31:0:3:41:21:0.25:4.3:3.58333:3.30769:3	1/1:30:608.15:-62,-4,-1:160:107:53:107:52:53:2:7:54:43:0.33:6.8:5.23077:4.85714:-1	1/1:46:610.55:-62,-6,-1:129:80:49:79:49:39:0:6:40:42:0.38:8.375:9.57143:5.15385:-1	1/1:17:320.23:-33,-3,-1:82:54:28:53:27:26:0:1:27:26:0.34:3.63636:3.33333:2.85714:-1	1/1:12:422.67:-44,-3,-1:131:91:39:91:38:49:1:7:42:29:0.29:5.4:4.90909:3.85714:-1	1/1:35:1159.63:-118,-5,-2:353:248:105:247:104:114:3:13:133:87:0.3:13.9167:4.91176:9.27778:-1	1/1:38:635.4:-65,-5,-1:154:100:53:100:53:48:1:6:52:45:0.35:6.33333:5.06667:4.75:-1	1/1:2:341.44:-36,-2,-2:119:86:33:86:32:44:0:1:42:30:0.27:5.25:4.84615:3.9375:-1	1/1:44:512.98:-53,-6,-2:97:56:40:56:40:24:1:1:32:37:0.42:5.44444:3.76923:4.08333:-1	1/1:35:534.4:-55,-5,-1:126:80:45:79:44:34:0:2:45:41:0.36:6.42857:6.42857:4.09091:-1	1/1:58:700.2:-72,-8,-2:137:81:56:80:55:39:0:8:41:46:0.41:7.33333:4.4:4.71429:-1	1/1:5:357.57:-37,-2,-1:120:86:34:85:33:44:0:4:41:29:0.28:5.55556:4.16667:3.84615:-1	1/1:26:599.57:-61,-4,-1:166:113:53:112:52:56:1:6:56:44:0.32:8.11111:5.61538:5.21429:-1	1/1:20:491.74:-50,-3,-1:139:95:44:95:43:47:0:6:48:36:0.31:6.09091:7.44444:4.1875:-1	1/1:25:387.73:-40,-4,-1:92:59:33:58:32:31:0:3:27:28:0.36:3.75:4.09091:2.8125:-1	1/1:23:404.46:-42,-3,-1:102:67:35:66:34:29:0:1:37:33:0.34:4.4:4:3.38462:-1	1/1:29:500.52:-51,-4,-1:125:81:43:81:42:38:1:4:43:37:0.34:5.8:6.44444:4.14286:-1	1/1:22:476.72:-49,-3,-1:129:87:42:86:41:40:0:4:46:37:0.32:5.1:4.63636:3.92308:-1	1/1:58:1199.35:-121,-7,-1:321:216:104:215:103:104:0:15:111:88:0.32:17.1111:5.92308:9.625:-1	1/1:22:422.9:-43,-3,-1:109:73:36:73:36:38:2:3:35:30:0.33:5.33333:3.69231:4:-1	1/1:15:461.35:-47,-3,-1:137:95:42:95:41:47:0:4:48:36:0.3:5.6:5.09091:4:-1	1/1:26:379.37:-39,-4,-1:86:54:32:54:31:23:0:3:31:27:0.36:3.7:3.36364:2.84615:-1	1/1:53:678.1:-69,-7,-2:140:84:55:84:54:38:0:9:46:45:0.39:6.3:5.25:4.84615:-1	0/1:8:240.63:-25,-1,-2:103:78:25:78:24:43:0:4:35:19:0.24:4.4:4.88889:3.38462:3	1/1:25:315.48:-33,-4,-1:66:39:26:38:25:17:0:2:21:23:0.4:3.3:5.5:2.75:-1	1/1:17:360.55:-37,-3,-1:98:65:32:65:31:30:0:2:35:29:0.32:4.8:4:3.42857:-1	1/1:29:386.23:-40,-4,-1:83:50:32:50:31:19:0:3:31:28:0.38:4.7:6.71429:3.61538:-1	1/1:35:514.25:-53,-5,-1:118:74:43:73:42:33:0:6:40:35:0.37:4.08333:6.125:3.26667:-1	1/1:25:471.78:-48,-4,-1:121:80:41:80:40:41:0:3:39:36:0.33:4.90909:6:3.85714:-1	1/1:18:468.16:-48,-3,-1:134:91:42:91:41:44:0:4:47:36:0.31:8.375:6.09091:4.78571:-1	1/1:51:830.98:-84,-6,-1:200:129:70:128:69:56:0:10:72:58:0.35:9:5.29412:5.625:-1	1/1:16:432.81:-44,-3,-1:125:85:39:85:38:45:0:2:40:35:0.31:4.66667:5.6:3.5:-1	1/1:50:567.03:-59,-7,-2:106:61:45:60:44:31:0:3:29:40:0.42:8.2:5.85714:5.125:-1	1/1:1:494.9:-51,-2,-2:178:130:48:130:47:66:2:7:64:38:0.27:7:4.66667:5.25:-1
1	125	7180	N	<DUP>	984.5	.	AC=116;ALG=PROD;AN=146;CIEND=-30,29;CIEND95=-3,3;CIPOS=-30,29;CIPOS95=-3,3;END=576;EVENT=NA;GCF=0.608407;IMPRECISE=TRUE;MSHQ=3;PE=6;SNAME=ACT_15:2;SR=1;STRANDS=-+:7;SU=7;SVLEN=451;SVTYPE=DUP;smoove_gene=si:ch211-156b7.4|upstream:1:452;DEPTH=5.995961162790698,7.290159000000002,nan,3.961369302325582,3.996191666666666,nan	GT:GQ:SQ:GL:DP:RO:AO:QR:QA:RS:AS:ASC:RP:AP:AB:DHFC:DHFFC:DHBFC:SHQ	1/1:25:337.35:-35,-4,-1:70:43:27:43:27:0:0:0:43:27:0.39:5.75:5.30769:4.6:-1	1/1:13:321.83:-33,-2,-1:89:61:28:61:28:0:0:0:61:28:0.31:7:3.65217:4.94118:-1	1/1:14:405.87:-42,-3,-1:120:83:36:83:36:41:0:0:42:35:0.3:6.09091:3.19048:4.46667:-1	1/1:20:595.94:-61,-3,-1:178:124:54:123:53:65:0:1:58:52:0.3:11.6:3.51515:7.73333:-1	0/1:5:389.87:-41,-2,-2:154:115:39:114:38:54:0:2:60:35:0.25:12:5.68421:8.30769:3	0/1:22:359.25:-37,-1,-3:171:132:38:132:37:77:0:1:55:36:0.22:12.75:3.77778:7.84615:3	0/1:16:407.65:-42,-1,-3:178:136:41:136:41:66:0:0:70:40:0.23:10.7:3.45161:7.13333:3	1/1:8:195.93:-20,-2,-1:55:37:17:37:17:0:0:0:37:17:0.31:5.8:3.22222:4.46154:-1	0/1:2:404.61:-42,-2,-2:154:114:39:113:39:60:0:1:53:37:0.26:9.4:3.48148:6.71429:3	1/1:7:412.83:-43,-2,-1:137:98:39:97:38:52:0:1:45:37:0.28:10.375:6.38462:6.38462:-1	1/1:5:273.59:-28,-2,-1:90:63:26:63:25:33:0:1:30:23:0.28:5:3.66667:3.92857:-1	0/1:27:196.46:-21,-1,-4:121:98:23:97:22:52:0:0:45:21:0.18:7.2:3.42857:5.14286:3	0/1:21:850.43:-87,-2,-4:348:263:84:262:84:119:1:2:143:81:0.24:19.4167:4.31482:12.9444:3	0/1:6:368.38:-38,-2,-2:147:110:37:109:36:56:0:0:53:36:0.25:8.75:4.56522:6.5625:3	0/1:19:237.39:-25,-1,-3:122:96:25:95:25:52:1:0:43:24:0.21:6:2.76923:4.5:3	1/1:6:296.94:-31,-2,-1:95:67:27:67:27:32:0:0:35:26:0.29:7.11111:3.04762:5.33333:-1	1/1:5:345.92:-36,-2,-1:117:84:33:83:32:38:0:1:45:31:0.28:10.1429:4.73333:6.45455:-1	1/1:6:421.35:-44,-2,-2:143:102:40:101:39:56:0:2:45:37:0.28:9.11111:3.28:5.85714:-1	0/1:18:229.02:-24,-1,-3:117:91:25:90:24:45:0:0:45:24:0.21:8.11111:4.5625:5.61538:3	0/1:8:396.92:-41,-2,-2:161:121:39:120:39:62:0:2:58:37:0.25:10.6667:3.69231:6.85714:3	0/1:9:333.59:-35,-1,-2:138:104:33:104:33:49:1:0:55:31:0.24:8.09091:5.5625:5.5625:3	1/1:22:266.6:-28,-3,-1:52:31:21:31:21:0:0:0:31:21:0.4:4.75:4.07143:3.5625:-1	1/1:28:322.34:-34,-4,-1:59:34:25:34:25:0:0:0:34:25:0.42:6.3:3.15:4.84615:-1	1/1:0:337.24:-35,-2,-2:122:89:32:89:32:45:0:0:44:31:0.26:7.4:3.89474:5.28571:-1	1/1:28:342.49:-36,-4,-1:68:40:27:40:27:0:0:0:40:27:0.4:7.7:4.8125:5.92308:-1	0/1:11:767.83:-79,-2,-3:302:225:76:225:75:109:1:2:116:72:0.25:20.8889:4.58537:11.75:3	1/1:28:312.26:-33,-4,-2:55:31:24:31:24:0:0:0:31:24:0.44:7.22222:3.25:5.41667:-1	0/1:1:292.69:-31,-2,-2:110:80:29:80:28:39:0:1:41:27:0.26:7.1:3.22727:5.07143:3	1/1:14:271.42:-28,-2,-1:71:46:24:46:23:20:0:0:26:23:0.33:5:3.125:3.84615:-1	1/1:41:464.09:-48,-6,-2:85:49:36:49:36:0:0:0:49:36:0.42:8.3:4.15:6.38462:-1	1/1:3:164.88:-17,-1,-1:54:38:15:38:15:0:0:0:38:15:0.28:5:3.125:3.84615:-1	1/1:25:263.37:-28,-4,-2:44:24:20:24:20:0:0:0:24:20:0.45:5.3:5.3:4.41667:-1	0/1:6:242.71:-25,-1,-2:102:77:25:76:24:41:0:0:35:23:0.24:6.8:3.57895:4.85714:3	0/1:4:266.38:-28,-1,-2:107:80:27:79:26:39:0:1:40:25:0.25:6.6:4.71429:5.07692:3	1/1:33:374.66:-39,-5,-2:68:39:29:39:29:0:0:0:39:29:0.43:5.75:4.6:4.6:-1	1/1:5:335.81:-35,-2,-1:113:81:32:80:31:42:0:0:38:31:0.28:5.90909:3.61111:4.64286:-1	0/1:20:320.18:-33,-1,-3:153:119:34:118:33:66:0:1:52:32:0.22:10.375:4.15:5.92857:3	1/1:4:531.06:-55,-2,-2:186:135:50:135:50:62:0:3:73:47:0.27:10.5:3.62069:6.5625:-1	0/1:9:249.84:-26,-1,-2:109:83:26:82:25:40:0:0:42:25:0.23:6.25:4.6875:4.6875:3	1/1:39:398.48:-42,-6,-2:64:34:30:34:30:0:0:0:34:30:0.47:9.6:4:6:-1	0/1:37:331.4:-34,-1,-5:186:149:37:148:36:76:0:2:72:33:0.2:9.66667:3.74194:7.25:3
1	229	461	N	<DEL>	125.7	.	AC=14;ALG=PROD;AN=146;CIEND=-9,8;CIEND95=0,0;CIPOS=-9,8;CIPOS95=0,0;END=1181;EVENT=NA;GCF=0.599161;IMPRECISE=FALSE;MSHQ=4;PE=0;SNAME=MORL_S1:4,PEN-3:2,PEN-5:2,PEN-2:2,PEN-1:2;SR=23;STRANDS=+-:23;SU=23;SVLEN=-952;SVTYPE=DEL;smoove_gene=si:ch211-156b7.4|upstream:1:953;DEPTH=nan,3.040825714285714,3.549849830508475,nan,6.288753571428571,7.063520677966101	GT:GQ:SQ:GL:DP:RO:AO:QR:QA:RS:AS:ASC:RP:AP:AB:DHFC:DHFFC:DHBFC:DHSP:SHQ	0/0:51:0:-3,-8,-32:38:35:2:35:2:35:0:2:0:0:0.054:3.41667:8.2:2.73333:0:-1	0/0:18:0.06:-5,-7,-29:37:33:3:33:3:33:1:1:0:0:0.083:4.25:5.66667:3:1:-1	0/1:44:44.77:-10,-5,-25:36:30:5:30:5:30:3:1:0:0:0.14:3.18182:5.83333:2.33333:1:4	0/1:2:4.48:-12,-12,-53:69:62:7:62:7:62:2:4:0:0:0.1:7.2:9:4.8:1:4	0/0:102:0:-4,-15,-57:65:61:3:61:3:61:1:1:0:0:0.047:6:13.5:4.15385:1:-1	0/0:30:0:-8,-11,-48:61:55:5:55:5:55:0:4:0:0:0.083:7.625:8.71429:4.69231:0:-1	0/0:72:0:-5,-12,-47:55:51:3:51:3:51:0:2:0:0:0.056:6.1:10.1667:4.06667:2:-1	0/0:0:2.92:-5,-5,-24:31:27:3:27:3:27:1:1:0:0:0.1:3.5:7:2.69231:0:-1	0/0:69:0:-5,-12,-46:54:50:3:50:3:50:0:3:0:0:0.057:4.2:5.25:3:0:-1	0/0:33:0:-5,-8,-34:41:38:3:38:3:38:0:2:0:0:0.073:4.625:5.28571:2.84615:0:-1	0/0:57:0:-2,-7,-27:29:28:1:28:1:28:0:0:0:0:0.034:2.63636:4.83333:2.07143:0:-1	0/0:33:0:-3,-7,-26:31:29:2:29:2:29:0:1:0:0:0.065:3.7:7.4:2.64286:1:-1	0/0:114:0:-12,-24,-99:119:110:8:110:8:110:3:4:0:0:0.068:9.91667:8.5:6.61111:0:-1	0/0:200:0:-4,-27,-100:111:106:4:105:3:52:1:1:53:0:0.028:3.75:3.75:2.8125:0:-1	0/1:11:12.05:-7,-6,-27:37:32:4:32:4:32:2:2:0:0:0.11:3.58333:10.75:2.6875:1:4	0/0:48:0:-3,-8,-31:37:34:2:34:2:34:1:1:0:0:0.056:3.55556:3.55556:2.66667:1:-1	0/0:36:0:-3,-7,-27:33:30:2:30:2:30:0:1:0:0:0.062:5:5.83333:3.18182:0:-1	0/1:14:14.85:-9,-7,-34:45:40:5:40:5:40:0:4:0:0:0.11:4.77778:7.16667:3.07143:0:4	0/0:3:1.68:-7,-7,-32:41:37:4:37:4:37:2:1:0:0:0.098:4.11111:6.16667:2.84615:0:-1	0/0:30:0:-7,-10,-41:50:46:4:46:4:46:0:3:0:0:0.08:5.44444:7:3.5:0:-1	0/0:54:0:-5,-10,-41:49:45:3:45:3:45:3:0:0:0:0.062:4.27273:15.6667:2.9375:1:-1	0/0:12:0.26:-4,-5,-20:25:22:2:22:2:22:1:0:0:0:0.083:2.83333:4.85714:2.125:0:-1	0/0:12:0.25:-5,-6,-27:35:31:3:31:3:31:2:0:0:0:0.088:3.2:4.57143:2.46154:3:-1	0/0:45:0:-5,-9,-38:46:42:3:42:3:42:1:1:0:0:0.067:4.4:8.8:3.14286:0:-1	0/0:81:0:-3,-11,-42:47:45:2:45:2:45:0:1:0:0:0.043:3.5:4.375:2.69231:1:-1	0/0:117:0:-14,-26,-107:129:120:9:120:9:120:3:5:0:0:0.07:11.6667:17.5:6.5625:1:-1	0/0:93:0:-1,-11,-38:42:40:1:40:1:40:0:1:0:0:0.024:3.11111:4:2.33333:0:-1	0/0:45:0:-5,-9,-38:46:42:3:42:3:42:2:0:0:0:0.067:3.6:7.2:2.57143:1:-1	0/1:26:26.81:-8,-5,-23:32:27:4:27:4:27:1:2:0:0:0.13:2.5:5:1.92308:0:4	0/0:33:0:-5,-8,-34:42:38:3:38:3:38:1:1:0:0:0.073:4.7:6.71429:3.61538:1:-1	0/0:36:0:-2,-5,-20:23:21:1:21:1:21:1:0:0:0:0.045:3.3:6.6:2.53846:1:-1	0/0:162:0:-0,-16,-54:54:54:0:54:0:28:0:0:26:0:0:2.1:4.2:1.75:0:-1	0/1:2:4.56:-9,-8,-38:49:44:5:44:5:44:3:1:0:0:0.1:3.4:4.85714:2.42857:2:4	0/0:111:0:-0,-11,-37:37:37:0:37:0:37:0:0:0:0:0:3.1:6.2:2.38462:0:-1	0/0:75:0:-1,-9,-33:36:34:1:34:1:34:0:1:0:0:0.029:3:7.2:2.4:0:-1	0/0:96:0:-0,-10,-32:32:32:0:32:0:32:0:0:0:0:0:3.09091:5.66667:2.42857:0:-1	0/0:36:0:-5,-9,-35:42:39:3:39:3:39:1:1:0:0:0.071:5.5:7.33333:3.14286:1:-1	0/0:30:0:-7,-10,-41:50:46:4:46:4:46:0:3:0:0:0.08:6.5:10.8333:4.0625:0:-1	0/0:54:0:-5,-10,-41:49:45:3:45:3:45:2:0:0:0:0.062:3.25:5.57143:2.4375:1:-1	0/0:36:0:-2,-5,-20:23:21:1:21:1:21:0:0:0:0:0.045:6.2:10.3333:3.875:0:-1	0/0:12:0.24:-10,-11,-50:64:58:6:58:6:58:3:2:0:0:0.094:5.25:10.5:3.9375:2:-1
1	19412	7181	N	<DUP>	51.7	.	AC=17;ALG=PROD;AN=146;CIEND=-29,28;CIEND95=0,0;CIPOS=-29,28;CIPOS95=0,0;END=19635;EVENT=NA;GCF=0.584821;IMPRECISE=FALSE;MSHQ=3.6471;PE=0;SNAME=ACT_4:5,ACT_16:2;SR=8;STRANDS=-+:8;SU=8;SVLEN=223;SVTYPE=DUP;smoove_gene=TDRD1|gene:1:224;DEPTH=nan,1.142127411764706,0.9381136428571428,nan,1.3381679411764704,0.9253277678571429	GT:GQ:SQ:GL:DP:RO:AO:QR:QA:RS:AS:ASC:RP:AP:AB:DHFC:DHFFC:DHBFC:SHQ	0/0:6:0.92:-1,-1,-3:23:21:1:21:1:21:1:0:0:0:0.045:1.41667:1.41667:1.13333:-1	0/0:24:0.01:-0,-3,-5:28:28:0:27:0:18:0:0:9:0:0:1.25:1:0.882353:-1	0/0:18:0.06:-0,-2,-4:21:21:0:20:0:13:0:0:7:0:0:0.909091:0.909091:0.666667:-1	0/1:9:51.67:-6,-1,-2:38:30:7:29:6:20:4:0:9:1:0.17:1.9:1.58333:1.26667:4	0/1:8:9.34:-2,-1,-2:22:19:2:19:2:19:1:0:0:0:0.095:1.22222:1:0.846154:4	0/0:21:0.03:-0,-2,-4:24:24:0:23:0:15:0:0:8:0:0:1.375:0.846154:0.846154:-1	0/1:6:7.66:-2,-1,-2:24:21:2:21:2:21:1:0:0:0:0.087:1.8:1.2:1.2:4	0/1:6:24.14:-3,-1,-1:21:17:3:17:3:17:2:0:0:0:0.15:1.7:1.54545:1.30769:4	0/0:2:1.97:-1,-1,-2:20:18:2:17:1:12:0:0:5:0:0.056:0.9:0.818182:0.642857:-1	0/1:0:3.89:-1,-1,-2:15:13:1:13:1:13:1:0:0:0:0.071:1.625:1.44444:1:4	0/1:6:25.21:-3,-1,-1:22:17:4:16:3:11:2:0:5:0:0.16:1.27273:1.55556:1:4	0/0:21:0.03:-0,-2,-4:26:24:1:23:0:13:0:0:10:0:0:1.4:1:1:-1	0/0:49:0:-0,-5,-9:54:54:0:53:0:39:0:0:14:0:0:1.75:0.84:1.16667:-1	0/0:13:0.19:-0,-1,-3:16:16:0:15:0:8:0:0:7:0:0:0.833333:0.833333:0.625:-1	0/0:12:0.23:-0,-1,-2:15:15:0:14:0:10:0:0:4:0:0:0.583333:0.636364:0.4375:-1	0/1:8:32.25:-4,-1,-2:28:23:5:22:4:15:3:0:7:0:0.15:1.55556:1.16667:1.16667:4	0/0:15:0.12:-0,-2,-3:18:18:0:17:0:12:0:0:5:0:0:1.42857:1:0.909091:-1	0/0:24:0.02:-0,-3,-5:28:27:0:26:0:18:0:0:8:0:0:1.55556:0.823529:1:-1	0/1:11:28.27:-4,-1,-2:33:27:5:26:4:17:2:0:9:2:0.13:2.11111:1.72727:1.46154:4	0/0:18:0.06:-0,-2,-4:21:21:0:20:0:14:0:0:6:0:0:0.888889:0.666667:0.571429:-1	0/0:24:0.02:-0,-3,-5:27:27:0:26:0:17:0:0:9:0:0:1.18182:1.18182:0.8125:-1	0/0:22:0.03:-0,-2,-4:25:25:0:24:0:19:0:0:5:0:0:0.916667:0.916667:0.6875:-1	0/0:17:0.08:-0,-2,-3:20:20:0:19:0:12:0:0:7:0:0:1:1:0.769231:-1	0/0:11:0.36:-0,-1,-2:13:13:0:12:0:6:0:0:6:0:0:1.1:1.22222:0.785714:-1	0/0:17:0.08:-0,-2,-3:20:20:0:19:0:14:0:0:5:0:0:0.9:0.75:0.692308:-1	0/1:20:38.3:-5,-1,-3:52:44:7:43:6:27:3:0:16:2:0.12:2.77778:1.38889:1.5625:4	0/0:18:0.06:-1,-2,-5:38:35:2:34:1:18:0:0:16:0:0.029:2.22222:1.25:1.66667:-1	0/1:7:13.08:-2,-1,-1:19:16:3:15:2:8:0:0:7:1:0.12:1.3:1.08333:0.928571:1	0/1:5:16.2:-2,-1,-1:17:13:3:12:2:6:2:0:6:0:0.14:1.2:1.09091:0.923077:4	0/0:21:0.03:-0,-2,-4:24:24:0:23:0:16:0:0:7:0:0:1.2:1:0.923077:-1	0/1:2:19.61:-2,-1,-1:12:9:2:9:2:9:1:0:0:0:0.18:1.1:1.1:0.846154:4	0/0:20:0.04:-0,-2,-4:23:23:0:22:0:16:0:0:6:0:0:1.1:0.916667:0.916667:-1	0/0:26:0.01:-0,-3,-5:30:30:0:29:0:22:0:0:7:0:0:1:0.833333:0.714286:-1	0/0:16:0.1:-0,-2,-3:19:19:0:18:0:11:0:0:7:0:0:1.3:1.18182:1:-1	0/1:7:23.09:-3,-1,-1:24:19:4:18:3:12:1:1:6:1:0.14:1:1.2:0.8:4	0/1:3:6.04:-1,-1,-1:12:10:1:10:1:10:0:0:0:0:0.091:1.72727:1.58333:1.35714:1	0/0:20:0.04:-0,-2,-4:23:23:0:22:0:14:0:0:8:0:0:1.375:1:0.785714:-1	0/1:1:22.06:-2,-1,-1:10:7:2:7:2:7:2:0:0:0:0.22:0.8:0.615385:0.5:4	0/1:2:4.77:-2,-1,-3:28:25:2:25:2:25:1:0:0:0:0.074:2.33333:1.75:1.75:4	0/1:6:7.66:-2,-1,-2:26:22:3:21:2:15:1:0:6:0:0.087:2.4:1.71429:1.5:4	0/0:28:0.01:-1,-3,-7:49:46:2:45:1:33:1:0:12:0:0.022:1.75:1.16667:1.3125:-1
1	20345	462	N	<DEL>	389.5	.	AC=71;ALG=PROD;AN=146;CIEND=-30,29;CIEND95=-1,1;CIPOS=-30,29;CIPOS95=-1,1;END=22765;EVENT=NA;GCF=0.496489;IMPRECISE=TRUE;MSHQ=3.9296;PE=8;SNAME=ACT_9:3,pen-5:2;SR=3;STRANDS=+-:11;SU=11;SVLEN=-2420;SVTYPE=DEL;smoove_gene=TDRD1|gene:1:2421,TDRD1|exon:1:16,TDRD1|five_prime_UTR:1:16;DEPTH=nan,0.0031058154929577463,0.0,nan,0.0014891943661971831,0.0	GT:GQ:SQ:GL:DP:RO:AO:QR:QA:RS:AS:ASC:RP:AP:AB:DHFC:DHFFC:DHBFC:DHSP:SHQ	0/1:134:134.69:-18,-5,-27:46:37:9:36:9:15:2:2:21:4:0.2:0:0:0:8:4	0/0:36:0:-7,-10,-43:54:48:5:48:4:13:2:2:35:0:0.077:0:0:0:4:-1	0/1:134:134.69:-18,-5,-27:46:37:9:36:9:14:1:4:22:3:0.2:0:0:0:7:4	0/1:110:110.71:-16,-5,-27:43:35:8:35:8:14:1:2:21:4:0.19:0:0:0:9:4	0/1:95:95.74:-14,-4,-24:40:31:8:31:7:11:2:2:20:2:0.18:0:0:0:6:4	0/1:83:83.72:-14,-5,-28:43:35:8:35:7:9:2:3:26:1:0.17:0:0:0:7:4	0/1:179:179.65:-22,-4,-29:52:40:12:39:11:11:5:2:28:4:0.22:0:0:0:11:4	0/1:131:131.69:-18,-5,-28:48:37:10:37:9:14:2:1:23:5:0.2:0:0:0:9:4	0/1:143:143.71:-18,-4,-25:44:34:9:33:9:11:2:1:22:5:0.21:0:0:0:9:4	0/1:134:134.69:-18,-5,-27:46:36:9:36:9:11:3:2:25:4:0.2:0:0:0:6:4	0/1:110:110.77:-14,-3,-20:35:27:8:26:7:8:0:1:18:6:0.21:0:0:0:7:4	0/1:62:62.74:-12,-5,-27:40:33:7:33:6:12:0:3:21:2:0.15:0:0:0:5:4	0/1:200:224.23:-36,-13,-75:116:96:19:96:19:39:5:11:57:3:0.17:0.0833333:0.0344828:0.0666667:8:4	0/1:200:242.65:-28,-3,-25:50:36:14:36:13:13:2:5:23:6:0.27:0:0:0:8:4	0/1:44:44.77:-10,-5,-25:37:31:6:30:5:10:1:2:20:2:0.14:0:0:0:3:4	0/1:62:62.74:-12,-5,-27:41:34:6:33:6:12:1:2:21:3:0.15:0:0:0:6:4	0/1:134:134.76:-17,-3,-20:36:28:8:27:8:13:2:1:14:4:0.23:0:0:0:6:4	0/1:86:86.73:-14,-5,-27:43:35:8:34:7:13:2:1:21:4:0.17:0:0:0:9:4	0/1:56:56.73:-11,-6,-29:42:36:6:35:6:12:1:3:23:1:0.15:0:0:0:7:4	0/1:191:191.68:-23,-4,-25:47:35:12:35:11:11:3:3:24:5:0.24:0:0:0:7:4	0/1:86:86.79:-12,-3,-19:32:25:7:25:6:6:0:2:19:3:0.19:0:0:0:6:4	0/1:68:68.75:-12,-5,-25:38:31:6:31:6:12:1:2:19:2:0.16:0:0:0:5:4	0/1:38:38.89:-6,-2,-11:18:14:3:14:3:14:1:2:0:0:0.18:0:0:0:2:4	0/1:14:14.98:-6,-4,-19:27:22:4:22:3:7:0:3:15:0:0.12:0:0:0:3:4	0/1:50:50.78:-10,-5,-23:35:28:6:28:5:10:0:0:18:4:0.15:0:0:0:6:1	0/1:113:113.65:-17,-6,-34:53:43:10:43:9:13:0:4:30:4:0.17:0:0:0:6:4	0/1:141:275.72:-29,-2,-16:39:25:13:25:13:9:4:3:16:6:0.34:0:0:0:12:4	0/1:125:125.74:-16,-4,-23:39:30:9:30:8:10:1:2:20:5:0.21:0:0:0:8:4	0/1:68:68.82:-10,-3,-17:29:22:6:22:5:6:2:1:16:1:0.19:0:0:0:6:4	0/1:164:164.62:-22,-5,-33:56:45:11:44:11:16:3:3:28:4:0.2:0:0:0:9:4	0/1:149:149.72:-19,-4,-23:41:32:9:31:9:12:2:2:19:4:0.23:0:0:0:6:4	0/1:35:35.75:-9,-6,-28:40:34:6:33:5:13:1:2:20:2:0.13:0:0:0:5:4	0/1:5:6.73:-9,-8,-37:49:43:5:43:5:18:1:2:25:2:0.1:0:0:0:4:4	0/1:11:12.05:-7,-6,-27:38:32:5:32:4:12:0:1:20:2:0.11:0:0:0:4:4	0/0:24:0.02:-7,-9,-39:50:45:4:44:4:16:0:2:28:1:0.083:0:0:0:2:-1	0/1:62:62.74:-12,-5,-27:41:34:7:33:6:9:0:2:24:4:0.15:0:0:0:7:4	0/1:137:137.76:-17,-3,-19:35:26:8:26:8:6:3:2:20:3:0.24:0:0:0:7:4	0/1:98:98.69:-16,-6,-31:48:39:8:39:8:15:0:2:24:5:0.17:0:0:0:7:4	0/1:101:101.76:-14,-4,-22:37:30:7:29:7:7:1:3:22:2:0.19:0:0:0:4:4	0/1:103:110.84:-13,-2,-12:26:18:7:17:6:7:0:2:10:4:0.26:0:0:0:5:4	0/1:200:218.48:-29,-8,-47:79:63:16:62:15:18:4:4:44:7:0.19:0:0:0:15:4
1	20640	463	N	<DEL>	452.7	.	AC=73;ALG=SUM;AN=146;CIEND=-688,49;CIEND95=-111,49;CIPOS=-67,373;CIPOS95=-56,56;END=22765;EVENT=NA;GCF=0.493885;IMPRECISE=TRUE;MSHQ=4;PE=10;SNAME=MAZ-8:2,FYBRL_S5:3,act1-1:4;SR=2;STRANDS=+-:12;SU=12;SVLEN=-2125;SVTYPE=DEL;smoove_gene=TDRD1|gene:1:2126;DEPTH=0.0,0.0,0.0,0.0,0.0,0.0	GT:GQ:SQ:GL:DP:RO:AO:QR:QA:RS:AS:ASC:RP:AP:AB:DHFC:DHFFC:DHBFC:DHSP:SHQ	0/1:116:182.79:-20,-2,-13:30:20:9:20:9:16:1:3:4:4:0.31:0:0:0:10:4	0/1:35:35.75:-9,-6,-28:40:33:6:33:5:27:1:3:6:0:0.13:0:0:0:4:4	0/1:60:206.84:-22,-1,-7:22:13:9:12:9:10:1:2:2:5:0.43:0:0:0:9:4	0/1:133:149.79:-17,-2,-16:31:22:9:22:8:19:2:2:3:4:0.27:0:0:0:10:4	0/1:91:167.82:-18,-1,-10:26:17:9:16:8:13:1:2:3:4:0.33:0:0:0:8:4	0/1:74:200.82:-21,-1,-8:24:14:10:14:9:11:1:2:3:5:0.39:0:0:0:11:4	0/1:104:239.77:-25,-1,-12:31:20:11:19:11:15:4:2:4:5:0.37:0:0:0:13:4	0/1:74:278.79:-29,-1,-8:28:15:12:15:12:12:1:3:3:7:0.44:0:0:0:11:4	0/1:48:263.82:-27,-1,-6:24:11:12:11:11:9:1:2:2:7:0.5:0:0:0:12:4	0/1:97:242.78:-25,-1,-11:30:18:12:18:11:15:1:3:3:6:0.38:0:0:0:9:4	0/1:98:164.82:-18,-1,-11:26:17:8:17:8:12:0:1:5:7:0.32:0:0:0:8:4	0/1:92:92.8:-12,-3,-18:30:23:7:23:6:19:0:2:4:3:0.21:0:0:0:6:4	0/1:200:209.52:-28,-7,-42:71:57:14:56:14:44:3:7:12:3:0.2:0:0:0:10:4	0/1:99:293.75:-30,-1,-11:34:20:14:19:13:17:1:4:2:8:0.41:0:0:0:10:4	0/1:98:164.82:-18,-1,-11:27:18:8:17:8:13:1:3:4:3:0.32:0:0:0:7:4	0/1:36:113.91:-12,-1,-4:13:7:5:7:5:5:0:0:2:4:0.42:0:0:0:7:4	1/1:0:287.93:-30,-1,-1:16:4:11:4:11:3:1:3:1:6:0.73:0:0:0:9:-1	0/1:46:212.85:-22,-1,-5:21:11:10:10:9:7:1:2:3:6:0.47:0:0:0:12:4	0/1:23:23.87:-6,-3,-16:24:20:4:19:3:15:0:1:4:1:0.14:0:0:0:7:4	0/1:81:197.82:-21,-1,-9:26:16:10:15:9:13:2:1:2:5:0.38:0:0:0:7:4	0/1:82:119.85:-13,-1,-10:22:15:6:14:6:13:0:1:1:4:0.3:0:0:0:7:4	0/1:68:125.87:-14,-1,-8:20:13:7:12:6:9:0:3:3:3:0.33:0:0:0:7:4	0/1:41:41.89:-6,-2,-10:17:14:3:13:3:12:0:1:1:1:0.19:0:0:0:4:4	0/1:32:32.94:-4,-1,-6:11:8:3:7:2:6:0:0:1:1:0.22:0:0:0:5:4	0/1:42:188.86:-20,-1,-5:18:9:9:9:8:8:0:1:1:6:0.47:0:0:0:8:4	0/1:156:191.74:-22,-2,-18:39:27:11:26:10:20:1:4:6:5:0.28:0:0:0:8:4	0/1:46:290.81:-30,-1,-5:25:12:13:11:12:10:2:2:1:7:0.52:0:0:0:13:4	0/1:82:119.85:-13,-1,-10:23:15:7:14:6:11:0:0:3:5:0.3:0:0:0:9:4	0/1:40:137.89:-15,-1,-5:16:9:6:8:6:6:1:2:2:2:0.43:0:0:0:7:4	0/1:151:167.76:-19,-3,-18:35:25:9:25:9:19:2:2:6:4:0.26:0:0:0:9:4	0/1:38:164.88:-17,-1,-5:16:8:7:8:7:8:2:0:0:4:0.47:0:0:0:6:4	0/1:68:68.88:-9,-2,-10:19:14:5:13:4:11:0:1:2:2:0.24:0:0:0:5:4	0/1:80:80.84:-10,-2,-14:24:19:5:18:5:15:0:1:3:3:0.22:0:0:0:5:4	0/1:59:77.9:-9,-1,-7:16:10:5:10:4:9:0:2:1:2:0.29:0:0:0:4:4	0/0:6:0.93:-5,-6,-25:33:30:3:29:3:24:0:1:5:1:0.094:0:0:0:3:-1	0/1:66:152.86:-16,-1,-8:21:13:7:12:7:10:0:2:2:5:0.37:0:0:0:8:4	0/1:63:179.85:-19,-1,-7:22:13:9:12:8:10:2:2:2:4:0.4:0:0:0:8:4	0/1:100:137.83:-15,-2,-12:26:17:8:17:7:12:1:1:5:5:0.29:0:0:0:7:4	0/1:62:62.81:-10,-4,-19:30:24:6:24:5:21:1:1:3:3:0.17:0:0:0:5:4	0/1:86:143.84:-16,-1,-10:24:16:8:15:7:13:0:2:2:4:0.32:0:0:0:6:4	0/1:155:269.71:-29,-2,-18:43:28:14:27:13:20:2:3:7:7:0.33:0:0:0:16:4
1	35379	7182	N	<DUP>	205.9	.	AC=49;ALG=PROD;AN=146;CIEND=-34,495;CIEND95=-34,40;CIPOS=-652,38;CIPOS95=-39,38;END=35903;EVENT=NA;GCF=0.605714;IMPRECISE=TRUE;MSHQ=1.9231;PE=31;SNAME=PEN-2:3,PEN-5:3,PEN-4:3,ACT_10:3,MAZ-6:2,pen-5:3;SR=0;STRANDS=-+:31;SU=31;SVLEN=524;SVTYPE=DUP;smoove_gene=TDRD1|gene:1:525,PPP1R1C|upstream:1:180;DEPTH=2.93079,2.2653192307692307,1.7189906896551723,1.886988,1.5281778205128207,1.1996041034482758	GT:GQ:SQ:GL:DP:RO:AO:QR:QA:RS:AS:ASC:RP:AP:AB:DHFC:DHFFC:DHBFC:SHQ	1/1:0:76.75:-8,-1,-1:27:19:7:19:7:0:0:0:19:7:0.27:1.91667:1.15:1.53333:-1	0/0:3:1.64:-1,-1,-2:20:18:1:18:1:0:0:0:18:1:0.053:1.91667:1.35294:1.35294:-1	0/0:31:0:-0,-3,-6:35:35:0:34:0:13:0:0:21:0:0:1.81818:1.05263:1.33333:-1	0/1:3:70.47:-8,-1,-1:31:24:7:24:7:0:0:0:24:7:0.23:3.6:1.5:2.4:4	0/1:6:7.66:-2,-1,-2:24:21:2:21:2:0:0:0:21:2:0.087:2.55556:1.15:1.76923:1	0/0:24:0.01:-0,-3,-5:28:27:1:27:0:9:0:0:18:0:0:2:0.761905:1.23077:-1	0/1:26:26.25:-4,-2,-5:65:57:7:56:6:30:0:0:26:6:0.097:3.6:1.5:2.4:1	0/1:5:36.49:-4,-1,-1:23:18:4:18:4:0:0:0:18:4:0.18:2.2:1.57143:1.69231:4	0/0:1:2.25:-2,-2,-5:50:45:4:44:3:21:0:0:23:3:0.064:2.7:1.28571:1.92857:-1	0/1:5:46.69:-5,-1,-1:27:21:5:21:5:0:0:0:21:5:0.19:3.375:1.58824:2.07692:4	0/1:7:8.48:-2,-1,-2:23:20:2:20:2:0:0:0:20:2:0.091:2.27273:1.5625:1.78571:1	0/1:2:71.66:-8,-1,-1:31:23:7:23:7:0:0:0:23:7:0.23:2.9:1.45:2.07143:4	0/0:21:0.03:-2,-4,-8:70:66:4:65:3:34:0:0:31:3:0.044:3.75:1.15385:2.5:-1	0/1:8:53.7:-6,-1,-2:34:27:6:27:6:0:0:0:27:6:0.18:3.08333:1.85:2.3125:4	0/0:11:0.33:-1,-2,-4:28:26:1:26:1:0:0:0:26:1:0.037:2.75:1.73684:2.0625:-1	0/1:7:8.48:-2,-1,-2:23:20:2:20:2:0:0:0:20:2:0.091:3.33333:2:2.5:1	0/0:21:0.03:-0,-2,-4:24:24:0:23:0:8:0:0:15:0:0:2.28571:1.33333:1.45455:-1	0/1:1:3.59:-2,-2,-5:45:41:4:41:3:18:0:1:23:2:0.068:3.33333:1.57895:2.14286:4	0/1:10:30.24:-4,-1,-2:29:24:4:24:4:0:0:0:24:4:0.14:3.11111:1.4:2.15385:1	0/1:6:7.66:-2,-1,-2:23:21:2:21:2:0:0:0:21:2:0.087:3.44444:1.55:2.21429:1	0/0:1:2.36:-1,-1,-2:18:16:1:16:1:0:0:0:16:1:0.059:1.90909:1.05:1.3125:-1	0/0:34:0:-0,-4,-7:38:38:0:37:0:20:0:0:17:0:0:1.75:1.05:1.3125:-1	0/1:12:17.15:-3,-1,-2:28:24:3:24:3:0:0:0:24:3:0.11:2.6:1.625:2:1	0/0:4:1.36:-1,-1,-3:21:19:1:19:1:0:0:0:19:1:0.05:2:1.42857:1.42857:-1	0/0:4:1.36:-1,-1,-3:20:19:1:19:1:0:0:0:19:1:0.05:2.1:1.16667:1.61538:-1	0/1:12:27.3:-4,-1,-2:32:27:4:27:4:0:0:0:27:4:0.13:3.22222:1.16:1.8125:1	0/1:5:15.13:-2,-1,-1:16:13:2:13:2:0:0:0:13:2:0.13:2.11111:1.35714:1.58333:1	0/1:7:23.09:-3,-1,-1:22:18:3:18:3:0:0:0:18:3:0.14:2.4:1.26316:1.71429:1	0/1:8:22.06:-3,-1,-2:23:19:3:19:3:0:0:0:19:3:0.14:2.3:1.4375:1.76923:1	0/0:39:0:-0,-4,-8:45:44:0:43:0:23:0:0:20:0:0:2.2:1.22222:1.69231:-1	0/1:7:23.09:-3,-1,-1:22:18:3:18:3:0:0:0:18:3:0.14:1.9:1.1875:1.46154:1	0/0:1:2.36:-1,-1,-2:18:16:1:16:1:0:0:0:16:1:0.059:1.7:1.21429:1.41667:-1	0/0:11:0.33:-1,-2,-4:27:26:1:26:1:0:0:0:26:1:0.037:3.4:1.78947:2.42857:-1	0/0:32:0:-0,-3,-6:38:36:1:35:0:20:0:0:15:0:0:1.5:1.07143:1.15385:-1	0/1:5:67.09:-7,-1,-1:35:27:7:27:7:0:0:0:27:7:0.21:2.75:1.94118:2.2:4	0/1:5:46.69:-5,-1,-1:26:21:5:21:5:0:0:0:21:5:0.19:3.18182:1.94444:2.5:4	0/0:27:0.01:-0,-3,-5:32:30:1:30:0:14:0:0:16:0:0:2.875:1.76923:1.64286:-1	0/0:9:0.5:-1,-2,-3:26:24:1:24:1:0:0:0:24:1:0.04:2.6:1.18182:1.625:-1	0/1:10:30.24:-4,-1,-2:28:24:4:24:4:0:0:0:24:4:0.14:2.83333:1.7:2.125:1	0/1:4:7.81:-1,-1,-1:10:8:1:8:1:0:0:0:8:1:0.11:3.4:2.125:2.125:1	0/1:18:20.68:-3,-1,-3:39:34:4:34:4:0:0:0:34:4:0.11:3.25:1.5:2.4375:1
1	41982	464	N	<DEL>	104.9	.	AC=3;ALG=PROD;AN=146;CIEND=-743,29;CIEND95=-177,3;CIPOS=-30,747;CIPOS95=-7,170;END=42736;EVENT=NA;GCF=0.548344;IMPRECISE=TRUE;MSHQ=2;PE=4;SNAME=car-2:2;SR=0;STRANDS=+-:4;SU=4;SVLEN=-754;SVTYPE=DEL;smoove_gene=CELF2|exon:1:755,CELF2|downstream:1:755,CELF2|gene:1:755;DEPTH=nan,0.3666666666666667,0.7447623857142857,nan,0.29912866666666665,0.6505327	GT:GQ:SQ:GL:DP:RO:AO:QR:QA:RS:AS:ASC:RP:AP:AB:DHFC:DHFFC:DHBFC:DHSP:SHQ	0/0:90:0:-0,-9,-30:31:31:0:30:0:16:0:0:14:0:0:0.833333:0.769231:0.714286:0:-1	0/0:156:0:-0,-16,-52:53:53:0:52:0:31:0:0:21:0:0:0.916667:0.611111:0.6875:0:-1	0/0:105:0:-0,-11,-35:36:36:0:35:0:20:0:0:15:0:0:1.18182:0.866667:0.928571:0:-1	0/0:90:0:-0,-9,-30:31:31:0:30:0:17:0:0:13:0:0:1.1:0.6875:0.785714:0:-1	0/0:105:0:-0,-11,-35:36:36:0:35:0:21:0:0:14:0:0:1.22222:0.846154:0.916667:0:-1	0/0:69:0:-0,-7,-23:24:24:0:23:0:11:0:0:12:0:0:0.875:0.636364:0.583333:0:-1	0/0:81:0:-0,-8,-27:28:28:0:27:0:13:0:0:14:0:0:1.1:0.55:0.785714:0:-1	0/0:69:0:-0,-7,-23:24:24:0:23:0:11:0:0:12:0:0:1.1:1.375:0.916667:0:-1	0/0:81:0:-0,-8,-27:29:27:1:27:0:15:0:0:12:0:0:0.8:0.533333:0.615385:0:-1	0/0:78:0:-0,-8,-26:27:27:0:26:0:15:0:0:11:0:0:1.125:0.818182:0.75:0:-1	0/0:75:0:-0,-8,-25:26:26:0:25:0:11:0:0:14:0:0:0.818182:0.642857:0.642857:0:-1	0/0:99:0:-0,-10,-33:35:34:0:33:0:20:0:0:13:0:0:1.1:0.785714:0.846154:1:-1	0/0:78:0:-0,-8,-26:27:27:0:26:0:15:0:0:11:0:0:0.833333:0.5:0.625:0:-1	0/0:84:0:-0,-8,-28:29:29:0:28:0:16:0:0:12:0:0:1:0.8:0.8:0:-1	0/0:78:0:-0,-8,-26:26:26:0:26:0:12:0:0:14:0:0:0.833333:0.714286:0.666667:0:-1	0/0:54:0:-0,-5,-18:19:19:0:18:0:8:0:0:10:0:0:0.777778:0.538462:0.636364:0:-1	0/0:54:0:-0,-5,-18:19:19:0:18:0:10:0:0:8:0:0:0.571429:0.4:0.4:0:-1	0/0:102:0:-0,-10,-34:35:35:0:34:0:17:0:0:17:0:0:1:0.6:0.692308:0:-1	0/0:105:0:-0,-11,-35:36:36:0:35:0:20:0:0:15:0:0:0.888889:0.533333:0.666667:0:-1	0/0:69:0:-0,-7,-23:24:24:0:23:0:10:0:0:13:0:0:1:0.692308:0.692308:0:-1	0/0:63:0:-0,-6,-21:23:22:0:21:0:11:0:0:10:0:0:0.818182:0.642857:0.6:0:-1	0/0:123:0:-0,-12,-41:42:42:0:41:0:22:0:0:19:0:0:1.08333:0.866667:0.866667:0:-1	0/0:60:0:-0,-6,-20:21:21:0:20:0:12:0:0:8:0:0:0.8:0.666667:0.666667:0:-1	0/0:81:0:-0,-8,-27:28:28:0:27:0:16:0:0:11:0:0:0.7:0.5:0.538462:0:-1	0/0:78:0:-0,-8,-26:27:27:0:26:0:16:0:0:10:0:0:1:0.833333:0.769231:0:-1	0/0:81:0:-0,-8,-27:28:28:0:27:0:13:0:0:14:0:0:1.33333:0.923077:0.8:0:-1	0/0:69:0:-0,-7,-23:24:24:0:23:0:12:0:0:11:0:0:0.888889:0.727273:0.727273:0:-1	0/0:66:0:-0,-7,-22:23:23:0:22:0:13:0:0:9:0:0:0.7:0.5:0.538462:0:-1	0/0:36:0:-0,-4,-12:13:13:0:12:0:6:0:0:6:0:0:0.4:0.363636:0.333333:0:-1	0/0:69:0:-0,-7,-23:24:24:0:23:0:13:0:0:10:0:0:0.9:0.75:0.75:0:-1	0/0:69:0:-0,-7,-23:24:24:0:23:0:13:0:0:10:0:0:0.6:0.5:0.5:1:-1	0/0:102:0:-0,-10,-34:35:35:0:34:0:21:0:0:13:0:0:1.2:0.705882:1:1:-1	0/0:63:0:-0,-6,-21:22:22:0:21:0:11:0:0:10:0:0:0.9:0.642857:0.692308:0:-1	0/0:111:0:-0,-11,-37:38:38:0:37:0:19:0:0:18:0:0:1:0.769231:0.833333:0:-1	0/0:66:0:-0,-7,-22:23:23:0:22:0:11:0:0:11:0:0:1:0.923077:0.857143:0:-1	0/0:81:0:-0,-8,-27:28:28:0:27:0:14:0:0:13:0:0:0.909091:0.714286:0.769231:0:-1	0/0:42:0:-0,-4,-14:15:15:0:14:0:6:0:0:8:0:0:0.625:0.454545:0.384615:0:-1	0/0:63:0:-0,-6,-21:23:22:0:21:0:11:0:0:10:0:0:0.7:0.5:0.5:1:-1	0/0:123:0:-0,-12,-41:41:41:0:41:0:24:0:0:17:0:0:1.16667:0.777778:0.933333:0:-1	0/0:36:0:-0,-4,-12:13:13:0:12:0:5:0:0:7:0:0:1:1:0.714286:0:-1	0/0:117:0:-0,-12,-39:40:40:0:39:0:21:0:0:18:0:0:1.08333:0.65:0.866667:0:-1
1	45520	465	N	<DEL>	275.7	.	AC=110;ALG=PROD;AN=146;CIEND=-9,9;CIEND95=0,0;CIPOS=-10,8;CIPOS95=0,0;END=45578;EVENT=NA;GCF=0.525424;IMPRECISE=FALSE;MSHQ=3.7;PE=0;SNAME=FBLL_S3:4,GMBLL_S4:2,PEN-1:3,ACT_25:3;SR=16;STRANDS=+-:16;SU=16;SVLEN=-58;SVTYPE=DEL;smoove_gene=CELF2|upstream:1:59;DEPTH=0.05844588600000001,0.6894541000000001,0.836438623076923,0.038407076000000005,0.38766980999999995,0.5002023923076923	GT:GQ:SQ:GL:DP:RO:AO:QR:QA:RS:AS:ASC:RP:AP:AB:DHFC:DHFFC:DHBFC:DHSP:SHQ	1/1:2:31.46:-3,-0,-0:1:0:1:0:1:0:0:0:0:0:1:0:0:0:0:-1	1/1:7:89.31:-9,-1,-0:4:0:3:0:3:0:1:1:0:0:1:0.0833333:0.047619:0.0666667:0:-1	1/1:5:60.25:-6,-1,-0:3:0:2:0:2:0:0:1:0:0:1:0.0909091:0.0555556:0.0769231:0:-1	1/1:8:167.85:-17,-1,-0:8:1:6:1:6:1:4:1:0:0:0.86:0.2:0.0952381:0.153846:0:-1	1/1:2:31.46:-3,-0,-0:1:0:1:0:1:0:0:0:0:0:1:0:0:0:2:-1	1/1:7:89.31:-9,-1,-0:3:0:3:0:3:0:2:0:0:0:1:0:0:0:0:-1	1/1:7:89.31:-9,-1,-0:3:0:3:0:3:0:2:0:0:0:1:0:0:0:2:-1	1/1:12:147.94:-15,-2,-0:5:0:5:0:5:0:4:0:0:0:1:0:0:0:0:-1	1/1:15:177.38:-18,-2,-0:6:0:6:0:6:0:4:2:0:0:1:0:0:0:0:-1	1/1:12:147.94:-15,-2,-0:5:0:5:0:5:0:3:1:0:0:1:0:0:0:0:-1	0/0:0:4.77:0,0,0:1:0:0:0:0:0:0:0:0:0:.:0.0909091:0.0625:0.0769231:0:-1	1/1:5:60.25:-6,-1,-0:2:0:2:0:2:0:2:0:0:0:1:0:0:0:0:-1	1/1:3:188.29:-19,-1,-1:10:2:7:2:7:2:4:2:0:0:0.78:0.25:0.107143:0.2:0:-1	1/1:12:147.94:-15,-2,-0:5:0:5:0:5:0:3:1:0:0:1:0:0:0:0:-1	1/1:8:167.85:-17,-1,-0:8:1:6:1:6:1:5:1:0:0:0.86:0.166667:0.105263:0.133333:1:-1	1/1:7:89.31:-9,-1,-0:3:0:3:0:3:0:2:0:0:0:1:0.111111:0.0714286:0.0909091:0:-1	1/1:2:31.46:-3,-0,-0:1:0:1:0:1:0:0:0:0:0:1:0:0:0:0:-1	1/1:12:147.94:-15,-2,-0:6:0:5:0:5:0:3:1:0:0:1:0.111111:0.0555556:0.0833333:0:-1	1/1:5:60.25:-6,-1,-0:2:0:2:0:2:0:1:0:0:0:1:0:0:0:1:-1	1/1:8:167.85:-17,-1,-0:8:1:6:1:6:1:5:1:0:0:0.86:0.222222:0.1:0.166667:0:-1	1/1:20:236.38:-24,-2,-0:9:0:8:0:8:0:6:1:0:0:1:0.0909091:0.0434783:0.0714286:2:-1	1/1:20:236.38:-24,-2,-0:8:0:8:0:8:0:4:3:0:0:1:0:0:0:0:-1	1/1:10:118.56:-12,-1,-0:4:0:4:0:4:0:3:0:0:0:1:0:0:0:1:-1	1/1:10:118.56:-12,-1,-0:5:0:4:0:4:0:3:0:0:0:1:0.1:0.0714286:0.0833333:0:-1	1/1:2:31.46:-3,-0,-0:1:0:1:0:1:0:0:0:0:0:1:0:0:0:1:-1	1/1:8:167.85:-17,-1,-0:8:1:6:1:6:1:6:0:0:0:0.86:0.222222:0.0833333:0.153846:0:-1	1/1:2:31.46:-3,-0,-0:1:0:1:0:1:0:0:0:0:0:1:0:0:0:0:-1	1/1:5:60.25:-6,-1,-0:3:0:2:0:2:0:1:1:0:0:1:0.1:0.0526316:0.0833333:1:-1	0/0:0:4.77:0,0,0:0:0:0:0:0:0:0:0:0:0:.:0:0:0:0:-1	1/1:12:147.94:-15,-2,-0:6:0:5:0:5:0:3:1:0:0:1:0.1:0.0588235:0.0833333:2:-1	1/1:10:118.56:-12,-1,-0:4:0:4:0:4:0:2:1:0:0:1:0:0:0:0:-1	1/1:12:147.94:-15,-2,-0:5:0:5:0:5:0:4:1:0:0:1:0:0:0:0:-1	1/1:3:109.87:-11,-1,-0:6:1:4:1:4:1:3:0:0:0:0.8:0.2:0.117647:0.166667:1:-1	1/1:7:89.31:-9,-1,-0:4:0:3:0:3:0:2:1:0:0:1:0.1:0.0833333:0.0833333:1:-1	1/1:5:138.74:-14,-1,-0:6:1:5:1:5:1:4:0:0:0:0.83:0.166667:0.117647:0.153846:0:-1	1/1:12:147.94:-15,-2,-0:5:0:5:0:5:0:5:0:0:0:1:0:0:0:0:-1	1/1:2:31.46:-3,-0,-0:1:0:1:0:1:0:0:0:0:0:1:0:0:0:0:-1	1/1:15:177.38:-18,-2,-0:6:0:6:0:6:0:5:0:0:0:1:0:0:0:0:-1	1/1:10:118.56:-12,-1,-0:5:0:4:0:4:0:3:0:0:0:1:0.0833333:0.0555556:0.0714286:1:-1	1/1:5:60.25:-6,-1,-0:2:0:2:0:2:0:2:0:0:0:1:0:0:0:0:-1	1/1:15:177.38:-18,-2,-0:7:0:6:0:6:0:4:1:0:0:1:0.25:0.142857:0.214286:1:-1
1	73977	466	N	<DEL>	255.3	.	AC=66;ALG=PROD;AN=146;CIEND=-507,29;CIEND95=-124,9;CIPOS=-30,419;CIPOS95=-9,102;END=74502;EVENT=NA;GCF=0.572243;IMPRECISE=TRUE;MSHQ=3.5;PE=4;SNAME=ACT_3:3;SR=0;STRANDS=+-:4;SU=4;SVLEN=-525;SVTYPE=DEL;smoove_gene=SHANK3|gene:1:526;DEPTH=nan,0.4227478393939394,0.5661177142857143,nan,0.35120076363636366,0.48265300000000005	GT:GQ:SQ:GL:DP:RO:AO:QR:QA:RS:AS:ASC:RP:AP:AB:DHFC:DHFFC:DHBFC:DHSP:SHQ	0/1:28:194.88:-20,-1,-4:16:7:8:7:8:0:0:0:7:8:0.53:0.25:0.214286:0.214286:6:4	0/1:38:164.88:-17,-1,-5:16:8:7:8:7:0:0:0:8:7:0.47:0.416667:0.277778:0.3125:9:4	0/1:63:179.85:-19,-1,-7:23:13:9:12:8:8:0:0:4:8:0.4:0.272727:0.230769:0.214286:9:4	0/1:28:194.88:-20,-1,-4:16:7:8:7:8:0:0:0:7:8:0.53:0.7:0.466667:0.5:10:4	0/1:65:65.88:-9,-2,-11:19:14:4:14:4:0:0:0:14:4:0.22:0.444444:0.266667:0.333333:5:4	0/1:5:6.93:-2,-2,-6:9:7:1:7:1:0:0:0:7:1:0.12:0.375:0.25:0.25:2:1	0/1:38:164.88:-17,-1,-5:16:8:7:8:7:0:0:0:8:7:0.47:0.4:0.266667:0.285714:6:4	0/1:101:101.76:-14,-4,-22:39:30:8:29:7:18:0:0:11:7:0.19:0.4:0.333333:0.333333:7:4	0/1:48:56.92:-7,-1,-6:12:8:3:8:3:0:0:0:8:3:0.27:0.2:0.142857:0.153846:2:4	0/0:42:0:-0,-4,-14:16:15:0:14:0:8:0:0:6:0:0:0.25:0.2:0.166667:1:-1	0/1:31:89.93:-10,-1,-4:11:6:4:6:4:0:0:0:6:4:0.4:0.181818:0.153846:0.142857:3:4	0/1:47:134.88:-14,-1,-6:16:9:6:9:6:0:0:0:9:6:0.4:0.3:0.176471:0.230769:6:4	0/1:66:152.86:-16,-1,-8:19:12:7:12:7:0:0:0:12:7:0.37:0.666667:0.4:0.5:6:4	0/1:2:4.73:-2,-2,-7:10:8:1:8:1:0:0:0:8:1:0.11:0.25:0.214286:0.2:3:1	0/1:54:131.88:-14,-1,-6:16:10:6:10:6:0:0:0:10:6:0.38:0.25:0.1875:0.2:7:4	0/1:32:32.88:-6,-3,-13:20:16:3:16:3:0:0:0:16:3:0.16:0.666667:0.461538:0.545455:4:1	0/1:27:65.95:-7,-1,-3:9:5:3:5:3:0:0:0:5:3:0.38:0.428571:0.272727:0.3:3:4	0/1:38:164.88:-17,-1,-5:16:8:7:8:7:0:0:0:8:7:0.47:0.666667:0.461538:0.461538:7:4	0/1:32:32.94:-4,-1,-6:10:7:2:7:2:0:0:0:7:2:0.22:0.444444:0.363636:0.333333:4:4	0/1:48:56.92:-7,-1,-6:12:8:3:8:3:0:0:0:8:3:0.27:0.333333:0.272727:0.230769:3:4	0/1:29:116.92:-12,-1,-4:12:6:5:6:5:0:0:0:6:5:0.45:0.363636:0.333333:0.266667:7:4	0/1:50:50.91:-7,-1,-8:14:10:3:10:3:0:0:0:10:3:0.23:0.333333:0.307692:0.266667:3:4	0/1:5:6.93:-2,-2,-6:9:7:1:7:1:0:0:0:7:1:0.12:0.3:0.3:0.25:2:1	0/1:9:255.34:-27,-1,-2:15:5:10:5:10:0:0:0:5:10:0.67:0:0:0:7:4	0/1:36:113.91:-12,-1,-4:13:7:5:7:5:0:0:0:7:5:0.42:0.4:0.333333:0.307692:6:4	0/1:54:131.88:-14,-1,-6:17:10:6:10:6:0:0:0:10:6:0.38:0.444444:0.222222:0.266667:4:4	0/1:48:56.92:-7,-1,-6:12:8:3:8:3:0:0:0:8:3:0.27:0.222222:0.166667:0.181818:4:4	0/1:78:95.87:-11,-1,-9:19:13:5:13:5:0:0:0:13:5:0.28:0.5:0.3125:0.384615:6:4	0/1:48:56.92:-7,-1,-6:12:8:3:8:3:0:0:0:8:3:0.27:0.3:0.272727:0.25:3:4	0/1:23:23.94:-4,-2,-8:13:10:2:10:2:0:0:0:10:2:0.17:0.5:0.357143:0.416667:3:4	0/1:31:89.93:-10,-1,-4:11:6:4:6:4:0:0:0:6:4:0.4:0.2:0.166667:0.166667:3:4	0/1:27:65.95:-7,-1,-3:9:5:3:5:3:0:0:0:5:3:0.38:0.3:0.214286:0.25:3:4	0/1:15:123.05:-13,-1,-2:10:4:5:4:5:0:0:0:4:5:0.56:0.3:0.25:0.230769:6:4	0/1:41:59.93:-7,-1,-5:11:7:3:7:3:0:0:0:7:3:0.3:0.1:0.0909091:0.0833333:3:4	0/1:50:107.89:-12,-1,-6:15:9:5:9:5:0:0:0:9:5:0.36:0.166667:0.125:0.142857:6:4	0/1:22:119.94:-13,-1,-3:11:5:5:5:5:0:0:0:5:5:0.5:0.0909091:0.0833333:0.0769231:6:4	0/1:66:74.89:-9,-1,-8:15:11:4:11:4:0:0:0:11:4:0.27:0.625:0.384615:0.384615:5:4	0/1:24:170.91:-18,-1,-3:14:6:7:6:7:0:0:0:6:7:0.54:0.5:0.333333:0.357143:8:4	0/1:52:80.91:-9,-1,-6:13:9:4:9:4:0:0:0:9:4:0.31:0.25:0.214286:0.2:5:4	0/1:26:26.93:-4,-2,-7:12:9:2:9:2:0:0:0:9:2:0.18:0.6:0.375:0.428571:2:4	0/1:35:191.87:-20,-1,-4:17:8:8:8:8:0:0:0:8:8:0.5:0.333333:0.222222:0.266667:7:4
1	96053	467	N	<DEL>	209.8	.	AC=13;ALG=PROD;AN=146;CIEND=-792,29;CIEND95=-186,4;CIPOS=-30,709;CIPOS95=-7,164;END=96846;EVENT=NA;GCF=0.487406;IMPRECISE=TRUE;MSHQ=3.5385;PE=4;SNAME=pen-5:4;SR=0;STRANDS=+-:4;SU=4;SVLEN=-793;SVTYPE=DEL;smoove_gene=SHANK3|gene:1:794;DEPTH=nan,0.5896503846153845,1.2008001666666668,nan,0.4102953076923077,0.8085447666666667	GT:GQ:SQ:GL:DP:RO:AO:QR:QA:RS:AS:ASC:RP:AP:AB:DHFC:DHFFC:DHBFC:DHSP:SHQ	0/0:15:0.13:-2,-3,-13:16:14:1:14:1:0:0:0:14:1:0.067:1:0.6:0.857143:2:-1	0/0:159:0:-0,-16,-53:54:54:0:53:0:30:0:0:23:0:0:1.58333:0.95:1.26667:0:-1	0/0:153:0:-0,-15,-51:52:52:0:51:0:28:0:0:23:0:0:1.63636:0.9:1.38462:0:-1	0/0:48:0:-2,-6,-24:27:25:1:25:1:0:0:0:25:1:0.038:1.9:0.95:1.46154:4:-1	0/1:20:20.89:-6,-4,-17:24:20:3:20:3:0:0:0:20:3:0.13:1.55556:0.875:1.27273:6:1	0/0:200:0:-0,-20,-67:68:68:0:67:0:35:0:0:32:0:0:2.375:0.826087:1.72727:0:-1	0/0:48:0:-2,-6,-24:27:25:1:25:1:0:0:0:25:1:0.038:1.9:0.826087:1.46154:2:-1	0/0:99:0:-0,-10,-33:34:34:0:33:0:17:0:0:16:0:0:0.9:0.642857:0.75:0:-1	0/0:30:0:-2,-5,-18:21:19:1:19:1:0:0:0:19:1:0.05:1.5:0.833333:1.25:4:-1	0/0:9:0.5:-4,-5,-19:23:21:2:21:2:0:0:0:21:2:0.087:1.875:0.882353:1.36364:7:-1	0/0:96:0:-0,-10,-32:33:33:0:32:0:14:0:0:18:0:0:1.18182:0.722222:1:0:-1	0/0:42:0:-2,-6,-22:25:23:1:23:1:0:0:0:23:1:0.042:1.6:0.8:1.23077:3:-1	0/0:200:0:-0,-21,-70:71:71:0:70:0:41:0:0:29:0:0:2.16667:0.928571:1.73333:0:-1	0/0:72:0:-0,-7,-24:25:25:0:24:0:7:0:0:17:0:0:1.08333:0.722222:0.928571:0:-1	0/0:147:0:-0,-15,-49:50:50:0:49:0:28:0:0:21:0:0:1.58333:1.11765:1.26667:0:-1	0/0:108:0:-0,-11,-36:37:37:0:36:0:18:0:0:18:0:0:1.33333:0.75:1.09091:0:-1	0/0:102:0:-0,-10,-34:35:35:0:34:0:19:0:0:15:0:0:1.71429:0.857143:1.33333:0:-1	0/0:138:0:-0,-14,-46:47:47:0:46:0:25:0:0:21:0:0:1.88889:1.0625:1.41667:1:-1	0/0:72:0:-0,-7,-24:26:25:0:24:0:13:0:0:11:0:0:1:0.529412:0.818182:1:-1	0/0:156:0:-0,-16,-52:53:53:0:52:0:30:0:0:22:0:0:2.33333:1.23529:1.75:0:-1	0/0:162:0:-0,-16,-54:55:55:0:54:0:34:0:0:20:0:0:1.72727:1:1.35714:0:-1	0/0:144:0:-0,-14,-48:49:49:0:48:0:28:0:0:20:0:0:1.33333:0.888889:1.14286:0:-1	0/0:99:0:-0,-10,-33:33:33:0:33:0:17:0:0:16:0:0:0.8:0.533333:0.727273:0:-1	0/0:18:0.07:-2,-4,-14:17:15:1:15:1:0:0:0:15:1:0.062:0.9:0.6:0.75:2:-1	0/0:114:0:-0,-11,-38:39:39:0:38:0:21:0:0:17:0:0:1.6:0.941176:1.33333:1:-1	0/0:159:0:-0,-16,-53:54:54:0:53:0:26:0:0:27:0:0:2.55556:0.958333:1.76923:1:-1	0/0:72:0:-0,-7,-24:25:25:0:24:0:11:0:0:13:0:0:1.33333:0.705882:1.09091:0:-1	0/0:21:0.03:-3,-6,-23:29:26:3:25:2:11:0:1:14:1:0.074:1.1:0.647059:0.916667:2:-1	0/0:87:0:-0,-9,-29:31:30:0:29:0:12:0:0:17:0:0:1.2:0.923077:1:1:-1	0/0:105:0:-0,-11,-35:36:36:0:35:0:18:0:0:17:0:0:1.6:0.842105:1.33333:0:-1	0/0:81:0:-0,-8,-27:28:28:0:27:0:11:0:0:16:0:0:0.9:0.692308:0.818182:0:-1	0/0:141:0:-0,-14,-47:48:48:0:47:0:28:0:0:19:0:0:1.5:1.15385:1.36364:0:-1	0/0:135:0:-0,-14,-45:45:45:0:45:0:25:0:0:20:0:0:1.6:0.941176:1.33333:0:-1	0/0:123:0:-0,-12,-41:42:42:0:41:0:23:0:0:18:0:0:1.1:0.6875:0.916667:0:-1	0/0:0:2.95:-4,-4,-16:21:18:2:18:2:0:0:0:18:2:0.1:1.08333:0.8125:1:3:-1	0/0:117:0:-0,-12,-39:40:40:0:39:0:19:0:0:20:0:0:1:0.6875:0.846154:0:-1	0/0:117:0:-0,-12,-39:40:40:0:39:0:21:0:0:18:0:0:2.25:0.947368:1.63636:0:-1	0/0:123:0:-0,-12,-41:42:42:0:41:0:22:0:0:19:0:0:1.3:0.65:1:0:-1	0/1:29:29.87:-6,-3,-14:20:17:3:17:3:0:0:0:17:3:0.15:0.833333:0.588235:0.714286:4:1	0/0:84:0:-0,-8,-28:29:29:0:28:0:11:0:0:17:0:0:1.6:0.727273:1.33333:1:-1	0/0:96:0:-0,-10,-32:33:33:0:32:0:11:0:0:21:0:0:1.16667:0.636364:1:1:-1
1	96955	7183	N	<DUP>	38.3	.	AC=9;ALG=PROD;AN=146;CIEND=-30,691;CIEND95=-8,155;CIPOS=-561,29;CIPOS95=-168,3;END=98575;EVENT=NA;GCF=0.486737;IMPRECISE=TRUE;MSHQ=3;PE=4;SNAME=ACT_5:3;SR=0;STRANDS=-+:4;SU=4;SVLEN=1620;SVTYPE=DUP;smoove_gene=SHANK3|gene:1:1621;DEPTH=nan,1.6914944444444444,1.51458515625,nan,1.8290288888888888,1.5108666718750001	GT:GQ:SQ:GL:DP:RO:AO:QR:QA:RS:AS:ASC:RP:AP:AB:DHFC:DHFFC:DHBFC:SHQ	0/0:36:0:-0,-4,-8:56:54:2:53:1:32:0:1:21:0:0.019:1.33333:1.33333:1.14286:-1	0/0:58:0:-0,-6,-11:64:64:0:63:0:39:0:0:24:0:0:1.83333:1.29412:1.46667:-1	0/0:47:0:-0,-5,-9:52:52:0:51:0:28:0:0:23:0:0:1.90909:1.16667:1.61538:-1	0/0:29:0:-2,-5,-11:94:89:5:88:4:54:0:2:34:2:0.043:2.6:1.52941:2:-1	0/1:29:38.33:-5,-2,-5:67:58:8:57:7:31:0:2:26:5:0.11:2.44444:2:2:4	0/0:40:0:-0,-4,-8:45:45:0:44:0:19:0:0:25:0:0:2.5:1.17647:1.81818:-1	0/0:15:0.12:-1,-2,-4:33:31:1:31:1:0:0:0:31:1:0.031:2.4:1.6:1.84615:-1	0/0:33:0:-0,-3,-6:38:37:0:36:0:20:0:0:16:0:0:1.8:2:1.5:-1	0/0:14:0.15:-2,-3,-7:63:59:4:58:3:33:0:2:25:1:0.049:2:1.66667:1.66667:-1	0/1:25:32.73:-5,-1,-4:57:50:6:49:6:24:0:4:25:2:0.11:2.375:1.72727:1.72727:4	0/1:5:6.77:-2,-2,-4:42:37:4:36:3:19:0:0:17:3:0.077:1.72727:1.72727:1.46154:1	0/0:17:0.08:-1,-3,-6:51:47:3:47:2:27:0:1:20:1:0.041:1.5:1.36364:1.15385:-1	0/0:65:0:-0,-7,-13:72:72:0:71:0:38:0:0:33:0:0:2.33333:1.21739:1.86667:-1	0/0:24:0.02:-0,-3,-5:26:26:0:26:0:26:0:0:0:0:0:1.83333:1.69231:1.57143:-1	0/0:46:0:-0,-5,-9:51:51:0:50:0:27:0:0:23:0:0:1.66667:1.11111:1.33333:-1	0/1:8:9.34:-2,-1,-2:22:19:2:19:2:0:0:0:19:2:0.095:1.77778:1.6:1.45455:1	0/0:25:0.01:-0,-3,-5:29:29:0:28:0:12:0:0:16:0:0:2.28571:1.45455:1.77778:-1	0/0:43:0:-0,-5,-8:48:48:0:47:0:24:0:0:23:0:0:1.77778:0.941176:1.33333:-1	0/1:15:15.18:-3,-2,-4:46:41:5:40:4:21:0:0:19:4:0.091:2.22222:2.5:1.81818:1	0/0:39:0:-0,-4,-8:44:44:0:43:0:22:0:0:21:0:0:2.22222:1.17647:1.66667:-1	0/0:37:0:-0,-4,-7:41:41:0:40:0:22:0:0:18:0:0:1.45455:0.842105:1.14286:-1	0/0:46:0:-0,-5,-9:51:51:0:50:0:27:0:0:23:0:0:1.33333:0.941176:1.14286:-1	0/0:45:0:-0,-5,-9:52:50:1:49:0:27:0:0:22:0:0:1.7:2.125:1.54545:-1	0/0:31:0:-1,-4,-7:52:49:2:48:1:28:0:0:20:1:0.02:1.9:2.375:1.58333:-1	0/0:30:0:-0,-3,-6:34:34:0:33:0:16:0:0:17:0:0:1.8:1.28571:1.5:-1	0/0:52:0:-1,-6,-12:90:86:3:85:2:50:0:2:35:0:0.023:2.88889:1.18182:2:-1	0/0:27:0.01:-1,-4,-8:62:58:3:58:2:35:0:1:23:1:0.033:1.77778:1.6:1.45455:-1	0/0:18:0.06:-1,-3,-6:53:49:3:48:2:28:0:1:20:1:0.04:1.6:1.6:1.33333:-1	0/0:24:0.02:-0,-3,-5:26:26:0:26:0:26:0:0:0:0:0:1.7:1.7:1.41667:-1	0/0:52:0:-0,-6,-10:58:58:0:57:0:36:0:0:21:0:0:2:1.53846:1.66667:-1	0/0:24:0.01:-0,-3,-5:27:27:0:27:0:27:0:0:0:0:0:1.9:2.71429:1.72727:-1	0/0:33:0:-0,-3,-6:37:37:0:36:0:21:0:0:15:0:0:1.4:1.16667:1.27273:-1	0/0:42:0:-0,-4,-8:47:47:0:46:0:24:0:0:22:0:0:1.7:1.30769:1.41667:-1	0/0:37:0:-0,-4,-7:40:40:0:40:0:21:0:0:19:0:0:1.6:1.33333:1.33333:-1	0/0:55:0:-0,-6,-11:62:61:1:60:0:35:0:0:25:0:0:1.83333:2.2:1.69231:-1	0/0:8:0.62:-1,-2,-3:24:23:1:23:1:0:0:0:23:1:0.042:1.54545:1.7:1.30769:-1	0/0:33:0:-0,-3,-6:37:37:0:36:0:19:0:0:17:0:0:1.875:1:1.36364:-1	0/0:18:0.06:-2,-4,-9:82:76:5:76:4:44:0:1:32:3:0.05:1.6:1.45455:1.23077:-1	0/1:19:29.01:-4,-1,-3:47:40:6:39:5:21:0:2:18:3:0.11:1.75:1.90909:1.5:4	0/0:11:0.27:-1,-2,-5:44:41:2:41:2:20:0:1:21:1:0.047:2.8:1.75:2.33333:-1	0/1:15:15.21:-4,-2,-5:62:55:6:54:5:30:0:3:24:2:0.085:2:1.71429:1.71429:4
1	97039	468	N	<DEL>	71.8	.	AC=9;ALG=PROD;AN=146;CIEND=-177,49;CIEND95=-48,48;CIPOS=-50,375;CIPOS95=-47,47;END=97822;EVENT=NA;GCF=0.497449;IMPRECISE=TRUE;MSHQ=1.3333;PE=9;SNAME=act-5:2,act1-1:5;SR=0;STRANDS=+-:9;SU=9;SVLEN=-783;SVTYPE=DEL;smoove_gene=SHANK3|gene:1:784;DEPTH=nan,1.3213637777777778,1.3965009687499998,nan,0.8966875555555556,1.002065875	GT:GQ:SQ:GL:DP:RO:AO:QR:QA:RS:AS:ASC:RP:AP:AB:DHFC:DHFFC:DHBFC:DHSP:SHQ	0/1:2:4.68:-4,-3,-15:20:17:2:17:2:0:0:0:17:2:0.11:1.25:1:1.07143:4:1	0/0:117:0:-0,-12,-39:40:40:0:39:0:20:0:0:19:0:0:1.58333:0.863636:1.26667:0:-1	0/0:165:0:-0,-17,-55:56:56:0:55:0:32:0:0:23:0:0:1.90909:1.05:1.61538:0:-1	0/0:42:0:-3,-7,-29:35:32:2:32:2:0:0:0:32:2:0.059:2.1:0.807692:1.61538:9:-1	0/0:48:0:-2,-6,-24:27:25:1:25:1:0:0:0:25:1:0.038:2:0.9:1.63636:8:-1	0/0:195:0:-0,-20,-65:67:66:0:65:0:33:0:0:32:0:0:2.75:1.15789:2:1:-1	0/0:51:0:-3,-8,-32:38:35:2:35:2:0:0:0:35:2:0.054:2.1:1.05:1.61538:5:-1	0/0:3:1.72:-4,-4,-17:22:19:2:19:2:0:0:0:19:2:0.095:1.7:1.21429:1.41667:5:-1	0/0:200:0:-0,-21,-71:72:71:0:71:0:47:0:0:24:0:0:1.8:1:1.5:4:-1	0/0:51:0:-2,-7,-25:28:26:1:26:1:0:0:0:26:1:0.037:1.75:0.823529:1.27273:6:-1	0/0:6:0.95:-4,-4,-18:23:20:2:20:2:0:0:0:20:2:0.091:1.36364:0.9375:1.15385:6:-1	0/0:36:0:-2,-5,-20:22:21:1:21:1:0:0:0:21:1:0.045:1.2:0.705882:0.923077:7:-1	0/0:200:0:-0,-22,-74:75:75:0:74:0:44:0:0:30:0:0:2.33333:1.07692:1.86667:1:-1	0/0:45:0:-2,-6,-23:26:24:1:24:1:0:0:0:24:1:0.04:1.25:0.789474:1.07143:3:-1	0/0:144:0:-0,-14,-48:49:49:0:48:0:28:0:0:20:0:0:1.66667:1:1.33333:0:-1	0/0:141:0:-0,-14,-47:49:48:1:47:0:27:0:0:20:0:0:1.44444:0.866667:1.18182:4:-1	0/0:111:0:-0,-11,-37:38:38:0:37:0:18:0:0:19:0:0:2.71429:1.46154:2.11111:0:-1	0/0:150:0:-0,-15,-50:51:51:0:50:0:27:0:0:23:0:0:1.55556:0.823529:1.16667:0:-1	0/1:20:20.89:-6,-4,-17:24:20:3:20:3:0:0:0:20:3:0.13:1.77778:1.06667:1.45455:7:1	0/0:138:0:-0,-14,-46:46:46:0:46:0:27:0:0:19:0:0:2:0.9:1.5:1:-1	0/0:147:0:-0,-15,-49:50:50:0:49:0:30:0:0:19:0:0:1.72727:1.05556:1.35714:0:-1	0/0:150:0:-0,-15,-50:50:50:0:50:0:29:0:0:21:0:0:1.33333:0.941176:1.14286:0:-1	0/0:30:0:-2,-5,-18:21:19:1:19:1:0:0:0:19:1:0.05:1.1:0.733333:1:2:-1	0/0:42:0:-2,-6,-22:25:23:1:23:1:0:0:0:23:1:0.042:1.2:0.75:1:5:-1	0/0:138:0:-0,-14,-46:46:46:0:46:0:25:0:0:21:0:0:1.6:0.941176:1.33333:0:-1	0/1:71:71.76:-12,-5,-24:37:30:6:30:6:0:0:0:30:6:0.17:2.22222:0.740741:1.53846:8:4	0/0:153:0:-0,-15,-51:52:52:0:51:0:31:0:0:20:0:0:1.33333:0.8:1.09091:3:-1	0/0:141:0:-0,-14,-47:48:47:0:47:0:30:0:0:17:0:0:1.2:0.8:1:2:-1	0/1:20:20.89:-6,-4,-17:24:20:3:20:3:0:0:0:20:3:0.13:1.3:0.866667:1.08333:5:1	0/0:150:0:-0,-15,-50:51:51:0:50:0:29:0:0:21:0:0:1.8:1:1.5:0:-1	0/0:189:0:-0,-19,-63:64:63:0:63:0:41:0:0:22:0:0:1.1:0.785714:1:1:-1	0/0:90:0:-0,-9,-30:31:31:0:30:0:17:0:0:13:0:0:1.3:0.866667:1.18182:0:-1	0/0:147:0:-0,-15,-49:50:50:0:49:0:26:0:0:23:0:0:1.8:1.05882:1.5:0:-1	0/0:132:0:-0,-13,-44:44:44:0:44:0:23:0:0:21:0:0:1.6:1.14286:1.33333:1:-1	0/0:183:0:-0,-18,-61:61:61:0:61:0:36:0:0:25:0:0:1.41667:1:1.30769:1:-1	0/1:41:41.83:-8,-4,-18:27:22:4:22:4:0:0:0:22:4:0.15:1.27273:0.933333:1.07692:7:1	0/0:159:0:-0,-16,-53:54:54:0:53:0:29:0:0:24:0:0:2.375:1.26667:1.72727:0:-1	0/1:29:29.81:-8,-5,-22:30:26:4:26:4:0:0:0:26:4:0.13:1.1:0.611111:0.846154:8:1	0/0:0:2.95:-4,-4,-16:21:18:2:18:2:0:0:0:18:2:0.1:1.08333:0.8125:0.928571:6:-1	0/0:165:0:-0,-17,-55:55:55:0:55:0:33:0:0:22:0:0:1.6:0.666667:1.33333:3:-1	0/0:183:0:-0,-18,-61:62:62:0:61:0:38:0:0:23:0:0:1.75:1.10526:1.5:4:-1
1	98402	469	N	<DEL>	53.8	.	AC=3;ALG=PROD;AN=146;CIEND=-9,8;CIEND95=0,0;CIPOS=-9,8;CIPOS95=0,0;END=98555;EVENT=NA;GCF=0.506494;IMPRECISE=FALSE;MSHQ=4;PE=0;SNAME=car-1:2;SR=4;STRANDS=+-:4;SU=4;SVLEN=-153;SVTYPE=DEL;smoove_gene=SHANK3|gene:1:154;DEPTH=nan,1.7686166666666665,1.7253519857142858,nan,1.8196966666666665,1.472329742857143	GT:GQ:SQ:GL:DP:RO:AO:QR:QA:RS:AS:ASC:RP:AP:AB:DHFC:DHFFC:DHBFC:DHSP:SHQ	0/0:66:0:-0,-7,-22:22:22:0:22:0:22:0:0:0:0:0:2.16667:1.85714:1.85714:2:-1	0/0:69:0:-0,-7,-23:23:23:0:23:0:23:0:0:0:0:0:1.91667:1.27778:1.53333:0:-1	0/0:87:0:-0,-9,-29:29:29:0:29:0:29:0:0:0:0:0:2.09091:1.15:1.76923:1:-1	0/0:120:0:-0,-12,-40:40:40:0:40:0:40:0:0:0:0:0:2.9:1.31818:2.23077:6:-1	0/0:108:0:-0,-11,-36:36:36:0:36:0:36:0:0:0:0:0:3.22222:2.63636:2.63636:2:-1	0/0:48:0:-0,-5,-16:16:16:0:16:0:16:0:0:0:0:0:2.25:1:1.63636:0:-1	0/0:87:0:-0,-9,-29:29:29:0:29:0:29:0:0:0:0:0:2.3:1.27778:1.76923:2:-1	0/0:66:0:-0,-7,-22:22:22:0:22:0:22:0:0:0:0:0:2.2:1.57143:1.83333:2:-1	0/0:108:0:-0,-11,-36:36:36:0:36:0:36:0:0:0:0:0:3.4:2.125:2.83333:3:-1	0/0:60:0:-0,-6,-20:20:20:0:20:0:20:0:0:0:0:0:3:1.84615:2.18182:2:-1	0/0:69:0:-0,-7,-23:23:23:0:23:0:23:0:0:0:0:0:1.90909:1.5:1.61538:1:-1	0/0:69:0:-0,-7,-23:23:23:0:23:0:23:0:0:0:0:0:2.5:2.08333:1.92308:0:-1	0/0:93:0:-0,-9,-31:31:31:0:31:0:31:0:0:0:0:0:2.33333:1.16667:1.86667:2:-1	0/0:69:0:-0,-7,-23:23:23:0:23:0:23:0:0:0:0:0:2.08333:1.5625:1.78571:0:-1	0/0:87:0:-0,-9,-29:29:29:0:29:0:29:0:0:0:0:0:1.66667:1.05263:1.33333:0:-1	0/0:78:0:-0,-8,-26:26:26:0:26:0:26:0:0:0:0:0:1.88889:1.41667:1.54545:0:-1	0/0:42:0:-0,-4,-14:14:14:0:14:0:14:0:0:0:0:0:1.57143:0.785714:1.22222:0:-1	0/0:90:0:-0,-9,-30:30:30:0:30:0:30:0:0:0:0:0:2.11111:1.35714:1.58333:0:-1	0/0:102:0:-0,-10,-34:34:34:0:34:0:34:0:0:0:0:0:3.11111:2:2.54545:2:-1	0/0:90:0:-0,-9,-30:30:30:0:30:0:30:0:0:0:0:0:1.55556:0.875:1.16667:0:-1	0/0:48:0:-0,-5,-16:16:16:0:16:0:16:0:0:0:0:0:1.18182:0.764706:0.928571:1:-1	0/0:60:0:-0,-6,-20:20:20:0:20:0:20:0:0:0:0:0:1.75:1.4:1.5:1:-1	0/0:105:0:-0,-11,-35:35:35:0:35:0:35:0:0:0:0:0:2.8:2.54545:2.54545:3:-1	0/0:87:0:-0,-9,-29:29:29:0:29:0:29:0:0:0:0:0:2.5:2.08333:2.08333:2:-1	0/0:60:0:-0,-6,-20:20:20:0:20:0:20:0:0:0:0:0:1.6:0.941176:1.33333:3:-1	0/0:120:0:-0,-12,-40:40:40:0:40:0:40:0:0:0:0:0:2.33333:0.954545:1.61538:1:-1	0/0:78:0:-0,-8,-26:26:26:0:26:0:26:0:0:0:0:0:2.22222:1.53846:1.81818:5:-1	0/0:69:0:-0,-7,-23:23:23:0:23:0:23:0:0:0:0:0:2.3:2.09091:1.91667:2:-1	0/0:69:0:-0,-7,-23:23:23:0:23:0:23:0:0:0:0:0:1.9:1.46154:1.58333:2:-1	0/0:60:0:-0,-6,-20:20:20:0:20:0:20:0:0:0:0:0:2.1:1.23529:1.75:0:-1	0/0:81:0:-0,-8,-27:27:27:0:27:0:27:0:0:0:0:0:2:1.81818:1.81818:0:-1	0/0:57:0:-0,-6,-19:19:19:0:19:0:19:0:0:0:0:0:1.8:1.5:1.63636:1:-1	0/0:69:0:-0,-7,-23:23:23:0:23:0:23:0:0:0:0:0:1.7:1.21429:1.41667:2:-1	0/0:51:0:-0,-5,-17:17:17:0:17:0:17:0:0:0:0:0:1.1:0.6875:0.916667:0:-1	0/0:81:0:-0,-8,-27:27:27:0:27:0:27:0:0:0:0:0:2.08333:1.92308:1.92308:1:-1	0/0:69:0:-0,-7,-23:23:23:0:23:0:23:0:0:0:0:0:1.81818:1.66667:1.53846:1:-1	0/0:45:0:-0,-5,-15:15:15:0:15:0:15:0:0:0:0:0:1.25:0.666667:0.909091:0:-1	0/0:132:0:-0,-13,-44:44:44:0:44:0:44:0:0:0:0:0:4.1:3.15385:3.15385:1:-1	0/0:99:0:-0,-10,-33:33:33:0:33:0:33:0:0:0:0:0:2.25:1.8:1.92857:4:-1	0/0:48:0:-0,-5,-16:16:16:0:16:0:16:0:0:0:0:0:3.2:2:2.66667:0:-1	0/0:138:0:-0,-14,-46:46:46:0:46:0:46:0:0:0:0:0:2.75:1.83333:2.35714:6:-1
1	108242	470	N	<DEL>	278.6	.	AC=38;ALG=PROD;AN=146;CIEND=-484,49;CIEND95=-64,49;CIPOS=-49,769;CIPOS95=-49,112;END=125516;EVENT=NA;GCF=0.572677;IMPRECISE=TRUE;MSHQ=2.5;PE=12;SNAME=car-1:3,ACT_9:4,act1-1:6;SR=0;STRANDS=+-:12;SU=12;SVLEN=-17274;SVTYPE=DEL;smoove_gene=SHANK3|exon:3:1453,SHANK3|gene:1:17275,|upstream:1:4470,SHANK3|three_prime_UTR:1:813;DEPTH=nan,1.3276142105263162,1.2850011428571426,nan,0.5630142368421054,0.62654…	GT:GQ:SQ:GL:DP:RO:AO:QR:QA:RS:AS:ASC:RP:AP:AB:DHFC:DHFFC:DHBFC:DHSP:SHQ	0/0:33:0:-2,-5,-19:22:20:1:20:1:0:0:0:20:1:0.048:1.33333:0.571429:1.14286:2:-1	0/1:83:83.78:-12,-4,-20:33:26:6:26:6:0:0:0:26:6:0.19:1.75:0.7:1.3125:7:4	0/0:30:0:-2,-5,-18:21:19:1:19:1:0:0:0:19:1:0.05:1.36364:0.681818:1.07143:2:-1	0/0:30:0:-2,-5,-18:21:19:1:19:1:0:0:0:19:1:0.05:1.8:0.62069:1.28571:2:-1	0/0:6:0.96:-2,-3,-10:13:11:1:11:1:0:0:0:11:1:0.083:1.66667:0.555556:1.25:2:-1	0/1:113:113.78:-14,-3,-19:33:25:7:25:7:0:0:0:25:7:0.22:2.125:0.459459:1.41667:8:4	0/1:71:71.82:-10,-3,-16:27:21:5:21:5:0:0:0:21:5:0.19:1.9:0.542857:1.35714:6:4	0/0:30:0:-2,-5,-18:21:19:1:19:1:0:0:0:19:1:0.05:1.4:0.518519:1.16667:2:-1	0/1:121:206.77:-22,-2,-14:31:21:10:21:10:0:0:0:21:10:0.32:1.7:0.53125:1.30769:11:4	0/1:17:17.91:-6,-4,-18:25:21:3:21:3:0:0:0:21:3:0.12:2:0.727273:1.33333:4:1	0/1:20:20.89:-6,-4,-17:24:20:3:20:3:0:0:0:20:3:0.13:1.27273:0.608696:1:5:1	0/0:135:0:-0,-14,-45:45:45:0:45:0:26:0:0:19:0:0:1.6:0.551724:1.23077:0:-1	0/1:35:35.82:-8,-4,-20:29:24:4:24:4:0:0:0:24:4:0.14:2.08333:0.446429:1.5625:6:1	0/0:66:0:-2,-8,-30:33:31:1:31:1:0:0:0:31:1:0.031:1.41667:0.548387:1.13333:2:-1	0/1:59:59.8:-10,-4,-20:31:25:5:25:5:0:0:0:25:5:0.17:1.5:0.62069:1.2:6:4	0/0:33:0:-2,-5,-19:22:20:1:20:1:0:0:0:20:1:0.048:1.55556:0.636364:1.27273:2:-1	0/1:101:101.82:-13,-2,-15:27:20:6:20:6:0:0:0:20:6:0.23:1.71429:0.5:1.2:7:4	0/1:151:167.76:-19,-3,-18:34:25:9:25:9:0:0:0:25:9:0.26:1.88889:0.53125:1.30769:10:4	0/1:77:77.84:-10,-3,-15:25:19:5:19:5:0:0:0:19:5:0.21:1.55556:0.518519:1.16667:6:4	0/0:12:0.26:-4,-5,-20:25:22:2:22:2:0:0:0:22:2:0.083:1.77778:0.516129:1.23077:3:-1	0/1:56:56.79:-10,-4,-21:31:26:5:26:5:0:0:0:26:5:0.16:1.63636:0.6:1.2:6:1	0/0:183:0:-0,-18,-61:62:62:0:61:0:36:0:0:25:0:0:1.41667:0.772727:1.13333:0:-1	0/0:9:0.5:-4,-5,-19:24:21:2:21:2:0:0:0:21:2:0.087:1.4:0.608696:1.16667:3:-1	0/0:15:0.13:-4,-5,-21:26:23:2:23:2:0:0:0:23:2:0.08:1.6:0.615385:1.23077:3:-1	0/0:48:0:-2,-6,-24:27:25:1:25:1:0:0:0:25:1:0.038:1.5:0.576923:1.15385:2:-1	0/1:200:278.6:-32,-4,-29:58:42:15:42:15:0:0:0:42:15:0.26:2.88889:0.541667:1.73333:17:4	0/0:12:0.26:-4,-5,-20:24:22:2:22:2:0:0:0:22:2:0.083:1.55556:0.583333:1.27273:3:-1	0/1:26:26.81:-8,-5,-23:32:27:4:27:4:0:0:0:27:4:0.13:1.5:0.535714:1.15385:5:1	0/1:20:20.89:-6,-4,-17:24:20:3:20:3:0:0:0:20:3:0.13:1.3:0.565217:1.08333:4:1	0/1:5:6.88:-4,-3,-14:19:16:2:16:2:0:0:0:16:2:0.11:1.5:0.576923:1.25:3:1	0/1:5:6.88:-4,-3,-14:19:16:2:16:2:0:0:0:16:2:0.11:1.4:0.777778:1.16667:3:1	0/1:41:41.89:-6,-2,-10:17:13:3:13:3:0:0:0:13:3:0.19:1.3:0.65:1.08333:4:4	0/0:168:0:-0,-17,-56:58:57:0:56:0:36:0:0:20:0:0:1.6:0.727273:1.23077:1:-1	0/0:180:0:-0,-18,-60:62:61:0:60:0:37:0:0:23:0:0:1.5:0.652174:1.25:1:-1	0/1:17:17.91:-6,-4,-18:25:21:3:21:3:0:0:0:21:3:0.12:1.33333:0.615385:1.14286:4:1	0/0:111:0:-0,-11,-37:39:38:0:37:0:22:0:0:15:0:0:1.36364:0.9375:1.15385:1:-1	0/1:139:224.74:-24,-2,-16:35:24:11:24:11:0:0:0:24:11:0.31:2.125:0.515152:1.30769:12:4	0/1:188:203.7:-23,-3,-22:43:31:11:31:11:0:0:0:31:11:0.26:2.1:0.512195:1.5:12:4	0/1:101:101.82:-13,-2,-15:27:20:6:20:6:0:0:0:20:6:0.23:1.5:0.6:1.2:7:4	0/1:68:125.87:-14,-1,-8:19:12:6:12:6:0:0:0:12:6:0.33:2:0.588235:1.42857:7:4	0/0:198:0:-0,-20,-66:66:66:0:66:0:42:0:0:24:0:0:1.66667:0.645161:1.33333:0:-1
1	124456	7184	N	<DUP>	72.9	.	AC=10;ALG=PROD;AN=146;CIEND=-50,612;CIEND95=-50,81;CIPOS=-567,49;CIPOS95=-38,38;END=337329;EVENT=NA;GCF=0.540075;IMPRECISE=TRUE;MSHQ=1.6;PE=16;SNAME=PIS-4:3,PIS-5:2,car-2:7;SR=0;STRANDS=-+:16;SU=16;SVLEN=212873;SVTYPE=DUP;smoove_gene=|gene:2:2267,ENSMGAG00010005946|exon:3:207,CBLL1|downstream:1:5000,VEGFB|gene:1:929,VEGFB|exon:4:593,|downstream:2:10000,SHANK3|five_prime_UTR:3:307,VEGFB|upstream:1…	GT:GQ:SQ:GL:DP:RO:AO:QR:QA:RS:AS:ASC:RP:AP:AB:DHFC:DHFFC:DHBFC:SHQ	0/0:50:0:-0,-5,-10:56:56:0:55:0:34:0:0:21:0:0:1.33333:0.842105:1.14286:-1	0/0:46:0:-0,-5,-9:51:51:0:50:0:32:0:0:18:0:0:1.5:0.818182:1.125:-1	0/0:57:0:-0,-6,-11:63:63:0:62:0:37:0:0:25:0:0:1.36364:0.75:1.07143:-1	0/0:69:0:-0,-7,-13:76:76:0:75:0:47:0:0:28:0:0:1.6:0.761905:1.14286:-1	0/0:44:0:-0,-5,-8:49:49:0:48:0:28:0:0:20:0:0:1.55556:0.823529:1.16667:-1	0/0:73:0:-0,-8,-14:80:80:0:79:0:48:0:0:31:0:0:2:0.842105:1.33333:-1	0/0:42:0:-0,-4,-8:47:47:0:46:0:27:0:0:19:0:0:1.7:0.85:1.21429:-1	0/0:43:0:-0,-5,-8:48:48:0:47:0:24:0:0:23:0:0:1.4:0.875:1.16667:-1	0/0:52:0:-0,-6,-10:58:58:0:57:0:33:0:0:24:0:0:1.5:0.789474:1.15385:-1	0/0:44:0:-0,-5,-8:49:49:0:48:0:30:0:0:18:0:0:1.875:0.882353:1.25:-1	0/0:47:0:-0,-5,-9:52:52:0:51:0:31:0:0:20:0:0:1.36364:0.9375:1.07143:-1	0/0:50:0:-0,-5,-10:56:56:0:55:0:35:0:0:20:0:0:1.5:0.833333:1.15385:-1	0/0:74:0:-0,-8,-14:81:81:0:80:0:49:0:0:31:0:0:1.5:0.642857:1.125:-1	0/0:67:0:-0,-7,-13:74:74:0:73:0:46:0:0:27:0:0:1.33333:0.888889:1.06667:-1	0/0:50:0:-0,-5,-10:56:56:0:55:0:34:0:0:21:0:0:1.41667:0.85:1.13333:-1	0/0:37:0:-0,-4,-7:42:42:0:41:0:24:0:0:17:0:0:1.33333:0.75:1.09091:-1	0/0:48:0:-0,-5,-9:53:53:0:52:0:31:0:0:21:0:0:1.71429:0.8:1.2:-1	0/0:49:0:-0,-5,-10:55:55:0:54:0:32:0:0:22:0:0:1.77778:0.727273:1.23077:-1	0/0:47:0:-0,-5,-9:52:52:0:51:0:29:0:0:22:0:0:1.55556:0.823529:1.16667:-1	0/0:38:0:-0,-4,-7:43:43:0:42:0:23:0:0:19:0:0:1.55556:0.666667:1.07692:-1	0/0:56:0:-0,-6,-11:62:62:0:61:0:36:0:0:25:0:0:1.54545:0.85:1.13333:-1	0/0:42:0:-0,-4,-8:47:47:0:46:0:24:0:0:22:0:0:1.33333:0.941176:1.06667:-1	0/0:37:0:-0,-4,-7:41:41:0:40:0:24:0:0:16:0:0:1.3:0.866667:1.08333:-1	0/0:41:0:-0,-4,-8:46:46:0:45:0:25:0:0:20:0:0:1.4:0.736842:1.07692:-1	0/0:52:0:-0,-6,-10:57:57:0:57:0:31:0:0:26:0:0:1.4:0.823529:1.07692:-1	0/0:74:0:-0,-8,-14:81:81:0:80:0:48:0:0:32:0:0:2.22222:0.606061:1.33333:-1	0/0:52:0:-0,-6,-10:58:58:0:57:0:33:0:0:24:0:0:1.55556:0.875:1.27273:-1	0/0:50:0:-0,-5,-10:55:55:0:55:0:36:0:0:19:0:0:1.4:0.823529:1.07692:-1	0/0:33:0:-0,-3,-6:37:37:0:36:0:21:0:0:15:0:0:1.3:0.928571:1.08333:-1	0/0:54:0:-0,-6,-10:60:60:0:59:0:35:0:0:24:0:0:1.4:0.823529:1.16667:-1	0/0:35:0:-0,-4,-7:39:39:0:38:0:23:0:0:15:0:0:1.3:0.722222:1.08333:-1	0/0:56:0:-0,-6,-11:62:62:0:61:0:36:0:0:25:0:0:1.2:0.8:1:-1	0/0:54:0:-0,-6,-10:59:59:0:59:0:37:0:0:22:0:0:1.4:0.736842:1.07692:-1	0/0:37:0:-0,-4,-7:42:42:0:41:0:24:0:0:17:0:0:1.3:0.8125:1.08333:-1	0/0:50:0:-0,-5,-10:56:56:0:55:0:31:0:0:24:0:0:1.33333:0.888889:1.14286:-1	0/0:37:0:-0,-4,-7:41:41:0:41:0:25:0:0:16:0:0:1.36364:0.833333:1.15385:-1	0/0:68:0:-0,-7,-13:75:75:0:74:0:44:0:0:30:0:0:1.875:0.714286:1.15385:-1	0/0:72:0:-0,-8,-14:78:78:0:78:0:45:0:0:33:0:0:1.8:0.72:1.28571:-1	0/0:37:0:-0,-4,-7:42:42:0:41:0:23:0:0:18:0:0:1.41667:0.894737:1.13333:-1	0/0:37:0:-0,-4,-7:41:41:0:41:0:25:0:0:16:0:0:1.8:1:1.28571:-1	0/0:59:0:-0,-6,-11:65:65:0:64:0:37:0:0:27:0:0:1.41667:0.809524:1.13333:-1
1	126525	471	N	<DEL>	773	.	AC=73;ALG=PROD;AN=146;CIEND=-568,29;CIEND95=-42,29;CIPOS=-50,470;CIPOS95=-22,22;END=251102;EVENT=NA;GCF=0.546774;IMPRECISE=TRUE;MSHQ=3.9589;PE=37;SNAME=MAZ-8:3,PIS-3:6,PEN-2:4,MAZ-4:3,PEN-4:7,ACT_6:4,act-6:6,ACT_5:5,act-7:7;SR=0;STRANDS=+-:37;SU=37;SVLEN=-124577;SVTYPE=DEL;smoove_gene=CBLL1|gene:1:2025,VEGFB|gene:1:929,VEGFB|downstream:1:5000,|gene:2:2267,ENSMGAG00010005939|exon:4:602,|downstream…	GT:GQ:SQ:GL:DP:RO:AO:QR:QA:RS:AS:ASC:RP:AP:AB:DHFC:DHFFC:DHBFC:DHSP:SHQ	0/1:200:236.51:-30,-6,-42:74:57:16:56:15:32:5:0:24:9:0.21:1.33333:0.470588:1.14286:9:4	0/1:200:275.4:-36,-8,-52:90:71:18:70:18:39:3:2:31:12:0.2:1.58333:0.44186:1.1875:10:4	0/1:200:212.53:-28,-7,-41:71:56:14:55:14:31:2:1:24:10:0.2:1.45455:0.533333:1.14286:10:4	0/1:185:185.35:-30,-12,-65:101:83:17:82:16:53:1:2:29:13:0.16:1.7:0.386364:1.21429:12:4	0/1:200:479.42:-52,-4,-37:82:57:24:56:24:32:3:2:24:18:0.3:1.55556:0.411765:1.16667:17:4	0/1:200:434.33:-50,-6,-50:97:72:24:71:24:37:4:0:34:20:0.25:2:0.410256:1.33333:19:4	0/1:152:152.47:-25,-9,-52:82:67:14:66:13:43:2:1:23:10:0.16:1.7:0.425:1.21429:12:4	0/1:200:314.48:-37,-6,-41:76:58:18:57:18:34:1:1:23:15:0.24:1.4:0.388889:1.16667:15:4	0/1:200:221.55:-28,-6,-39:68:53:15:52:14:26:0:1:26:12:0.21:1.6:0.484848:1.23077:12:4	0/1:200:374.59:-40,-2,-24:57:38:18:37:18:21:2:2:16:14:0.33:1.875:0.483871:1.25:12:4	0/1:152:152.54:-23,-8,-45:71:58:13:57:12:35:3:1:22:8:0.17:1.36364:0.714286:1.07143:9:4	0/1:143:143.52:-23,-8,-47:74:61:13:60:12:35:1:1:25:9:0.17:1.5:0.454545:1.15385:7:4	0/1:200:772.98:-85,-7,-68:144:103:40:102:40:65:13:5:37:21:0.28:1.58333:0.287879:1.1875:19:4	0/1:200:326.44:-39,-6,-45:83:63:20:62:19:40:1:2:22:15:0.23:1.41667:0.447368:1.13333:15:4	0/1:200:497.39:-54,-4,-39:87:60:26:59:25:34:6:0:25:18:0.3:1.41667:0.472222:1.13333:16:4	0/1:155:155.61:-22,-6,-36:61:48:12:47:11:25:0:1:22:9:0.19:1.44444:0.464286:1.18182:10:4	0/1:86:86.66:-15,-7,-35:54:44:9:43:8:23:0:1:20:6:0.16:1.71429:0.428571:1.2:7:4	0/1:200:299.45:-36,-7,-45:82:63:18:62:18:31:3:2:31:12:0.23:1.77778:0.390244:1.23077:13:4	0/1:200:248.54:-30,-6,-38:69:53:16:52:15:30:1:3:22:10:0.22:1.55556:0.35:1.16667:12:4	0/1:200:458.51:-49,-3,-29:69:46:22:45:22:24:4:1:21:16:0.33:1.55556:0.358974:1.07692:17:4	0/1:98:98.69:-16,-6,-31:50:40:9:39:8:20:0:0:19:7:0.17:1.63636:0.45:1.2:6:4	0/1:176:176.46:-27,-9,-52:83:68:15:67:14:40:1:1:27:12:0.17:1.41667:0.5:1.13333:11:4	0/1:65:65.68:-13,-7,-33:51:42:8:41:7:23:0:0:18:6:0.15:1.3:0.433333:1.08333:5:1	0/1:83:83.53:-18,-10,-51:74:63:11:62:10:34:1:2:28:6:0.14:1.4:0.466667:1.07692:7:4	0/1:200:296.5:-35,-5,-39:73:55:18:54:17:29:3:1:25:12:0.24:1.5:0.5:1.15385:9:4	0/1:200:482.17:-57,-9,-65:122:92:29:91:28:54:1:2:37:24:0.24:2.33333:0.396226:1.4:20:4	0/1:98:98.69:-16,-6,-31:50:40:9:39:8:21:0:0:18:8:0.17:1.55556:0.466667:1.27273:9:4	0/1:173:173.45:-27,-9,-53:84:69:14:68:14:42:2:2:26:9:0.17:1.5:0.441176:1.15385:11:4	0/1:200:359.5:-40,-4,-35:72:52:19:51:19:31:4:1:20:13:0.27:1.4:0.5:1.16667:12:4	0/1:119:119.47:-22,-10,-55:83:69:13:68:12:39:2:2:29:7:0.15:1.5:0.454545:1.25:7:4	0/1:200:335.52:-38,-4,-35:70:51:18:50:18:32:3:1:18:13:0.26:1.3:0.464286:1.08333:14:4	0/1:200:290.62:-32,-3,-26:56:39:16:38:15:25:3:0:13:11:0.28:1.2:0.5:1:11:4	0/1:200:308.46:-37,-6,-43:80:60:19:59:18:32:3:2:27:13:0.23:1.5:0.394737:1.15385:14:4	0/1:89:89.73:-14,-5,-26:43:34:8:33:7:17:2:0:16:5:0.17:1.3:0.5:1.08333:5:4	0/1:164:164.5:-25,-8,-48:78:63:14:62:13:35:2:1:27:9:0.17:1.33333:0.5:1.14286:10:4	0/1:200:251.54:-31,-5,-37:69:52:16:51:15:30:5:1:21:9:0.23:1.45455:0.666667:1.23077:10:4	0/1:200:320.36:-40,-8,-54:95:74:21:73:20:40:3:1:33:16:0.22:1.875:0.441176:1.15385:14:4	0/1:200:398.45:-44,-5,-38:80:57:22:56:21:29:1:0:27:20:0.27:1.9:0.44186:1.35714:18:4	0/1:68:68.5:-18,-11,-55:79:68:11:67:10:43:2:2:24:6:0.13:1.5:0.529412:1.2:8:4	0/1:140:140.64:-20,-6,-33:55:44:11:43:10:23:0:2:20:8:0.19:1.8:0.473684:1.28571:9:4	0/1:128:128.49:-22,-10,-52:80:66:13:65:12:38:1:1:27:9:0.16:1.41667:0.414634:1.13333:9:4
1	148561	7185	N	<DUP>	145.6	.	AC=40;ALG=PROD;AN=146;CIEND=-7,5;CIEND95=0,0;CIPOS=-7,6;CIPOS95=0,0;END=148890;EVENT=NA;GCF=0.663636;IMPRECISE=FALSE;MSHQ=3.925;PE=20;SNAME=PIS-3:3,ACT_16:3,MAZ-3:2,ACT_14:3,MAZ-7:3,car-2:3,act-14:1,PIS-2:2,act-5:3,car-3:2,PIS-4:2,PIS-1:2,ACT_9:5;SR=55;STRANDS=-+:75;SU=75;SVLEN=329;SVTYPE=DUP;smoove_gene=SHANK3|gene:1:330;DEPTH=nan,1.9424862500000004,1.2739014242424243,nan,1.5569682500000002,1.02…	GT:GQ:SQ:GL:DP:RO:AO:QR:QA:RS:AS:ASC:RP:AP:AB:DHFC:DHFFC:DHBFC:SHQ	0/1:3:5.37:-2,-2,-4:44:39:4:38:3:19:0:1:19:1:0.073:2:1.2:1.6:4	0/0:54:0:-0,-6,-10:61:60:0:59:0:35:0:0:24:0:0:2.08333:1.13636:1.5625:-1	0/0:33:0:-0,-3,-6:37:37:0:36:0:23:0:0:13:0:0:1.09091:0.666667:0.8:-1	0/1:19:50.4:-6,-1,-3:53:45:8:44:7:27:1:2:17:3:0.14:2.7:1.42105:1.8:4	0/1:22:25.29:-4,-1,-4:51:44:6:43:5:23:1:1:20:2:0.1:3.22222:1.93333:2.23077:4	0/0:50:0:-0,-5,-10:56:56:0:55:0:35:0:0:20:0:0:2.125:1.13333:1.41667:-1	0/1:2:4.14:-2,-2,-4:46:41:4:40:3:21:0:0:19:2:0.07:2.3:1.27778:1.53333:1	0/1:16:22.55:-3,-1,-3:39:33:5:32:4:18:2:0:14:2:0.11:1.7:1.13333:1.30769:4	0/1:17:42.04:-5,-1,-3:48:40:7:39:6:23:4:1:16:0:0.13:2.2:1.22222:1.69231:4	0/0:23:0.02:-1,-3,-7:59:55:3:54:2:32:0:0:22:1:0.036:3.5:1.64706:2.33333:-1	0/0:17:0.08:-1,-3,-6:52:48:3:47:2:27:1:0:20:0:0.041:1.90909:1.4:1.5:-1	0/1:21:21.64:-4,-2,-6:70:62:7:61:6:38:1:3:23:1:0.09:2.9:1.61111:2.07143:4	0/0:41:0:-0,-4,-8:46:46:0:45:0:27:0:0:18:0:0:1.83333:1.04762:1.29412:-1	0/1:12:47.74:-6,-1,-2:41:34:7:33:6:18:1:0:15:4:0.15:1.66667:1.17647:1.33333:4	0/0:43:0:-0,-5,-8:48:48:0:47:0:29:0:0:18:0:0:1.5:0.947368:1.2:-1	0/1:17:73.68:-8,-1,-3:58:48:10:47:9:27:2:2:20:4:0.16:3.33333:2:2.5:4	0/0:29:0:-0,-3,-6:33:33:0:32:0:17:0:0:15:0:0:2.28571:1.14286:1.6:-1	0/0:49:0:-0,-5,-9:54:54:0:53:0:36:0:0:17:0:0:2.11111:1.26667:1.46154:-1	0/1:18:41.11:-5,-1,-3:49:41:7:40:6:25:2:1:15:2:0.13:2.11111:1.35714:1.46154:4	0/0:31:0:-0,-3,-6:35:35:0:34:0:18:0:0:16:0:0:1.66667:1.07143:1.07143:-1	0/0:32:0:-0,-3,-6:36:36:0:35:0:22:0:0:13:0:0:1.27273:0.736842:0.933333:-1	0/0:45:0:-0,-5,-9:50:50:0:49:0:30:0:0:19:0:0:1.33333:0.8:1:-1	0/1:9:21.05:-3,-1,-2:26:21:4:20:3:8:1:1:12:0:0.13:2.1:1.5:1.61538:4	0/1:28:39.25:-6,-2,-4:66:57:8:56:7:34:2:3:22:1:0.11:3.1:1.82353:2.38462:4	0/0:36:0:-0,-4,-7:40:40:0:39:0:23:0:0:16:0:0:1.3:0.866667:1:-1	0/1:25:53.19:-7,-1,-4:66:56:9:55:8:32:2:2:23:3:0.13:3.22222:1.38095:2.07143:4	0/1:12:57.97:-7,-1,-2:46:37:8:36:7:19:0:1:17:5:0.16:2.44444:1.22222:2:4	0/1:7:64.95:-7,-1,-2:39:30:8:29:7:18:0:2:11:4:0.19:2.3:1.91667:1.64286:4	0/1:10:81.34:-9,-1,-2:51:40:10:39:9:25:2:2:14:4:0.19:2.3:1.64286:1.76923:4	0/0:31:0:-0,-3,-6:35:35:0:34:0:20:0:0:14:0:0:1.2:0.75:0.923077:-1	0/1:8:63.92:-7,-1,-2:40:31:8:30:7:16:3:1:14:2:0.19:2.1:1.5:1.61538:4	0/0:22:0.03:-0,-2,-4:25:25:0:24:0:13:0:0:11:0:0:1.2:1:1:-1	0/0:46:0:-0,-5,-9:51:51:0:50:0:32:0:0:18:0:0:1.7:1.0625:1.21429:-1	0/0:23:0.02:-0,-2,-4:26:26:0:25:0:13:0:0:12:0:0:1.3:0.928571:1:-1	0/1:23:24.37:-4,-1,-4:52:45:6:44:5:25:0:2:19:2:0.1:2:1.5:1.6:4	0/1:17:42.04:-5,-1,-3:48:40:7:39:6:25:2:1:14:2:0.13:2.09091:1.35294:1.76923:4	0/0:39:0:-0,-4,-8:44:44:0:43:0:23:0:0:20:0:0:2.25:1.2:1.38462:-1	0/1:10:10.87:-4,-3,-7:81:74:7:73:6:44:2:2:29:1:0.076:2.9:1.31818:1.93333:4	0/1:14:66.28:-8,-1,-2:52:42:9:41:8:23:1:1:18:5:0.16:2:1.33333:1.5:4	0/1:14:14.35:-3,-1,-3:33:28:4:27:3:13:1:1:14:0:0.1:3.2:1.77778:2.28571:4	0/0:28:0.01:-1,-4,-8:64:60:3:59:2:37:1:0:22:1:0.033:2.08333:1.25:1.5625:-1
1	175993	9846	N	<INV>	197.8	.	AC=51;ALG=PROD;AN=146;CIEND=-231,49;CIEND95=-10,10;CIPOS=-593,40;CIPOS95=-21,21;END=184257;EVENT=NA;GCF=0.560678;IMPRECISE=TRUE;MSHQ=3.2941;PE=74;SNAME=car-4:3_1,car-2:5_1,ACT_16:4_1,ACT_9:6_1,act-2:2_1,pen-5:5,ACT_5:4_1,ACT_18:3_1,act1-1:8_1,act-6:4_1;SR=0;STRANDS=++:1,--:73;SU=74;SVLEN=8264;SVTYPE=INV;smoove_gene=SHANK3|gene:1:8265,CBLL1|downstream:1:258;DEPTH=nan,1.3611358823529411,1.368262272…	GT:GQ:SQ:GL:DP:RO:AO:QR:QA:RS:AS:ASC:RP:AP:AB:DHFC:DHFFC:DHBFC:SHQ	0/1:56:56.86:-8,-3,-13:21:17:4:17:4:0:0:0:17:4:0.19:1.41667:0.944444:1.21429:4	0/0:0:2.95:-4,-4,-16:21:18:2:18:2:0:0:0:18:2:0.1:1.83333:0.956522:1.375:-1	0/1:20:20.89:-6,-4,-17:24:20:3:20:3:0:0:0:20:3:0.13:1.63636:1.05882:1.28571:1	0/1:17:17.98:-4,-2,-10:15:12:2:12:2:0:0:0:12:2:0.14:1.9:1:1.35714:1	0/1:79:146.84:-16,-1,-9:21:14:7:14:7:0:0:0:14:7:0.33:2:1:1.5:4	0/1:5:6.83:-5,-5,-22:29:25:3:25:3:0:0:0:25:3:0.11:2.75:1.29412:1.83333:1	0/0:6:0.95:-4,-4,-18:23:20:2:20:2:0:0:0:20:2:0.091:2:1.11111:1.42857:-1	0/1:62:62.87:-8,-2,-12:20:15:4:15:4:0:0:0:15:4:0.21:1.5:0.882353:1.25:4	0/1:98:164.82:-18,-1,-11:26:17:8:17:8:0:0:0:17:8:0.32:1.7:0.85:1.30769:4	0/0:12:0.26:-4,-5,-20:25:22:2:22:2:0:0:0:22:2:0.083:2.125:1:1.41667:-1	0/1:38:38.89:-6,-2,-11:18:14:3:14:3:0:0:0:14:3:0.18:1.45455:0.941176:1.14286:4	0/1:44:44.9:-6,-2,-9:16:12:3:12:3:0:0:0:12:3:0.2:1.7:0.894737:1.30769:4	0/1:5:6.88:-4,-3,-14:19:16:2:16:2:0:0:0:16:2:0.11:1.83333:1.1:1.375:1	0/1:83:83.85:-11,-2,-13:23:17:5:17:5:0:0:0:17:5:0.23:1.66667:1.25:1.33333:4	0/0:3:1.72:-4,-4,-17:22:19:2:19:2:0:0:0:19:2:0.095:1.75:1.10526:1.4:-1	0/1:49:185.86:-19,-1,-6:19:10:8:10:8:0:0:0:10:8:0.44:1.55556:1.16667:1.27273:4	0/1:53:53.85:-8,-3,-14:23:18:4:18:4:0:0:0:18:4:0.18:2:0.823529:1.4:4	0/1:84:170.83:-18,-1,-10:24:15:8:15:8:0:0:0:15:8:0.35:2.11111:1:1.46154:4	0/1:62:62.87:-8,-2,-12:20:15:4:15:4:0:0:0:15:4:0.21:1.77778:0.941176:1.33333:4	0/1:59:59.86:-8,-2,-12:21:16:4:16:4:0:0:0:16:4:0.2:1.77778:1.14286:1.23077:4	0/0:3:1.72:-4,-4,-17:22:19:2:19:2:0:0:0:19:2:0.095:1.81818:0.909091:1.33333:-1	0/0:21:0.03:-2,-4,-15:18:16:1:16:1:0:0:0:16:1:0.059:1.41667:0.894737:1.13333:-1	0/1:62:62.87:-8,-2,-12:19:15:4:15:4:0:0:0:15:4:0.21:1.5:0.9375:1.25:4	0/1:68:68.88:-9,-2,-10:18:13:4:13:4:0:0:0:13:4:0.24:1.6:0.941176:1.23077:4	0/1:80:80.84:-10,-2,-14:24:18:5:18:5:0:0:0:18:5:0.22:1.7:1:1.30769:4	0/1:125:125.8:-15,-2,-15:29:21:7:21:7:0:0:0:21:7:0.25:3.11111:1:1.86667:4	0/1:56:56.86:-8,-3,-13:22:17:4:17:4:0:0:0:17:4:0.19:1.77778:0.888889:1.45455:4	0/1:44:44.9:-6,-2,-9:16:12:3:12:3:0:0:0:12:3:0.2:1.7:1:1.30769:4	0/1:8:9.42:-4,-3,-13:18:15:2:15:2:0:0:0:15:2:0.12:1.7:1.30769:1.41667:1	0/1:5:6.88:-4,-3,-14:19:16:2:16:2:0:0:0:16:2:0.11:1.5:0.9375:1.25:1	0/1:71:71.89:-9,-2,-9:16:12:4:12:4:0:0:0:12:4:0.25:1.5:1.25:1.25:4	0/0:99:0:-0,-10,-33:34:33:0:33:0:20:0:0:13:0:0:1.3:1:1.08333:-1	0/1:71:98.88:-11,-1,-8:18:12:5:12:5:0:0:0:12:5:0.29:1.6:0.941176:1.23077:4	0/0:3:1.72:-4,-4,-17:22:19:2:19:2:0:0:0:19:2:0.095:1.5:1.07143:1.25:-1	0/1:71:71.89:-9,-2,-9:17:12:4:12:4:0:0:0:12:4:0.25:1.5:1:1.28571:4	0/1:65:65.88:-9,-2,-11:19:14:4:14:4:0:0:0:14:4:0.22:1.63636:1.05882:1.38462:4	0/1:62:62.81:-10,-4,-19:30:24:5:24:5:0:0:0:24:5:0.17:2.5:0.909091:1.53846:4	0/1:59:59.8:-10,-4,-20:30:25:5:25:5:0:0:0:25:5:0.17:2.3:1:1.64286:4	0/1:35:35.88:-6,-3,-12:18:15:3:15:3:0:0:0:15:3:0.17:1.41667:0.944444:1.13333:4	0/0:54:0:-0,-5,-18:20:19:0:18:0:6:0:0:12:0:0:2:0.909091:1.42857:-1	0/1:59:59.86:-8,-2,-12:21:16:4:16:4:0:0:0:16:4:0.2:1.58333:1.1875:1.26667:4
1	199554	7186	N	<DUP>	42.5	.	AC=19;ALG=PROD;AN=146;CIEND=-30,596;CIEND95=-8,131;CIPOS=-712,29;CIPOS95=-169,4;END=336968;EVENT=NA;GCF=0.537591;IMPRECISE=TRUE;MSHQ=1.1579;PE=4;SNAME=FYBRL_S5:7;SR=0;STRANDS=-+:4;SU=4;SVLEN=137414;SVTYPE=DUP;smoove_gene=SHANK3|five_prime_UTR:3:307,|gene:2:2267,ENSMGAG00010005939|exon:4:602,|upstream:2:10000,ENSMGAG00010005946|exon:3:207,SHANK3|downstream:1:5000,VEGFB|downstream:1:1035,|downstrea…	GT:GQ:SQ:GL:DP:RO:AO:QR:QA:RS:AS:ASC:RP:AP:AB:DHFC:DHFFC:DHBFC:SHQ	0/0:3:1.64:-1,-1,-2:19:18:1:18:1:0:0:0:18:1:0.053:1.33333:0.761905:1.14286:-1	0/1:4:6.13:-2,-1,-3:25:23:2:23:2:0:0:0:23:2:0.08:1.5:0.818182:1.125:1	0/0:7:0.75:-1,-1,-3:24:22:1:22:1:0:0:0:22:1:0.043:1.36364:0.75:1.07143:-1	0/0:38:0:-0,-4,-7:44:43:0:42:0:19:0:0:23:0:0:1.6:0.666667:1.14286:-1	0/0:45:0:-0,-5,-9:50:49:0:49:0:27:0:0:22:0:0:1.44444:0.684211:1.08333:-1	0/1:8:42.46:-5,-1,-2:31:25:5:25:5:0:0:0:25:5:0.17:1.875:0.681818:1.25:4	0/0:41:0:-0,-4,-8:47:46:0:45:0:20:0:0:25:0:0:1.6:0.842105:1.14286:-1	0/0:33:0:-0,-3,-6:36:36:0:36:0:17:0:0:19:0:0:1.4:0.875:1.16667:-1	0/1:7:8.48:-2,-1,-2:22:20:2:20:2:0:0:0:20:2:0.091:1.5:0.789474:1.15385:1	0/0:29:0:-0,-3,-6:33:33:0:32:0:14:0:0:18:0:0:1.75:0.933333:1.16667:-1	0/0:40:0:-0,-4,-8:46:45:0:44:0:21:0:0:23:0:0:1.27273:0.666667:1:-1	0/1:1:3.61:-2,-1,-3:29:27:2:27:2:0:0:0:27:2:0.069:1.5:0.833333:1.15385:1	0/0:48:0:-0,-5,-9:53:52:0:52:0:28:0:0:24:0:0:1.5:0.72:1.125:-1	0/1:11:18.11:-3,-1,-2:27:23:3:23:3:0:0:0:23:3:0.12:1.33333:0.941176:1.06667:1	0/0:6:0.92:-1,-1,-3:23:21:1:21:1:0:0:0:21:1:0.045:1.41667:0.894737:1.13333:-1	0/0:30:0:-0,-3,-6:34:34:0:33:0:17:0:0:16:0:0:1.33333:0.705882:1.09091:-1	0/0:32:0:-0,-3,-6:36:35:0:35:0:16:0:0:19:0:0:1.71429:0.8:1.2:-1	0/0:40:0:-0,-4,-8:46:45:0:44:0:19:0:0:25:0:0:1.66667:0.714286:1.15385:-1	0/0:30:0:-0,-3,-6:35:34:0:33:0:15:0:0:18:0:0:1.55556:0.823529:1.16667:-1	0/1:11:28.27:-4,-1,-2:30:26:4:26:4:0:0:0:26:4:0.13:1.55556:0.736842:1.07692:1	0/0:47:0:-0,-5,-9:52:52:0:51:0:24:0:0:27:0:0:1.45455:0.842105:1.06667:-1	0/0:43:0:-0,-5,-8:49:48:0:47:0:24:0:0:23:0:0:1.33333:0.888889:1.06667:-1	0/1:6:24.14:-3,-1,-1:20:17:3:17:3:0:0:0:17:3:0.15:1.3:0.866667:1.08333:1	0/0:36:0:-0,-4,-7:40:39:0:39:0:22:0:0:17:0:0:1.4:0.823529:1.07692:-1	0/0:48:0:-0,-5,-9:54:53:0:52:0:26:0:0:26:0:0:1.4:0.736842:1.07692:-1	0/1:10:10.79:-2,-1,-3:35:31:3:31:3:0:0:0:31:3:0.088:2.22222:0.571429:1.33333:1	0/1:5:6.87:-2,-1,-2:25:22:2:22:2:0:0:0:22:2:0.083:1.44444:0.866667:1.18182:1	0/0:34:0:-0,-4,-7:38:38:0:37:0:17:0:0:20:0:0:1.4:0.777778:1.07692:-1	0/0:39:0:-0,-4,-8:45:44:0:43:0:21:0:0:22:0:0:1.3:0.722222:1.08333:-1	0/1:9:11.15:-2,-1,-2:20:17:2:17:2:0:0:0:17:2:0.11:1.4:0.823529:1.16667:1	0/1:0:3.89:-1,-1,-2:15:13:1:13:1:0:0:0:13:1:0.071:1.2:0.75:1:1	0/0:1:2.36:-1,-1,-2:17:16:1:16:1:0:0:0:16:1:0.059:1.2:0.923077:1:-1	0/0:40:0:-0,-4,-8:45:44:0:44:0:22:0:0:22:0:0:1.4:0.777778:1.07692:-1	0/1:8:12.1:-2,-1,-2:19:16:2:16:2:0:0:0:16:2:0.11:1.3:0.866667:1.08333:1	0/1:0:3.1:-1,-1,-3:31:28:2:28:2:0:0:0:28:2:0.067:1.33333:0.761905:1.14286:1	0/0:34:0:-0,-4,-7:39:38:0:37:0:19:0:0:18:0:0:1.27273:0.736842:1.07692:-1	0/0:37:0:-0,-4,-7:43:42:0:41:0:18:0:0:23:0:0:1.875:0.75:1.15385:-1	0/1:12:12.54:-2,-1,-3:32:29:3:29:3:0:0:0:29:3:0.094:1.7:0.68:1.21429:1	0/0:43:0:-0,-5,-8:48:47:0:47:0:24:0:0:23:0:0:1.41667:0.85:1.13333:-1	0/1:0:3.89:-1,-1,-2:15:13:1:13:1:0:0:0:13:1:0.071:1.8:0.9:1.28571:1	0/0:8:0.62:-1,-2,-3:24:23:1:23:1:0:0:0:23:1:0.042:1.41667:0.809524:1.13333:-1
1	292631	472	N	<DEL>	104.9	.	AC=3;ALG=PROD;AN=146;CIEND=-10,9;CIEND95=0,0;CIPOS=-10,9;CIPOS95=0,0;END=292687;EVENT=NA;GCF=0.491228;IMPRECISE=FALSE;MSHQ=4;PE=0;SNAME=MAZ-7:5;SR=5;STRANDS=+-:5;SU=5;SVLEN=-56;SVTYPE=DEL;smoove_gene=SHANK3|gene:1:57;DEPTH=nan,1.0769246666666665,1.1629065857142857,nan,0.9963356666666666,1.0080738285714288	GT:GQ:SQ:GL:DP:RO:AO:QR:QA:RS:AS:ASC:RP:AP:AB:DHFC:DHFFC:DHBFC:DHSP:SHQ	0/0:60:0:-0,-6,-20:20:20:0:20:0:20:0:0:0:0:0:1.58333:1.26667:1.35714:0:-1	0/0:51:0:-0,-5,-17:17:17:0:17:0:17:0:0:0:0:0:1.41667:0.85:1.13333:0:-1	0/0:63:0:-0,-6,-21:21:21:0:21:0:21:0:0:0:0:0:1.72727:1.11765:1.46154:1:-1	0/0:42:0:-0,-4,-14:14:14:0:14:0:14:0:0:0:0:0:1.3:0.8125:1:0:-1	0/0:51:0:-0,-5,-17:17:17:0:17:0:17:0:0:0:0:0:1.66667:1.25:1.36364:0:-1	0/0:42:0:-0,-4,-14:14:14:0:14:0:14:0:0:0:0:0:1.625:0.928571:1.18182:1:-1	0/0:75:0:-0,-8,-25:25:25:0:25:0:25:0:0:0:0:0:2.1:1.23529:1.61538:0:-1	0/0:33:0:-0,-3,-11:11:11:0:11:0:11:0:0:0:0:0:1.1:0.916667:0.916667:0:-1	0/0:30:0:-0,-3,-10:10:10:0:10:0:10:0:0:0:0:0:0.9:0.5625:0.75:0:-1	0/0:42:0:-0,-4,-14:14:14:0:14:0:14:0:0:0:0:0:1.5:0.923077:1.09091:0:-1	0/0:27:0.01:-0,-3,-9:9:9:0:9:0:9:0:0:0:0:0:0.818182:0.692308:0.692308:0:-1	0/0:36:0:-0,-4,-12:12:12:0:12:0:12:0:0:0:0:0:1.1:0.916667:0.846154:0:-1	0/0:75:0:-0,-8,-25:25:25:0:25:0:25:0:0:0:0:0:1.66667:1.05263:1.33333:1:-1	0/0:45:0:-0,-5,-15:15:15:0:15:0:15:0:0:0:0:0:1:0.8:0.857143:0:-1	0/0:51:0:-0,-5,-17:17:17:0:17:0:17:0:0:0:0:0:1.41667:0.894737:1.13333:0:-1	0/0:36:0:-0,-4,-12:12:12:0:12:0:12:0:0:0:0:0:1.22222:1:1:1:-1	0/0:30:0:-0,-3,-10:10:10:0:10:0:10:0:0:0:0:0:1.42857:0.909091:1.11111:0:-1	0/0:60:0:-0,-6,-20:20:20:0:20:0:20:0:0:0:0:0:2.22222:1.17647:1.66667:0:-1	0/0:39:0:-0,-4,-13:13:13:0:13:0:13:0:0:0:0:0:1.33333:0.857143:1.09091:0:-1	0/0:39:0:-0,-4,-13:13:13:0:13:0:13:0:0:0:0:0:1.33333:0.923077:1:0:-1	0/0:36:0:-0,-4,-12:12:12:0:12:0:12:0:0:0:0:0:0.909091:0.666667:0.714286:1:-1	0/0:39:0:-0,-4,-13:13:13:0:13:0:13:0:0:0:0:0:1:0.75:0.857143:0:-1	0/0:51:0:-0,-5,-17:17:17:0:17:0:17:0:0:0:0:0:1.5:1.25:1.36364:1:-1	0/0:45:0:-0,-5,-15:15:15:0:15:0:15:0:0:0:0:0:1.3:1.08333:1.08333:0:-1	0/0:51:0:-0,-5,-17:17:17:0:17:0:17:0:0:0:0:0:1.7:1.88889:1.41667:3:-1	0/0:60:0:-0,-6,-20:20:20:0:20:0:20:0:0:0:0:0:2.11111:1.11765:1.46154:1:-1	0/0:42:0:-0,-4,-14:14:14:0:14:0:14:0:0:0:0:0:1.44444:1.08333:1.18182:0:-1	0/0:57:0:-0,-6,-19:19:19:0:19:0:19:0:0:0:0:0:1.8:1.28571:1.5:1:-1	0/0:18:0.07:-0,-2,-6:6:6:0:6:0:6:0:0:0:0:0:0.6:0.545455:0.5:0:-1	0/0:33:0:-0,-3,-11:11:11:0:11:0:11:0:0:0:0:0:1.1:0.785714:0.916667:0:-1	0/0:42:0:-0,-4,-14:14:14:0:14:0:14:0:0:0:0:0:1.1:0.846154:1:0:-1	0/0:39:0:-0,-4,-13:13:13:0:13:0:13:0:0:0:0:0:1.3:1:1.18182:0:-1	0/0:33:0:-0,-3,-11:11:11:0:11:0:11:0:0:0:0:0:1.1:0.916667:0.916667:0:-1	0/0:33:0:-0,-3,-11:11:11:0:11:0:11:0:0:0:0:0:0.9:0.75:0.75:0:-1	0/0:42:0:-0,-4,-14:14:14:0:14:0:14:0:0:0:0:0:1.16667:0.933333:1.07692:0:-1	0/0:63:0:-0,-6,-21:21:21:0:21:0:21:0:0:0:0:0:1.54545:1.0625:1.30769:1:-1	0/0:39:0:-0,-4,-13:13:13:0:13:0:13:0:0:0:0:0:1.5:0.923077:1.09091:0:-1	0/0:42:0:-0,-4,-14:14:14:0:14:0:14:0:0:0:0:0:1.1:0.55:0.846154:0:-1	0/0:81:0:-0,-8,-27:27:27:0:27:0:27:0:0:0:0:0:1.91667:1.4375:1.64286:0:-1	0/0:15:0.13:-0,-2,-5:5:5:0:5:0:5:0:0:0:0:0:1:0.714286:0.833333:0:-1	0/0:39:0:-0,-4,-13:13:13:0:13:0:13:0:0:0:0:0:0.916667:0.733333:0.785714:0:-1
1	310131	7187	N	<DUP>	42.4	.	AC=15;ALG=PROD;AN=146;CIEND=-30,697;CIEND95=-7,172;CIPOS=-810,29;CIPOS95=-187,6;END=358683;EVENT=NA;GCF=0.583198;IMPRECISE=TRUE;MSHQ=2;PE=4;SNAME=car-5:3;SR=0;STRANDS=-+:4;SU=4;SVLEN=48552;SVTYPE=DUP;smoove_gene=SHANK3|downstream:1:5000,SHANK3|exon:2:658,SHANK3|five_prime_UTR:2:148,SHANK3|upstream:1:5000,CD82|upstream:1:4264,SHANK3|gene:1:17242;DEPTH=nan,1.274866,1.2198675862068966,nan,1.56513533…	GT:GQ:SQ:GL:DP:RO:AO:QR:QA:RS:AS:ASC:RP:AP:AB:DHFC:DHFFC:DHBFC:SHQ	0/0:15:0.12:-0,-2,-3:18:18:0:17:0:6:0:0:11:0:0:1.41667:1.41667:1.13333:-1	0/0:19:0.05:-0,-2,-4:21:21:0:21:0:8:0:0:13:0:0:1.66667:1.25:1.17647:-1	0/0:17:0.08:-0,-2,-3:20:20:0:19:0:7:0:0:12:0:0:1.54545:1.41667:1.13333:-1	0/0:12:0.23:-0,-1,-2:15:15:0:14:0:5:0:0:9:0:0:1.9:1.72727:1.26667:-1	0/0:24:0.02:-0,-3,-5:27:27:0:26:0:12:0:0:14:0:0:1.66667:1.25:1.15385:-1	0/0:19:0.05:-0,-2,-4:22:22:0:21:0:6:0:0:15:0:0:2.375:1.26667:1.46154:-1	0/0:22:0.03:-0,-2,-4:25:25:0:24:0:8:0:0:16:0:0:1.8:1.125:1.2:-1	0/0:19:0.05:-0,-2,-4:22:22:0:21:0:11:0:0:10:0:0:1.5:1.5:1.15385:-1	0/0:19:0.05:-0,-2,-4:22:22:0:21:0:10:0:0:11:0:0:1.7:1.54545:1.21429:-1	0/0:25:0.01:-0,-3,-5:29:29:0:28:0:12:0:0:16:0:0:2:1.33333:1.23077:-1	0/0:34:0:-0,-4,-7:38:38:0:37:0:17:0:0:20:0:0:1.45455:1.33333:1.14286:-1	0/0:11:0.36:-0,-1,-2:13:13:0:12:0:0:0:0:12:0:0:1.7:1.54545:1.21429:-1	0/0:27:0.01:-0,-3,-5:31:31:0:30:0:12:0:0:18:0:0:2:1.6:1.33333:-1	0/0:21:0.03:-0,-2,-4:24:24:0:23:0:10:0:0:13:0:0:1.5:1.38462:1.125:-1	0/0:17:0.08:-0,-2,-3:20:20:0:19:0:5:0:0:14:0:0:1.58333:1.58333:1.1875:-1	0/0:17:0.08:-0,-2,-3:20:20:0:19:0:8:0:0:11:0:0:1.44444:1.3:1.08333:-1	0/0:22:0.03:-0,-2,-4:25:25:0:24:0:10:0:0:14:0:0:2:1.27273:1.27273:-1	0/0:18:0.06:-0,-2,-4:21:21:0:20:0:6:0:0:14:0:0:2.11111:1.35714:1.35714:-1	0/0:21:0.03:-0,-2,-4:24:24:0:23:0:11:0:0:12:0:0:1.66667:1.875:1.15385:-1	0/0:30:0:-0,-3,-6:34:34:0:33:0:15:0:0:18:0:0:1.88889:1.30769:1.21429:-1	0/0:24:0.02:-0,-3,-5:27:27:0:26:0:13:0:0:13:0:0:1.63636:1.28571:1.125:-1	0/0:29:0:-0,-3,-6:33:33:0:32:0:15:0:0:17:0:0:1.41667:1.41667:1.0625:-1	0/0:18:0.06:-0,-2,-4:21:21:0:20:0:10:0:0:10:0:0:1.5:1.5:1.15385:-1	0/0:18:0.06:-0,-2,-4:21:21:0:20:0:7:0:0:13:0:0:1.5:1.5:1.07143:-1	0/0:20:0.04:-0,-2,-4:23:23:0:22:0:10:0:0:12:0:0:1.6:1.33333:1.23077:-1	0/0:21:0.03:-0,-2,-4:24:24:0:23:0:10:0:0:13:0:0:2.77778:1.78571:1.5625:-1	0/0:19:0.05:-0,-2,-4:22:22:0:21:0:10:0:0:11:0:0:1.66667:1.36364:1.25:-1	0/0:28:0.01:-0,-3,-5:31:31:0:31:0:16:0:0:15:0:0:1.6:1.23077:1.14286:-1	0/0:14:0.15:-0,-2,-3:17:17:0:16:0:6:0:0:10:0:0:1.4:1.4:1.07692:-1	0/0:20:0.04:-0,-2,-4:23:23:0:22:0:9:0:0:13:0:0:1.6:1.77778:1.23077:-1	0/0:26:0.01:-0,-3,-5:30:30:0:29:0:14:0:0:15:0:0:1.3:1.18182:1:-1	0/0:7:0.88:-0,-1,-1:9:9:0:8:0:1:0:0:7:0:0:1.4:1.55556:1.16667:-1	0/0:12:0.23:-0,-1,-2:15:15:0:14:0:5:0:0:9:0:0:1.6:1.33333:1.14286:-1	0/0:8:0.7:-0,-1,-2:10:10:0:9:0:1:0:0:8:0:0:1.5:1.5:1.15385:-1	0/0:20:0.04:-0,-2,-4:23:23:0:22:0:8:0:0:14:0:0:1.41667:1.41667:1.13333:-1	0/0:15:0.12:-0,-2,-3:18:18:0:17:0:5:0:0:12:0:0:1.36364:1.36364:1.07143:-1	0/0:27:0.01:-0,-3,-5:31:31:0:30:0:13:0:0:17:0:0:2.125:1.21429:1.21429:-1	0/0:21:0.03:-0,-2,-4:24:24:0:23:0:9:0:0:14:0:0:2.1:1.5:1.3125:-1	0/0:16:0.1:-0,-2,-3:19:19:0:18:0:7:0:0:11:0:0:1.5:1.38462:1.125:-1	0/0:12:0.23:-0,-1,-2:15:15:0:14:0:6:0:0:8:0:0:2:1.11111:1.25:-1	0/0:29:0:-0,-3,-6:33:33:0:32:0:16:0:0:16:0:0:1.66667:1.81818:1.25:-1
1	310329	473	N	<DEL>	191.9	.	AC=18;ALG=PROD;AN=146;CIEND=-455,49;CIEND95=-40,40;CIPOS=-50,591;CIPOS95=-50,79;END=358916;EVENT=NA;GCF=0.583127;IMPRECISE=TRUE;MSHQ=3;PE=17;SNAME=PEN-2:5,car-4:5,MAZ-4:4;SR=0;STRANDS=+-:17;SU=17;SVLEN=-48587;SVTYPE=DEL;smoove_gene=SHANK3|five_prime_UTR:2:148,SHANK3|upstream:1:5000,CD82|upstream:1:4497,SHANK3|gene:1:17044,SHANK3|downstream:1:5000,SHANK3|exon:2:658;DEPTH=nan,1.2842255555555557,1.2…	GT:GQ:SQ:GL:DP:RO:AO:QR:QA:RS:AS:ASC:RP:AP:AB:DHFC:DHFFC:DHBFC:DHSP:SHQ	0/0:63:0:-0,-6,-21:22:22:0:21:0:11:0:0:10:0:0:1.41667:1.21429:1.13333:0:-1	0/0:96:0:-0,-10,-32:32:32:0:32:0:19:0:0:13:0:0:1.66667:1.25:1.17647:0:-1	0/0:51:0:-0,-5,-17:18:18:0:17:0:7:0:0:10:0:0:1.54545:1.41667:1.13333:0:-1	0/0:72:0:-0,-7,-24:25:25:0:24:0:14:0:0:10:0:0:1.9:1.58333:1.26667:0:-1	0/0:81:0:-0,-8,-27:28:28:0:27:0:14:0:0:13:0:0:1.66667:1.15385:1.15385:0:-1	0/0:66:0:-0,-7,-22:23:23:0:22:0:9:0:0:13:0:0:2.375:1.35714:1.46154:0:-1	0/0:78:0:-0,-8,-26:26:26:0:26:0:12:0:0:14:0:0:1.8:1.125:1.2:0:-1	0/0:36:0:-0,-4,-12:13:13:0:12:0:6:0:0:6:0:0:1.5:1.5:1.15385:0:-1	0/0:69:0:-0,-7,-23:24:24:0:23:0:12:0:0:11:0:0:1.7:1.54545:1.21429:0:-1	0/0:102:0:-0,-10,-34:35:35:0:34:0:15:0:0:19:0:0:2:1.14286:1.23077:0:-1	0/0:45:0:-0,-5,-15:16:16:0:15:0:6:0:0:9:0:0:1.45455:1.33333:1.14286:0:-1	0/0:84:0:-0,-8,-28:28:28:0:28:0:13:0:0:15:0:0:1.7:1.7:1.21429:0:-1	0/0:117:0:-0,-12,-39:40:40:0:39:0:22:0:0:17:0:0:2:1.5:1.33333:0:-1	0/0:78:0:-0,-8,-26:26:26:0:26:0:12:0:0:14:0:0:1.5:1.2:1.125:0:-1	0/0:90:0:-0,-9,-30:31:31:0:30:0:17:0:0:13:0:0:1.58333:1.58333:1.1875:0:-1	0/0:63:0:-0,-6,-21:21:21:0:21:0:10:0:0:11:0:0:1.44444:1.18182:1.08333:0:-1	0/0:57:0:-0,-6,-19:19:19:0:19:0:8:0:0:11:0:0:2:1.16667:1.27273:0:-1	0/0:63:0:-0,-6,-21:22:22:0:21:0:7:0:0:14:0:0:2.11111:1.46154:1.35714:0:-1	0/0:54:0:-0,-5,-18:19:19:0:18:0:8:0:0:10:0:0:1.66667:1.36364:1.15385:0:-1	0/0:57:0:-0,-6,-19:20:20:0:19:0:10:0:0:9:0:0:1.88889:1.41667:1.21429:0:-1	0/0:66:0:-0,-7,-22:23:23:0:22:0:9:0:0:13:0:0:1.63636:1.28571:1.125:0:-1	0/0:81:0:-0,-8,-27:27:27:0:27:0:15:0:0:12:0:0:1.41667:1.30769:1.0625:0:-1	0/0:45:0:-0,-5,-15:16:15:0:15:0:7:0:0:8:0:0:1.5:1.36364:1.15385:1:-1	0/0:78:0:-0,-8,-26:26:26:0:26:0:14:0:0:12:0:0:1.5:1.5:1.07143:0:-1	0/0:60:0:-0,-6,-20:21:21:0:20:0:9:0:0:11:0:0:1.6:1.33333:1.23077:0:-1	0/0:102:0:-0,-10,-34:34:34:0:34:0:19:0:0:15:0:0:2.77778:1.78571:1.5625:0:-1	0/0:60:0:-0,-6,-20:20:20:0:20:0:12:0:0:8:0:0:1.66667:1.36364:1.25:0:-1	0/0:66:0:-0,-7,-22:22:22:0:22:0:10:0:0:12:0:0:1.6:1.14286:1.14286:0:-1	0/0:72:0:-0,-7,-24:25:25:0:24:0:13:0:0:11:0:0:1.4:1.4:1.07692:0:-1	0/0:39:0:-0,-4,-13:14:14:0:13:0:5:0:0:8:0:0:1.6:1.77778:1.23077:0:-1	0/0:63:0:-0,-6,-21:22:22:0:21:0:11:0:0:10:0:0:1.3:1.08333:1:0:-1	0/0:54:0:-0,-5,-18:19:19:0:18:0:10:0:0:8:0:0:1.4:1.55556:1.16667:0:-1	0/0:51:0:-0,-5,-17:18:18:0:17:0:7:0:0:10:0:0:1.6:1.33333:1.14286:0:-1	0/0:51:0:-0,-5,-17:18:18:0:17:0:8:0:0:9:0:0:1.5:1.5:1.15385:0:-1	0/0:87:0:-0,-9,-29:29:29:0:29:0:15:0:0:14:0:0:1.41667:1.41667:1.13333:0:-1	0/0:99:0:-0,-10,-33:33:33:0:33:0:18:0:0:15:0:0:1.36364:1.25:1.07143:0:-1	0/0:78:0:-0,-8,-26:27:27:0:26:0:13:0:0:13:0:0:2.125:1.13333:1.21429:0:-1	0/0:78:0:-0,-8,-26:27:27:0:26:0:12:0:0:14:0:0:2.1:1.5:1.3125:0:-1	0/0:60:0:-0,-6,-20:20:20:0:20:0:7:0:0:13:0:0:1.5:1.38462:1.125:0:-1	0/0:27:0.01:-0,-3,-9:10:10:0:9:0:3:0:0:6:0:0:2:1.25:1.25:0:-1	0/0:75:0:-0,-8,-25:26:26:0:25:0:14:0:0:11:0:0:1.66667:1.81818:1.25:0:-1
1	313927	474	N	<DEL>	59.9	.	AC=5;ALG=SUM;AN=146;CIEND=-808,49;CIEND95=-315,49;CIPOS=-54,763;CIPOS95=-54,157;END=413231;EVENT=NA;GCF=0.573073;IMPRECISE=TRUE;MSHQ=2.2;PE=9;SNAME=PEN-4:8,pen-5:6;SR=0;STRANDS=+-:9;SU=9;SVLEN=-99304;SVTYPE=DEL;smoove_gene=ARSA|five_prime_UTR:1:62,ENSMGAG00010006338|exon:5:1417,CD82|upstream:1:5000,ENSMGAG00010006350|five_prime_UTR:3:488,HCLS1|downstream:1:5000,HCLS1|upstream:1:5000,SHANK3|exon:2…	GT:GQ:SQ:GL:DP:RO:AO:QR:QA:RS:AS:ASC:RP:AP:AB:DHFC:DHFFC:DHBFC:DHSP:SHQ	0/0:51:0:-0,-5,-17:18:18:0:17:0:6:0:0:11:0:0:1.33333:1.14286:1.14286:0:-1	0/0:105:0:-0,-11,-35:36:36:0:35:0:16:0:0:19:0:0:1.58333:1.11765:1.1875:0:-1	0/0:90:0:-0,-9,-30:31:31:0:30:0:13:0:0:17:0:0:1.36364:1.15385:1.07143:0:-1	0/0:78:0:-0,-8,-26:27:27:0:26:0:12:0:0:14:0:0:1.7:1.13333:1.21429:0:-1	0/0:99:0:-0,-10,-33:34:34:0:33:0:15:0:0:18:0:0:1.44444:1:1.08333:0:-1	0/0:114:0:-0,-11,-38:39:39:0:38:0:15:0:0:23:0:0:2.125:1.21429:1.41667:0:-1	0/0:63:0:-0,-6,-21:22:22:0:21:0:8:0:0:13:0:0:1.7:1.30769:1.21429:0:-1	0/0:93:0:-0,-9,-31:32:32:0:31:0:15:0:0:16:0:0:1.4:1.27273:1.16667:0:-1	0/0:75:0:-0,-8,-25:26:26:0:25:0:11:0:0:14:0:0:1.5:1.25:1.15385:0:-1	0/0:66:0:-0,-7,-22:23:23:0:22:0:6:0:0:16:0:0:1.875:0.9375:1.25:0:-1	0/0:90:0:-0,-9,-30:31:31:0:30:0:15:0:0:15:0:0:1.36364:1.25:1.07143:0:-1	0/0:84:0:-0,-8,-28:29:29:0:28:0:11:0:0:17:0:0:1.5:1.07143:1.15385:0:-1	0/0:102:0:-0,-10,-34:35:35:0:34:0:17:0:0:17:0:0:1.66667:1:1.25:0:-1	0/0:81:0:-0,-8,-27:28:28:0:27:0:10:0:0:17:0:0:1.41667:1:1.13333:0:-1	0/0:120:0:-0,-12,-40:41:41:0:40:0:18:0:0:22:0:0:1.41667:1:1.13333:0:-1	0/0:72:0:-0,-7,-24:25:25:0:24:0:9:0:0:15:0:0:1.44444:1:1.18182:0:-1	0/0:48:0:-0,-5,-16:17:17:0:16:0:6:0:0:10:0:0:1.71429:1:1.2:0:-1	0/0:63:0:-0,-6,-21:22:22:0:21:0:8:0:0:13:0:0:1.88889:1.30769:1.30769:0:-1	0/0:90:0:-0,-9,-30:31:31:0:30:0:14:0:0:16:0:0:1.55556:1.07692:1.16667:0:-1	0/0:69:0:-0,-7,-23:24:24:0:23:0:10:0:0:13:0:0:1.66667:1.15385:1.15385:0:-1	0/0:99:0:-0,-10,-33:34:34:0:33:0:14:0:0:19:0:0:1.54545:0.944444:1.13333:0:-1	0/0:54:0:-0,-5,-18:19:19:0:18:0:7:0:0:11:0:0:1.33333:1:1.06667:0:-1	0/0:72:0:-0,-7,-24:25:25:0:24:0:9:0:0:15:0:0:1.3:0.928571:1.08333:0:-1	0/0:90:0:-0,-9,-30:31:31:0:30:0:12:0:0:18:0:0:1.4:1.07692:1.07692:0:-1	0/0:105:0:-0,-11,-35:36:36:0:35:0:15:0:0:20:0:0:1.5:0.9375:1.15385:0:-1	0/0:114:0:-0,-11,-38:39:39:0:38:0:18:0:0:20:0:0:2.33333:1.16667:1.4:0:-1	0/0:63:0:-0,-6,-21:22:22:0:21:0:7:0:0:14:0:0:1.55556:1:1.27273:0:-1	0/0:84:0:-0,-8,-28:29:29:0:28:0:10:0:0:18:0:0:1.5:1.07143:1.15385:0:-1	0/0:69:0:-0,-7,-23:24:24:0:23:0:10:0:0:13:0:0:1.4:1.07692:1.16667:0:-1	0/0:63:0:-0,-6,-21:22:22:0:21:0:9:0:0:12:0:0:1.5:1.07143:1.25:0:-1	0/0:75:0:-0,-8,-25:26:26:0:25:0:9:0:0:16:0:0:1.3:1.08333:1.08333:0:-1	0/0:57:0:-0,-6,-19:20:20:0:19:0:8:0:0:11:0:0:1.3:1.08333:1.08333:0:-1	0/0:51:0:-0,-5,-17:18:18:0:17:0:5:0:0:12:0:0:1.5:1.25:1.15385:0:-1	0/0:54:0:-0,-5,-18:19:19:0:18:0:8:0:0:10:0:0:1.3:1.3:1.08333:0:-1	0/0:90:0:-0,-9,-30:31:31:0:30:0:10:0:0:20:0:0:1.33333:1.06667:1.14286:0:-1	0/0:78:0:-0,-8,-26:27:27:0:26:0:8:0:0:18:0:0:1.27273:1:1.07692:0:-1	0/0:90:0:-0,-9,-30:31:31:0:30:0:10:0:0:20:0:0:2:1.14286:1.23077:0:-1	0/0:117:0:-0,-12,-39:40:40:0:39:0:17:0:0:22:0:0:1.8:1.2:1.28571:0:-1	0/0:96:0:-0,-10,-32:33:33:0:32:0:13:0:0:19:0:0:1.41667:1:1.13333:0:-1	0/0:87:0:-0,-9,-29:30:30:0:29:0:14:0:0:15:0:0:1.8:1:1.28571:0:-1	0/0:87:0:-0,-9,-29:30:30:0:29:0:13:0:0:16:0:0:1.5:1.125:1.2:0:-1
1	356575	476	N	<DEL>	580.8	.	AC=109;ALG=SUM;AN=146;CIEND=-752,124;CIEND95=-181,124;CIPOS=-334,555;CIPOS95=-261,261;END=357195;EVENT=NA;GCF=0.465378;IMPRECISE=TRUE;MSHQ=3.8889;PE=263;SNAME=PIS-2:3,act-6:7,PIS-5:3,ACT_6:5,ACT_12:3,ACT_18:4,GMBLL_S4:3,act-9:2,ACT_15:5,ACT_7:4,ACT_23:4,ACT_17:3,act-2:4,act-10:5,ACT_5:6,act-11:5,ACT_9:8,ACT_21:5,FBLL_S3:6,MAZ-3:5,ACT_14:7,ACT_3:6,act-4:7,act-13:3,act-12:5,act-14:3,MOLL_S2:5,ACT_1…	GT:GQ:SQ:GL:DP:RO:AO:QR:QA:RS:AS:ASC:RP:AP:AB:DHFC:DHFFC:DHBFC:DHSP:SHQ	1/1:3:188.29:-19,-1,-1:11:3:8:2:7:0:0:3:2:4:0.78:0.0833333:0.0588235:0.0769231:5:-1	0/1:3:103.47:-11,-1,-1:8:3:5:2:4:1:0:0:1:4:0.67:0.0833333:0.05:0.0714286:5:4	1/1:20:236.38:-24,-2,-0:10:0:9:0:8:0:0:1:0:7:1:0:0:0:8:-1	0/1:8:126.54:-13,-1,-1:10:4:6:3:5:1:0:2:2:3:0.62:0.1:0.0588235:0.0909091:4:4	1/1:6:217.24:-22,-1,-1:12:3:9:2:8:0:0:3:2:5:0.8:0.111111:0.0666667:0.1:6:-1	1/1:45:531.76:-54,-5,-1:20:0:19:0:18:0:0:3:0:15:1:0:0:0:16:-1	1/1:5:345.21:-36,-2,-1:19:5:14:4:13:2:0:2:2:11:0.76:0.1:0.0434783:0.0833333:12:-1	1/1:35:413.6:-42,-4,-1:15:0:15:0:14:0:0:3:0:11:1:0:0:0:13:-1	1/1:33:384.05:-39,-4,-1:15:1:14:0:13:0:0:2:0:11:1:0:0:0:12:-1	1/1:26:374.07:-38,-3,-0:17:2:14:1:13:0:0:2:1:11:0.93:0.125:0.0833333:0.1:12:-1	1/1:15:177.38:-18,-2,-0:7:0:7:0:6:0:0:1:0:5:1:0:0:0:6:-1	1/1:13:226.54:-23,-2,-0:11:1:9:1:8:0:0:0:1:8:0.89:0:0:0:9:-1	1/1:3:109.87:-11,-1,-0:8:2:5:1:4:0:0:1:1:3:0.8:0.0833333:0.0434783:0.0769231:4:-1	0/1:6:282.67:-29,-1,-2:18:6:12:5:11:3:0:1:2:10:0.69:0:0:0:11:4	1/1:30:354.51:-36,-4,-1:14:0:13:0:12:0:0:1:0:11:1:0:0:0:12:-1	1/1:22:265.9:-27,-3,-0:10:0:10:0:9:0:0:2:0:7:1:0:0:0:9:-1	1/1:22:265.9:-27,-3,-0:12:1:10:0:9:0:0:2:0:7:1:0:0:0:8:-1	1/1:38:443.14:-45,-5,-1:17:0:16:0:15:0:0:3:0:12:1:0:0:0:13:-1	1/1:18:285.49:-29,-2,-0:13:1:11:1:10:0:0:1:1:9:0.91:0.111111:0.0714286:0.1:10:-1	1/1:20:236.38:-24,-2,-0:10:1:8:0:8:0:0:1:0:7:1:0:0:0:8:-1	1/1:44:580.85:-59,-5,-1:23:2:21:1:20:0:0:5:1:15:0.95:0.0909091:0.0555556:0.0833333:16:-1	1/1:21:393.63:-40,-3,-1:19:3:15:2:14:0:0:1:2:13:0.88:0.0833333:0.0555556:0.0769231:14:-1	1/1:8:167.85:-17,-1,-0:10:2:7:1:6:0:0:1:1:5:0.86:0.1:0.0666667:0.1:6:-1	1/1:18:285.49:-29,-2,-0:13:1:11:1:10:0:0:2:1:8:0.91:0:0:0:9:-1	1/1:23:344.53:-35,-3,-0:15:1:13:1:12:0:0:2:1:10:0.92:0.1:0.0625:0.0909091:12:-1	1/1:37:570.86:-58,-4,-1:24:3:21:2:20:0:0:3:2:17:0.91:0:0:0:18:-1	1/1:23:344.53:-35,-3,-0:14:1:13:1:12:0:0:1:1:11:0.92:0.111111:0.0714286:0.1:12:-1	1/1:26:374.07:-38,-3,-0:15:1:14:1:13:0:0:1:1:12:0.93:0:0:0:13:-1	1/1:33:462.68:-47,-4,-1:18:1:16:1:16:0:0:3:1:13:0.94:0:0:0:14:-1	0/1:1:131.38:-14,-1,-1:7:2:5:2:5:0:0:0:2:5:0.71:0.2:0.117647:0.181818:6:4	1/1:17:206.87:-21,-2,-0:9:0:8:0:7:0:0:1:0:6:1:0:0:0:7:-1	1/1:33:384.05:-39,-4,-1:15:1:13:0:13:0:0:2:0:11:1:0:0:0:13:-1	1/1:17:206.87:-21,-2,-0:8:0:8:0:7:0:0:0:0:7:1:0:0:0:10:-1	1/1:36:492.23:-50,-4,-1:20:2:18:1:17:1:0:1:0:16:0.94:0:0:0:17:-1	0/1:1:338.05:-35,-1,-2:20:6:14:5:13:2:0:1:3:12:0.72:0.0833333:0.0526316:0.0769231:13:4	1/1:28:324.97:-33,-3,-1:12:0:12:0:11:0:0:2:0:9:1:0:0:0:11:-1	1/1:36:492.23:-50,-4,-1:19:1:18:1:17:0:0:2:1:15:0.94:0:0:0:18:-1	1/1:28:324.97:-33,-3,-1:13:0:12:0:11:0:0:2:0:9:1:0.1:0.0555556:0.0833333:10:-1	1/1:8:246.41:-25,-2,-1:13:2:10:2:9:0:0:1:2:8:0.82:0:0:0:9:-1	1/1:22:265.9:-27,-3,-0:10:0:9:0:9:0:0:0:0:9:1:0:0:0:10:-1	1/1:26:452.7:-46,-3,-1:20:3:16:2:16:0:0:4:2:12:0.89:0.166667:0.0909091:0.153846:13:-1
1	356581	477	N	<DEL>	482.2	.	AC=103;ALG=PROD;AN=146;CIEND=-110,49;CIEND95=-55,49;CIPOS=-48,580;CIPOS95=-48,130;END=357204;EVENT=NA;GCF=0.467949;IMPRECISE=TRUE;MSHQ=4;PE=5;SNAME=MORL_S1:8;SR=0;STRANDS=+-:5;SU=5;SVLEN=-623;SVTYPE=DEL;smoove_gene=CD82|upstream:1:624;DEPTH=0.046172413953488374,0.3640316588235294,0.839887076923077,0.030204653488372094,0.2316325117647059,0.5173099230769231	GT:GQ:SQ:GL:DP:RO:AO:QR:QA:RS:AS:ASC:RP:AP:AB:DHFC:DHFFC:DHBFC:DHSP:SHQ	0/1:3:103.47:-11,-1,-1:7:2:4:2:4:0:0:0:2:4:0.67:0.0833333:0.0588235:0.0769231:5:4	1/1:3:109.87:-11,-1,-0:6:1:4:1:4:0:0:0:1:4:0.8:0.0833333:0.05:0.0714286:5:-1	1/1:17:206.87:-21,-2,-0:8:0:7:0:7:0:0:0:0:7:1:0:0:0:8:-1	0/1:6:75.87:-8,-1,-1:6:2:3:2:3:0:0:0:2:3:0.6:0.1:0.0588235:0.0909091:4:4	0/1:1:131.38:-14,-1,-1:7:2:5:2:5:0:0:0:2:5:0.71:0.111111:0.0666667:0.1:6:4	1/1:38:443.14:-45,-5,-1:16:0:15:0:15:0:0:0:0:15:1:0:0:0:16:-1	1/1:14:305.14:-31,-2,-1:13:2:11:2:11:0:0:0:2:11:0.85:0.1:0.0434783:0.0833333:12:-1	1/1:28:324.97:-33,-3,-1:11:0:11:0:11:0:0:0:0:11:1:0:0:0:13:-1	1/1:28:324.97:-33,-3,-1:12:0:11:0:11:0:0:0:0:11:1:0:0:0:12:-1	1/1:21:315:-32,-3,-0:13:1:11:1:11:0:0:0:1:11:0.92:0.125:0.0833333:0.1:12:-1	1/1:12:147.94:-15,-2,-0:5:0:5:0:5:0:0:0:0:5:1:0:0:0:6:-1	1/1:13:226.54:-23,-2,-0:10:1:8:1:8:0:0:0:1:8:0.89:0:0:0:9:-1	1/1:0:81.32:-8,-1,-1:5:1:3:1:3:0:0:0:1:3:0.75:0.0833333:0.0434783:0.0769231:4:-1	1/1:11:275.73:-28,-2,-1:13:2:10:2:10:0:0:0:2:10:0.83:0:0:0:11:-1	1/1:25:295.44:-30,-3,-0:11:0:10:0:10:0:0:0:0:10:1:0:0:0:12:-1	1/1:17:206.87:-21,-2,-0:8:0:7:0:7:0:0:0:0:7:1:0:0:0:9:-1	1/1:10:197.14:-20,-2,-0:9:1:7:1:7:0:0:0:1:7:0.88:0:0:0:8:-1	1/1:30:354.51:-36,-4,-1:13:0:12:0:12:0:0:0:0:12:1:0:0:0:13:-1	1/1:15:255.99:-26,-2,-0:11:1:9:1:9:0:0:0:1:9:0.9:0.111111:0.0714286:0.1:10:-1	1/1:17:206.87:-21,-2,-0:8:0:7:0:7:0:0:0:0:7:1:0:0:0:8:-1	1/1:31:433.14:-44,-4,-0:17:1:15:1:15:0:0:0:1:15:0.94:0.0909091:0.0555556:0.0833333:16:-1	1/1:19:364.11:-37,-2,-1:16:2:13:2:13:0:0:0:2:13:0.87:0.166667:0.111111:0.153846:14:-1	1/1:5:138.74:-14,-1,-0:7:1:5:1:5:0:0:0:1:5:0.83:0.1:0.0666667:0.1:6:-1	1/1:13:226.54:-23,-2,-0:10:1:8:1:8:0:0:0:1:8:0.89:0:0:0:9:-1	1/1:18:285.49:-29,-2,-0:12:1:10:1:10:0:0:0:1:10:0.91:0.1:0.0625:0.0909091:12:-1	1/1:29:482.23:-49,-3,-1:20:2:17:2:17:0:0:0:2:17:0.89:0:0:0:18:-1	1/1:21:315:-32,-3,-0:13:1:11:1:11:0:0:0:1:11:0.92:0.111111:0.0714286:0.1:12:-1	1/1:23:344.53:-35,-3,-0:13:1:12:1:12:0:0:0:1:12:0.92:0:0:0:13:-1	1/1:26:374.07:-38,-3,-0:15:1:13:1:13:0:0:0:1:13:0.93:0:0:0:14:-1	0/1:1:131.38:-14,-1,-1:7:2:5:2:5:0:0:0:2:5:0.71:0.2:0.117647:0.181818:6:4	1/1:15:177.38:-18,-2,-0:7:0:6:0:6:0:0:0:0:6:1:0:0:0:7:-1	1/1:28:324.97:-33,-3,-1:12:0:11:0:11:0:0:0:0:11:1:0:0:0:12:-1	1/1:17:206.87:-21,-2,-0:7:0:7:0:7:0:0:0:0:7:1:0:0:0:10:-1	1/1:40:472.68:-48,-5,-1:17:0:16:0:16:0:0:0:0:16:1:0:0:0:17:-1	1/1:9:324.97:-33,-2,-1:16:3:12:3:12:0:0:0:3:12:0.8:0.0833333:0.0526316:0.0769231:13:-1	1/1:22:265.9:-27,-3,-0:10:0:9:0:9:0:0:0:0:9:1:0:0:0:11:-1	1/1:31:433.14:-44,-4,-0:18:1:16:1:15:0:0:0:1:15:0.94:0:0:0:18:-1	1/1:22:265.9:-27,-3,-0:10:0:9:0:9:0:0:0:0:9:1:0.1:0.0555556:0.0833333:10:-1	1/1:6:217.24:-22,-1,-1:11:2:8:2:8:0:0:0:2:8:0.8:0.0833333:0.0526316:0.0769231:9:-1	1/1:22:265.9:-27,-3,-0:10:0:9:0:9:0:0:0:0:9:1:0:0:0:10:-1	1/1:9:324.97:-33,-2,-1:15:3:12:3:12:0:0:0:3:12:0.8:0.166667:0.0909091:0.153846:13:-1
1	403544	478	N	<DEL>	203.8	.	AC=43;ALG=PROD;AN=146;CIEND=-555,29;CIEND95=-133,7;CIPOS=-30,467;CIPOS95=-10,91;END=404100;EVENT=NA;GCF=0.456014;IMPRECISE=TRUE;MSHQ=4;PE=5;SNAME=ACT_14:8;SR=0;STRANDS=+-:5;SU=5;SVLEN=-556;SVTYPE=DEL;smoove_gene=HCLS1|downstream:1:557,HCLS1|gene:1:557;DEPTH=nan,0.2294385325581395,1.1067719000000003,nan,0.17985627209302327,0.7984213666666667	GT:GQ:SQ:GL:DP:RO:AO:QR:QA:RS:AS:ASC:RP:AP:AB:DHFC:DHFFC:DHBFC:DHSP:SHQ	0/1:36:113.91:-12,-1,-4:13:7:5:7:5:0:0:0:7:5:0.42:0.25:0.166667:0.230769:6:4	0/1:32:32.94:-4,-1,-6:9:7:2:7:2:0:0:0:7:2:0.22:0.25:0.176471:0.214286:3:4	0/0:57:0:-0,-6,-19:20:19:0:19:0:12:0:0:7:0:0:0.363636:0.266667:0.333333:2:-1	0/1:17:96.01:-10,-1,-2:9:4:4:4:4:0:0:0:4:4:0.5:0.2:0.142857:0.181818:6:4	0/1:11:12.23:-2,-1,-4:7:5:1:5:1:0:0:0:5:1:0.17:0.222222:0.166667:0.2:2:4	0/1:12:150.14:-16,-1,-2:11:4:6:4:6:0:0:0:4:6:0.6:0.25:0.153846:0.222222:6:4	0/1:31:89.93:-10,-1,-4:11:6:4:6:4:0:0:0:6:4:0.4:0.4:0.266667:0.333333:5:4	0/1:10:177.31:-18,-1,-2:12:4:7:4:7:0:0:0:4:7:0.64:0.2:0.153846:0.181818:8:4	0/1:34:62.93:-7,-1,-4:10:6:3:6:3:0:0:0:6:3:0.33:0.5:0.357143:0.454545:6:4	0/1:19:146.96:-15,-1,-3:12:5:6:5:6:0:0:0:5:6:0.55:0.25:0.181818:0.2:7:4	0/1:21:197.91:-21,-1,-3:15:6:8:6:8:0:0:0:6:8:0.57:0.181818:0.111111:0.166667:9:4	0/1:19:146.96:-15,-1,-3:11:5:6:5:6:0:0:0:5:6:0.55:0.1:0.0769231:0.0833333:5:4	0/1:36:113.91:-12,-1,-4:13:7:5:7:5:0:0:0:7:5:0.42:0.25:0.15:0.230769:6:4	0/1:67:203.83:-21,-1,-8:23:13:9:13:9:0:0:0:13:9:0.41:0.333333:0.2:0.307692:9:4	0/1:26:143.91:-15,-1,-3:13:6:6:6:6:0:0:0:6:6:0.5:0.166667:0.133333:0.142857:8:4	0/1:36:113.91:-12,-1,-4:13:7:5:7:5:0:0:0:7:5:0.42:0.333333:0.214286:0.3:5:4	0/1:22:119.94:-13,-1,-3:11:5:5:5:5:0:0:0:5:5:0.5:0.285714:0.222222:0.25:6:4	0/1:22:41.98:-5,-1,-3:7:4:2:4:2:0:0:0:4:2:0.33:0.222222:0.166667:0.181818:5:4	0/1:13:72.15:-8,-1,-2:7:3:3:3:3:0:0:0:3:3:0.5:0.111111:0.0714286:0.1:4:4	0/1:33:140.9:-15,-1,-4:14:7:6:7:6:0:0:0:7:6:0.46:0.222222:0.153846:0.2:9:4	0/1:40:137.89:-15,-1,-5:15:8:6:8:6:0:0:0:8:6:0.43:0.272727:0.2:0.25:7:4	0/1:19:146.96:-15,-1,-3:12:5:6:5:6:0:0:0:5:6:0.55:0.25:0.214286:0.230769:7:4	0/1:17:96.01:-10,-1,-2:8:4:4:4:4:0:0:0:4:4:0.5:0.2:0.153846:0.2:5:4	0/1:22:41.98:-5,-1,-3:6:4:2:4:2:0:0:0:4:2:0.33:0.3:0.230769:0.272727:2:4	0/1:24:170.91:-18,-1,-3:14:6:7:6:7:0:0:0:6:7:0.54:0.3:0.2:0.272727:8:4	0/1:29:116.92:-12,-1,-4:12:6:5:6:5:0:0:0:6:5:0.45:0.222222:0.117647:0.181818:6:4	0/1:45:83.91:-9,-1,-5:13:8:4:8:4:0:0:0:8:4:0.33:0.333333:0.230769:0.3:6:4	0/1:17:96.01:-10,-1,-2:9:4:4:4:4:0:0:0:4:4:0.5:0.1:0.0769231:0.0909091:6:4	0/0:0:2.98:-2,-2,-8:11:9:1:9:1:0:0:0:9:1:0.1:0.3:0.25:0.272727:3:-1	0/1:22:119.94:-13,-1,-3:11:5:5:5:5:0:0:0:5:5:0.5:0.3:0.214286:0.272727:6:4	0/1:3:103.47:-11,-1,-1:7:2:4:2:4:0:0:0:2:4:0.67:0.1:0.0833333:0.0909091:7:4	0/1:34:62.93:-7,-1,-4:10:6:3:6:3:0:0:0:6:3:0.33:0.2:0.166667:0.181818:4:4	0/1:41:59.93:-7,-1,-5:11:7:3:7:3:0:0:0:7:3:0.3:0.4:0.307692:0.363636:5:4	0/1:29:116.92:-12,-1,-4:12:6:5:6:5:0:0:0:6:5:0.45:0.1:0.0714286:0.0909091:5:4	0/1:38:164.88:-17,-1,-5:16:8:7:8:7:0:0:0:8:7:0.47:0.333333:0.222222:0.307692:6:4	0/1:19:146.96:-15,-1,-3:12:5:6:5:6:0:0:0:5:6:0.55:0.272727:0.2:0.25:6:4	0/1:15:123.05:-13,-1,-2:10:4:5:4:5:0:0:0:4:5:0.56:0.25:0.166667:0.2:6:4	0/1:38:164.88:-17,-1,-5:16:8:7:8:7:0:0:0:8:7:0.47:0.4:0.25:0.333333:8:4	0/1:23:23.94:-4,-2,-8:12:10:2:10:2:0:0:0:10:2:0.17:0.333333:0.235294:0.307692:4:4	0/1:8:48.5:-5,-0,-1:5:2:2:2:2:0:0:0:2:2:0.5:0.2:0.142857:0.166667:2:4	0/1:31:167.89:-17,-1,-4:15:7:7:7:7:0:0:0:7:7:0.5:0.333333:0.266667:0.307692:8:4
1	457677	7188	N	<DUP>	70.5	.	AC=15;ALG=PROD;AN=146;CIEND=-50,560;CIEND95=-28,28;CIPOS=-690,30;CIPOS95=-66,30;END=475887;EVENT=NA;GCF=0.607819;IMPRECISE=TRUE;MSHQ=1.9231;PE=24;SNAME=PIS-5:4,PIS-3:7,PEN-3:5,PIS-1:3,car-5:4;SR=0;STRANDS=-+:24;SU=24;SVLEN=18210;SVTYPE=DUP;smoove_gene=|downstream:1:5000,ENSMGAG00010006406|five_prime_UTR:3:1232,ENSMGAG00010006406|exon:9:9509,ENSMGAG00010006406|three_prime_UTR:7:5963,|upstream:1:50…	GT:GQ:SQ:GL:DP:RO:AO:QR:QA:RS:AS:ASC:RP:AP:AB:DHFC:DHFFC:DHBFC:SHQ	0/0:54:0:-0,-6,-10:60:60:0:59:0:35:0:0:24:0:0:1.08333:0.619048:0.866667:-1	0/0:36:0:-0,-4,-7:40:40:0:39:0:21:0:0:18:0:0:1.16667:0.875:0.823529:-1	0/0:36:0:-0,-4,-7:40:40:0:39:0:20:0:0:19:0:0:1.18182:0.8125:0.866667:-1	0/0:29:0:-0,-3,-6:33:33:0:32:0:19:0:0:13:0:0:1.1:0.6875:0.733333:-1	0/0:32:0:-0,-3,-6:36:36:0:35:0:18:0:0:17:0:0:1:0.75:0.692308:-1	0/0:25:0.01:-0,-3,-5:29:29:0:28:0:15:0:0:13:0:0:1.5:0.923077:0.923077:-1	0/0:34:0:-0,-4,-7:38:38:0:37:0:20:0:0:17:0:0:1.2:0.75:0.8:-1	0/0:35:0:-0,-4,-7:38:38:0:38:0:19:0:0:19:0:0:1:0.714286:0.769231:-1	0/0:26:0.01:-0,-3,-5:30:30:0:29:0:15:0:0:14:0:0:1.1:0.785714:0.785714:-1	0/0:20:0.04:-0,-2,-4:23:23:0:22:0:10:0:0:12:0:0:1.375:1.1:0.846154:-1	0/0:33:0:-0,-3,-6:36:36:0:36:0:19:0:0:17:0:0:1.09091:0.857143:0.857143:-1	0/0:25:0.01:-0,-3,-5:29:29:0:28:0:12:0:0:16:0:0:1.1:0.916667:0.785714:-1	0/0:31:0:-0,-3,-6:35:35:0:34:0:18:0:0:16:0:0:1.16667:1.07692:0.777778:-1	0/0:43:0:-0,-5,-8:47:47:0:47:0:28:0:0:19:0:0:1:0.75:0.75:-1	0/0:33:0:-0,-3,-6:37:37:0:36:0:19:0:0:17:0:0:0.916667:0.6875:0.6875:-1	0/0:32:0:-0,-3,-6:36:36:0:35:0:20:0:0:15:0:0:1:0.692308:0.75:-1	0/0:23:0.02:-0,-2,-4:26:26:0:25:0:13:0:0:12:0:0:1.28571:0.818182:0.818182:-1	0/0:32:0:-0,-3,-6:35:35:0:35:0:19:0:0:16:0:0:1.44444:1:0.928571:-1	0/0:20:0.04:-0,-2,-4:23:23:0:22:0:12:0:0:10:0:0:0.888889:0.571429:0.615385:-1	0/0:21:0.03:-0,-2,-4:23:23:0:23:0:12:0:0:11:0:0:1.22222:1:0.785714:-1	0/0:35:0:-0,-4,-7:39:39:0:38:0:20:0:0:18:0:0:1.09091:0.8:0.75:-1	0/0:40:0:-0,-4,-8:45:45:0:44:0:24:0:0:20:0:0:1.25:1.07143:0.9375:-1	0/0:22:0.03:-0,-2,-4:25:25:0:24:0:11:0:0:13:0:0:1:0.909091:0.769231:-1	0/0:18:0.06:-0,-2,-4:21:21:0:20:0:12:0:0:8:0:0:1.1:0.785714:0.785714:-1	0/0:32:0:-0,-3,-6:36:36:0:35:0:18:0:0:17:0:0:1.2:0.923077:0.923077:-1	0/0:16:0.1:-0,-2,-3:19:19:0:18:0:9:0:0:9:0:0:1.33333:1.2:0.75:-1	0/0:29:0:-0,-3,-6:32:32:0:32:0:17:0:0:15:0:0:1.22222:1:0.916667:-1	0/0:33:0:-0,-3,-6:37:37:0:36:0:17:0:0:19:0:0:1.1:0.916667:0.785714:-1	0/0:41:0:-0,-4,-8:46:46:0:45:0:26:0:0:19:0:0:1:0.833333:0.769231:-1	0/0:23:0.02:-0,-2,-4:26:26:0:25:0:14:0:0:11:0:0:1:0.769231:0.769231:-1	0/0:34:0:-0,-4,-7:38:38:0:37:0:19:0:0:18:0:0:1:0.625:0.769231:-1	0/0:38:0:-0,-4,-7:43:43:0:42:0:22:0:0:20:0:0:1:0.625:0.833333:-1	0/0:33:0:-0,-3,-6:37:37:0:36:0:20:0:0:16:0:0:1.3:0.928571:0.928571:-1	0/0:39:0:-0,-4,-8:44:44:0:43:0:23:0:0:20:0:0:1.1:0.785714:0.846154:-1	0/0:31:0:-0,-3,-6:35:35:0:34:0:18:0:0:16:0:0:1:0.666667:0.8:-1	0/0:21:0.03:-0,-2,-4:24:24:0:23:0:14:0:0:9:0:0:0.909091:0.714286:0.714286:-1	0/0:35:0:-0,-4,-7:39:39:0:38:0:20:0:0:18:0:0:1.375:0.916667:0.785714:-1	0/0:27:0.01:-0,-3,-5:31:31:0:30:0:15:0:0:15:0:0:1.3:0.866667:0.8125:-1	0/0:46:0:-0,-5,-9:51:51:0:50:0:31:0:0:19:0:0:1.33333:0.761905:1:-1	0/0:10:0.45:-0,-1,-2:12:12:0:11:0:4:0:0:7:0:0:1.2:1:0.75:-1	0/0:45:0:-0,-5,-9:50:50:0:49:0:29:0:0:20:0:0:1.08333:0.866667:0.8125:-1
1	467670	7189	N	<DUP>	78.4	.	AC=16;ALG=PROD;AN=146;CIEND=-33,538;CIEND95=-32,32;CIPOS=-583,44;CIPOS95=-17,17;END=484450;EVENT=NA;GCF=0.596865;IMPRECISE=TRUE;MSHQ=1.5625;PE=54;SNAME=PIS-1:4,pis-6:5,PEN-1:6,MAZ-4:6,MAZ-5:2,car-2:8,MAZ-7:6,PEN-5:4,car-4:7,PIS-6:3,pis-5:7;SR=0;STRANDS=-+:54;SU=54;SVLEN=16780;SVTYPE=DUP;smoove_gene=|gene:2:9425,|downstream:2:7006,ENSMGAG00010006406|exon:9:8031,ENSMGAG00010006406|three_prime_UTR:7…	GT:GQ:SQ:GL:DP:RO:AO:QR:QA:RS:AS:ASC:RP:AP:AB:DHFC:DHFFC:DHBFC:SHQ	0/0:36:0:-0,-4,-7:40:40:0:39:0:23:0:0:16:0:0:1.25:1:1:-1	0/0:36:0:-0,-4,-7:40:40:0:39:0:19:0:0:20:0:0:1.25:0.833333:0.882353:-1	0/0:37:0:-0,-4,-7:41:41:0:40:0:21:0:0:19:0:0:1.36364:1.25:1:-1	0/0:25:0.01:-0,-3,-5:29:29:0:28:0:16:0:0:12:0:0:1.3:0.866667:0.866667:-1	0/0:34:0:-0,-4,-7:38:38:0:37:0:21:0:0:16:0:0:1.22222:0.785714:0.846154:-1	0/0:37:0:-0,-4,-7:41:41:0:40:0:20:0:0:20:0:0:1.625:1:1:-1	0/0:33:0:-0,-3,-6:37:37:0:36:0:21:0:0:15:0:0:1.4:1.07692:0.933333:-1	0/0:28:0.01:-0,-3,-5:32:32:0:31:0:16:0:0:15:0:0:1.3:0.928571:1:-1	0/0:34:0:-0,-4,-7:38:38:0:37:0:19:0:0:18:0:0:1.3:1.08333:0.928571:-1	0/0:31:0:-0,-3,-6:35:35:0:34:0:16:0:0:18:0:0:1.5:0.8:0.923077:-1	0/0:33:0:-0,-3,-6:37:37:0:36:0:18:0:0:18:0:0:1.18182:1.08333:0.928571:-1	0/0:32:0:-0,-3,-6:36:36:0:35:0:20:0:0:15:0:0:1.3:0.928571:0.928571:-1	0/0:47:0:-0,-5,-9:52:52:0:51:0:29:0:0:22:0:0:1.25:1.25:0.833333:-1	0/0:42:0:-0,-4,-8:47:47:0:46:0:28:0:0:18:0:0:1.16667:1.07692:0.875:-1	0/0:34:0:-0,-4,-7:38:38:0:37:0:21:0:0:16:0:0:1.16667:1:0.875:-1	0/0:32:0:-0,-3,-6:36:36:0:35:0:18:0:0:17:0:0:1.22222:0.916667:0.916667:-1	0/0:26:0.01:-0,-3,-5:30:30:0:29:0:16:0:0:13:0:0:1.42857:1:0.909091:-1	0/0:32:0:-0,-3,-6:36:36:0:35:0:16:0:0:19:0:0:1.55556:0.933333:1:-1	0/0:46:0:-0,-5,-9:51:51:0:50:0:29:0:0:21:0:0:1.33333:1.09091:0.923077:-1	0/0:36:0:-0,-4,-7:40:40:0:39:0:22:0:0:17:0:0:1.33333:1.2:0.857143:-1	0/0:29:0:-0,-3,-6:33:33:0:32:0:16:0:0:16:0:0:1.36364:1.07143:0.9375:-1	0/0:37:0:-0,-4,-7:41:41:0:40:0:23:0:0:17:0:0:1.25:1.07143:0.9375:-1	0/0:32:0:-0,-3,-6:36:36:0:35:0:20:0:0:15:0:0:1.1:1:0.846154:-1	0/0:24:0.02:-0,-3,-5:27:27:0:26:0:15:0:0:11:0:0:1.3:1.08333:0.928571:-1	0/0:32:0:-0,-3,-6:36:36:0:35:0:20:0:0:15:0:0:1.3:1:1:-1	0/0:25:0.01:-0,-3,-5:29:29:0:28:0:13:0:0:15:0:0:1.55556:0.933333:0.875:-1	0/0:28:0.01:-0,-3,-5:32:32:0:31:0:18:0:0:13:0:0:1.33333:1.09091:1:-1	0/0:32:0:-0,-3,-6:36:36:0:35:0:18:0:0:17:0:0:1.3:0.928571:0.928571:-1	0/0:35:0:-0,-4,-7:39:39:0:38:0:23:0:0:15:0:0:1.1:1:0.846154:-1	0/0:24:0.01:-0,-3,-5:28:28:0:27:0:15:0:0:12:0:0:1.1:1:0.846154:-1	0/0:22:0.03:-0,-2,-4:25:25:0:24:0:14:0:0:10:0:0:1.2:1.09091:0.923077:-1	0/0:30:0:-0,-3,-6:34:34:0:33:0:16:0:0:17:0:0:1.2:1:1:-1	0/0:24:0.01:-0,-3,-5:28:28:0:27:0:14:0:0:13:0:0:1.4:1.16667:1:-1	0/0:25:0.01:-0,-3,-5:29:29:0:28:0:15:0:0:13:0:0:1.3:1.08333:1:-1	0/0:32:0:-0,-3,-6:36:36:0:35:0:18:0:0:17:0:0:1.25:1.15385:1:-1	0/0:31:0:-0,-3,-6:35:35:0:34:0:18:0:0:16:0:0:1.18182:1.08333:0.928571:-1	0/0:24:0.02:-0,-3,-5:27:27:0:26:0:12:0:0:14:0:0:1.5:0.923077:0.857143:-1	0/0:34:0:-0,-4,-7:38:38:0:37:0:19:0:0:18:0:0:1.5:1.07143:0.9375:-1	0/0:49:0:-0,-5,-10:55:55:0:54:0:31:0:0:23:0:0:1.41667:0.85:1.0625:-1	0/0:13:0.19:-0,-1,-3:16:16:0:15:0:7:0:0:8:0:0:1.4:1:0.875:-1	0/0:56:0:-0,-6,-11:62:62:0:61:0:33:0:0:28:0:0:1.25:1:0.9375:-1
1	467999	479	N	<DEL>	65	.	AC=9;ALG=PROD;AN=146;CIEND=-541,33;CIEND95=-36,33;CIPOS=-50,497;CIPOS95=-27,27;END=486283;EVENT=NA;GCF=0.588296;IMPRECISE=TRUE;MSHQ=1.6667;PE=35;SNAME=MAZ-2:4,PEN-1:9,car-1:7,PIS-3:11,PEN-3:7,car-2:11;SR=0;STRANDS=+-:35;SU=35;SVLEN=-18284;SVTYPE=DEL;smoove_gene=ENSMGAG00010006420|five_prime_UTR:4:861,ENSMGAG00010006420|exon:14:2822,|gene:2:10929,|downstream:2:8510,ENSMGAG00010006406|exon:9:7044,E…	GT:GQ:SQ:GL:DP:RO:AO:QR:QA:RS:AS:ASC:RP:AP:AB:DHFC:DHFFC:DHBFC:DHSP:SHQ	0/0:81:0:-0,-8,-27:28:28:0:27:0:12:0:0:15:0:0:1.25:1:1:0:-1	0/0:117:0:-0,-12,-39:41:40:1:39:0:19:0:0:20:0:0:1.25:0.75:0.882353:1:-1	0/0:111:0:-0,-11,-37:38:38:0:37:0:18:0:0:19:0:0:1.36364:0.882353:1:0:-1	0/0:117:0:-0,-12,-39:40:40:0:39:0:22:0:0:17:0:0:1.3:1:0.866667:0:-1	0/0:90:0:-0,-9,-30:31:31:0:30:0:13:0:0:17:0:0:1.22222:0.785714:0.846154:0:-1	0/0:120:0:-0,-12,-40:41:41:0:40:0:18:0:0:22:0:0:1.625:0.8125:1:0:-1	0/0:126:0:-0,-13,-42:43:43:0:42:0:22:0:0:20:0:0:1.3:0.722222:0.866667:0:-1	0/0:87:0:-0,-9,-29:30:30:0:29:0:10:0:0:19:0:0:1.3:0.928571:1:0:-1	0/0:117:0:-0,-12,-39:40:40:0:39:0:18:0:0:21:0:0:1.3:0.8125:0.928571:0:-1	0/0:108:0:-0,-11,-36:37:37:0:36:0:15:0:0:21:0:0:1.625:0.8125:1:0:-1	0/0:135:0:-0,-14,-45:46:46:0:45:0:23:0:0:22:0:0:1.18182:0.866667:0.928571:0:-1	0/0:120:0:-0,-12,-40:41:41:0:40:0:20:0:0:20:0:0:1.4:0.933333:1:0:-1	0/0:153:0:-0,-15,-51:52:52:0:51:0:27:0:0:24:0:0:1.25:0.833333:0.833333:0:-1	0/0:129:0:-0,-13,-43:44:44:0:43:0:22:0:0:21:0:0:1.16667:0.875:0.875:0:-1	0/0:138:0:-0,-14,-46:47:47:0:46:0:24:0:0:22:0:0:1.16667:0.875:0.875:0:-1	0/0:96:0:-0,-10,-32:33:33:0:32:0:15:0:0:17:0:0:1.22222:0.846154:0.916667:0:-1	0/0:90:0:-0,-9,-30:31:31:0:30:0:14:0:0:16:0:0:1.42857:0.909091:0.909091:0:-1	0/0:114:0:-0,-11,-38:39:39:0:38:0:18:0:0:20:0:0:1.55556:0.875:1:0:-1	0/0:156:0:-0,-16,-52:53:53:0:52:0:28:0:0:24:0:0:1.33333:0.705882:0.923077:0:-1	0/0:132:0:-0,-13,-44:45:45:0:44:0:22:0:0:22:0:0:1.33333:0.75:0.857143:0:-1	0/0:141:0:-0,-14,-47:48:48:0:47:0:23:0:0:24:0:0:1.36364:0.9375:0.9375:0:-1	0/0:150:0:-0,-15,-50:51:51:0:50:0:26:0:0:24:0:0:1.25:0.882353:0.9375:0:-1	0/0:132:0:-0,-13,-44:45:45:0:44:0:22:0:0:22:0:0:1.1:0.785714:0.846154:0:-1	0/0:108:0:-0,-11,-36:37:37:0:36:0:19:0:0:17:0:0:1.3:1:0.928571:0:-1	0/0:123:0:-0,-12,-41:42:42:0:41:0:23:0:0:18:0:0:1.3:0.928571:1:0:-1	0/0:141:0:-0,-14,-47:48:48:0:47:0:23:0:0:24:0:0:1.66667:0.882353:0.9375:0:-1	0/0:138:0:-0,-14,-46:47:47:0:46:0:21:0:0:25:0:0:1.33333:0.8:1:0:-1	0/0:153:0:-0,-15,-51:52:52:0:51:0:25:0:0:26:0:0:1.3:0.764706:0.928571:0:-1	0/0:93:0:-0,-9,-31:32:32:0:31:0:14:0:0:17:0:0:1.1:0.785714:0.846154:0:-1	0/0:90:0:-0,-9,-30:31:31:0:30:0:15:0:0:15:0:0:1.1:0.6875:0.846154:0:-1	0/0:87:0:-0,-9,-29:30:30:0:29:0:14:0:0:15:0:0:1.2:1.09091:0.923077:0:-1	0/0:123:0:-0,-12,-41:42:42:0:41:0:23:0:0:18:0:0:1.2:0.857143:1:0:-1	0/0:93:0:-0,-9,-31:32:32:0:31:0:16:0:0:15:0:0:1.4:1:1:0:-1	0/0:111:0:-0,-11,-37:38:38:0:37:0:16:0:0:21:0:0:1.3:1:1:0:-1	0/0:165:0:-0,-17,-55:56:56:0:55:0:26:0:0:29:0:0:1.25:0.833333:1:0:-1	0/0:111:0:-0,-11,-37:38:38:0:37:0:20:0:0:17:0:0:1.18182:0.866667:0.928571:0:-1	0/0:135:0:-0,-14,-45:46:46:0:45:0:22:0:0:23:0:0:1.5:0.75:0.857143:0:-1	0/0:183:0:-0,-18,-61:62:62:0:61:0:30:0:0:31:0:0:1.5:0.833333:0.9375:0:-1	0/0:114:0:-0,-11,-38:39:39:0:38:0:16:0:0:22:0:0:1.41667:0.894737:1.0625:0:-1	0/0:60:0:-0,-6,-20:21:21:0:20:0:9:0:0:11:0:0:1.4:1:0.875:0:-1	0/0:150:0:-0,-15,-50:51:51:0:50:0:26:0:0:24:0:0:1.25:0.9375:0.9375:0:-1
1	473334	7190	N	<DUP>	39.2	.	AC=10;ALG=PROD;AN=146;CIEND=-50,620;CIEND95=-35,35;CIPOS=-674,49;CIPOS95=-50,49;END=486592;EVENT=NA;GCF=0.609548;IMPRECISE=TRUE;MSHQ=1;PE=21;SNAME=car-1:8,pis-5:12,PIS-2:6,pis-6:9;SR=0;STRANDS=-+:21;SU=21;SVLEN=13258;SVTYPE=DUP;smoove_gene=ENSMGAG00010006406|exon:2:1768,ENSMGAG00010006406|three_prime_UTR:2:1626,|upstream:1:5000,|downstream:1:4747,ENSMGAG00010006420|five_prime_UTR:4:861,ENSMGAG000…	GT:GQ:SQ:GL:DP:RO:AO:QR:QA:RS:AS:ASC:RP:AP:AB:DHFC:DHFFC:DHBFC:SHQ	0/0:37:0:-0,-4,-7:42:42:0:41:0:22:0:0:19:0:0:1.25:0.833333:1:-1	0/0:52:0:-0,-6,-10:58:58:0:57:0:33:0:0:24:0:0:1.25:0.833333:0.882353:-1	0/0:33:0:-0,-3,-6:37:37:0:36:0:18:0:0:18:0:0:1.27273:0.823529:0.933333:-1	0/0:37:0:-0,-4,-7:42:42:0:41:0:24:0:0:17:0:0:1.3:1:0.866667:-1	0/0:37:0:-0,-4,-7:41:41:0:40:0:22:0:0:18:0:0:1.22222:0.916667:0.846154:-1	0/0:41:0:-0,-4,-8:46:46:0:45:0:26:0:0:19:0:0:1.5:0.8:0.923077:-1	0/0:53:0:-0,-6,-10:59:59:0:58:0:32:0:0:26:0:0:1.2:0.75:0.8:-1	0/0:54:0:-0,-6,-10:60:60:0:59:0:34:0:0:25:0:0:1.3:0.928571:1:-1	0/0:38:0:-0,-4,-7:43:43:0:42:0:21:0:0:21:0:0:1.2:0.75:0.857143:-1	0/0:31:0:-0,-3,-6:35:35:0:34:0:18:0:0:16:0:0:1.375:0.647059:0.846154:-1	0/0:40:0:-0,-4,-8:45:45:0:44:0:24:0:0:20:0:0:1.09091:0.705882:0.857143:-1	0/0:44:0:-0,-5,-8:49:49:0:48:0:28:0:0:20:0:0:1.3:0.928571:0.928571:-1	0/0:37:0:-0,-4,-7:41:41:0:40:0:24:0:0:16:0:0:1.16667:0.933333:0.777778:-1	0/0:30:0:-0,-3,-6:34:34:0:33:0:18:0:0:15:0:0:1.25:1.15385:0.9375:-1	0/0:32:0:-0,-3,-6:36:36:0:35:0:18:0:0:17:0:0:1.16667:0.777778:0.875:-1	0/0:39:0:-0,-4,-8:44:44:0:43:0:25:0:0:18:0:0:1.22222:1:0.916667:-1	0/0:29:0:-0,-3,-6:33:33:0:32:0:18:0:0:14:0:0:1.42857:1:0.909091:-1	0/0:47:0:-0,-5,-9:52:52:0:51:0:25:0:0:26:0:0:1.55556:0.777778:1:-1	0/0:40:0:-0,-4,-8:45:45:0:44:0:25:0:0:19:0:0:1.33333:1:0.923077:-1	0/0:40:0:-0,-4,-8:45:45:0:44:0:23:0:0:21:0:0:1.22222:0.647059:0.785714:-1	0/0:45:0:-0,-5,-9:50:50:0:49:0:27:0:0:22:0:0:1.27273:0.875:0.875:-1	0/0:27:0.01:-0,-3,-5:31:31:0:30:0:15:0:0:15:0:0:1.25:0.882353:0.9375:-1	0/0:37:0:-0,-4,-7:41:41:0:40:0:22:0:0:18:0:0:1.1:1:0.846154:-1	0/0:37:0:-0,-4,-7:42:42:0:41:0:22:0:0:19:0:0:1.3:0.866667:0.928571:-1	0/0:26:0.01:-0,-3,-5:30:30:0:29:0:15:0:0:14:0:0:1.3:0.8125:1:-1	0/0:59:0:-0,-6,-11:65:65:0:64:0:36:0:0:28:0:0:1.44444:0.590909:0.8125:-1	0/0:22:0.03:-0,-2,-4:25:25:0:24:0:11:0:0:13:0:0:1.22222:0.785714:0.916667:-1	0/0:39:0:-0,-4,-8:44:44:0:43:0:24:0:0:19:0:0:1.3:0.928571:0.928571:-1	0/0:23:0.02:-0,-2,-4:26:26:0:25:0:13:0:0:12:0:0:1.2:0.923077:0.923077:-1	0/0:41:0:-0,-4,-8:46:46:0:45:0:27:0:0:18:0:0:1.1:0.785714:0.846154:-1	0/0:28:0.01:-0,-3,-5:32:32:0:31:0:16:0:0:15:0:0:1.2:0.857143:0.923077:-1	0/0:34:0:-0,-4,-7:38:38:0:37:0:20:0:0:17:0:0:1.2:0.857143:1:-1	0/0:35:0:-0,-4,-7:39:39:0:38:0:21:0:0:17:0:0:1.3:0.928571:0.928571:-1	0/0:31:0:-0,-3,-6:35:35:0:34:0:20:0:0:14:0:0:1.3:0.928571:1:-1	0/0:45:0:-0,-5,-9:50:50:0:49:0:28:0:0:21:0:0:1.16667:0.777778:0.933333:-1	0/0:41:0:-0,-4,-8:46:46:0:45:0:25:0:0:20:0:0:1.18182:0.8125:0.928571:-1	0/0:44:0:-0,-5,-8:49:49:0:48:0:28:0:0:20:0:0:1.5:0.705882:0.857143:-1	0/0:32:0:-0,-3,-6:36:36:0:35:0:16:0:0:19:0:0:1.4:0.777778:0.875:-1	0/0:46:0:-0,-5,-9:51:51:0:50:0:28:0:0:22:0:0:1.41667:1:1.0625:-1	0/0:24:0.01:-0,-3,-5:28:28:0:27:0:15:0:0:12:0:0:1.2:0.666667:0.75:-1	0/0:51:0:-0,-5,-10:57:57:0:56:0:33:0:0:23:0:0:1.16667:0.875:0.875:-1
1	484164	7191	N	<DUP>	337.6	.	AC=42;ALG=PROD;AN=146;CIEND=-2,1;CIEND95=0,0;CIPOS=-4,2;CIPOS95=0,0;END=484948;EVENT=NA;GCF=0.575796;IMPRECISE=FALSE;MSHQ=3.7;PE=168;SNAME=car-4:9,PIS-2:4,MAZ-4:7,car-1:5,pis-6:7,pis-5:8,MAZ-8:4,car-2:9,PEN-1:8,PIS-5:8,MAZ-5:4,car-3:6,PIS-6:4,PEN-3:6,MAZ-7:7,PIS-1:5,PEN-2:6,PEN-5:6,car-5:6,PIS-3:9,MAZ-2:3,MAZ-3:6,PEN-4:10,PIS-4:5,pen-3:4,pen-5:7;SR=186;STRANDS=-+:354;SU=354;SVLEN=784;SVTYPE=DUP;s…	GT:GQ:SQ:GL:DP:RO:AO:QR:QA:RS:AS:ASC:RP:AP:AB:DHFC:DHFFC:DHBFC:SHQ	0/0:38:0:-0,-4,-7:43:43:0:42:0:24:0:0:18:0:0:1.58333:1.26667:1.35714:-1	0/0:47:0:-0,-5,-9:52:52:0:51:0:27:0:0:24:0:0:1.66667:1.17647:1.25:-1	0/0:29:0:-0,-3,-6:33:33:0:32:0:18:0:0:14:0:0:1.27273:1:1:-1	0/0:45:0:-0,-5,-9:50:50:0:49:0:27:0:0:22:0:0:1.6:1.06667:1.14286:-1	0/0:23:0.02:-0,-2,-4:26:26:0:25:0:12:0:0:13:0:0:1.66667:1.36364:1.25:-1	0/0:43:0:-0,-5,-8:48:48:0:47:0:25:0:0:22:0:0:1.875:1.15385:1.25:-1	0/0:24:0.02:-0,-3,-5:27:27:0:26:0:13:0:0:13:0:0:1.3:1.08333:0.928571:-1	0/0:44:0:-0,-5,-8:49:49:0:48:0:28:0:0:20:0:0:1.6:1.23077:1.33333:-1	0/0:25:0.01:-0,-3,-5:29:29:0:28:0:14:0:0:14:0:0:1.3:1:1:-1	0/0:40:0:-0,-4,-8:45:45:0:44:0:25:0:0:19:0:0:2.125:1.13333:1.41667:-1	0/0:32:0:-0,-3,-6:36:36:0:35:0:22:0:0:13:0:0:1.36364:1.25:1.07143:-1	0/0:34:0:-0,-4,-7:38:38:0:37:0:19:0:0:18:0:0:1.5:1:1.15385:-1	0/0:34:0:-0,-4,-7:38:38:0:37:0:20:0:0:17:0:0:1.33333:1.06667:1:-1	0/0:37:0:-0,-4,-7:42:42:0:41:0:21:0:0:20:0:0:1.33333:1:1.06667:-1	0/0:37:0:-0,-4,-7:41:41:0:40:0:22:0:0:18:0:0:1.25:0.833333:1:-1	0/0:25:0.01:-0,-3,-5:29:29:0:28:0:15:0:0:13:0:0:1.11111:0.909091:0.909091:-1	0/0:28:0.01:-0,-3,-5:32:32:0:31:0:17:0:0:14:0:0:1.42857:0.769231:1:-1	0/0:39:0:-0,-4,-8:44:44:0:43:0:23:0:0:20:0:0:1.66667:1:1.15385:-1	0/0:27:0.01:-0,-3,-5:31:31:0:30:0:16:0:0:14:0:0:1.44444:1:1.08333:-1	0/0:23:0.02:-0,-2,-4:26:26:0:25:0:14:0:0:11:0:0:1.33333:1.2:0.923077:-1	0/0:47:0:-0,-5,-9:52:52:0:51:0:28:0:0:23:0:0:1.54545:1.13333:1.13333:-1	0/0:38:0:-0,-4,-7:43:43:0:42:0:22:0:0:20:0:0:1.41667:1.13333:1.13333:-1	0/0:39:0:-0,-4,-8:44:44:0:43:0:27:0:0:16:0:0:1.5:1.25:1.25:-1	0/0:19:0.05:-0,-2,-4:22:22:0:21:0:9:0:0:12:0:0:1.3:1:1:-1	0/0:47:0:-0,-5,-9:52:52:0:51:0:30:0:0:21:0:0:1.4:1.16667:1.07692:-1	0/0:41:0:-0,-4,-8:46:46:0:45:0:25:0:0:20:0:0:2.11111:1.1875:1.26667:-1	0/0:29:0:-0,-3,-6:33:33:0:32:0:15:0:0:17:0:0:1.33333:0.923077:1.09091:-1	0/0:40:0:-0,-4,-8:45:45:0:44:0:26:0:0:18:0:0:1.6:1:1.23077:-1	0/0:33:0:-0,-3,-6:37:37:0:36:0:18:0:0:18:0:0:1.1:0.846154:0.916667:-1	0/0:28:0.01:-0,-3,-5:32:32:0:31:0:17:0:0:14:0:0:1:0.833333:0.833333:-1	0/0:28:0.01:-0,-3,-5:32:32:0:31:0:17:0:0:14:0:0:1.3:1.08333:1.08333:-1	0/0:34:0:-0,-4,-7:38:38:0:37:0:21:0:0:16:0:0:1.6:1.6:1.33333:-1	0/0:31:0:-0,-3,-6:35:35:0:34:0:21:0:0:13:0:0:1.2:0.8:0.923077:-1	0/0:33:0:-0,-3,-6:38:37:0:36:0:19:0:0:17:0:0:1.5:1.15385:1.25:-1	0/0:24:0.01:-0,-3,-5:28:28:0:27:0:13:0:0:14:0:0:1.08333:0.866667:0.928571:-1	0/0:32:0:-0,-3,-6:36:36:0:35:0:20:0:0:15:0:0:1.36364:1.15385:1.15385:-1	0/0:44:0:-0,-5,-8:49:49:0:48:0:24:0:0:24:0:0:2.375:1.35714:1.46154:-1	0/0:46:0:-0,-5,-9:51:51:0:50:0:27:0:0:23:0:0:1.4:1.07692:1:-1	0/0:58:0:-0,-6,-11:64:64:0:63:0:36:0:0:27:0:0:2:1.26316:1.6:-1	0/0:24:0.01:-0,-3,-5:28:28:0:27:0:16:0:0:11:0:0:1.6:1:1.14286:-1	0/0:37:0:-0,-4,-7:42:42:0:41:0:23:0:0:18:0:0:1.66667:1.25:1.33333:-1
1	484346	480	N	<DEL>	47.9	.	AC=5;ALG=PROD;AN=146;CIEND=-580,29;CIEND95=-141,8;CIPOS=-30,746;CIPOS95=-3,176;END=485117;EVENT=NA;GCF=0.537565;IMPRECISE=TRUE;MSHQ=3.4;PE=4;SNAME=PIS-5:10;SR=0;STRANDS=+-:4;SU=4;SVLEN=-771;SVTYPE=DEL;smoove_gene=|gene:1:772,|downstream:1:772;DEPTH=nan,1.0263380000000002,1.1054286617647058,nan,0.8525487999999999,1.0200075000000002	GT:GQ:SQ:GL:DP:RO:AO:QR:QA:RS:AS:ASC:RP:AP:AB:DHFC:DHFFC:DHBFC:DHSP:SHQ	0/0:138:0:-0,-14,-46:48:47:0:46:0:28:0:0:18:0:0:1.41667:1.13333:1.21429:0:-1	0/0:159:0:-0,-16,-53:54:54:0:53:0:30:0:0:23:0:0:1.58333:1.11765:1.1875:0:-1	0/0:96:0:-0,-10,-32:33:33:0:32:0:17:0:0:15:0:0:1.09091:0.8:0.857143:0:-1	0/0:96:0:-0,-10,-32:34:33:0:32:0:19:0:0:13:0:0:1.5:1:1.07143:0:-1	0/0:105:0:-0,-11,-35:36:36:0:35:0:20:0:0:15:0:0:1.55556:1.4:1.16667:0:-1	0/0:105:0:-0,-11,-35:36:36:0:35:0:19:0:0:16:0:0:1.75:1.07692:1.16667:0:-1	0/0:108:0:-0,-11,-36:37:37:0:36:0:21:0:0:15:0:0:1.2:0.923077:0.857143:0:-1	0/0:111:0:-0,-11,-37:38:38:0:37:0:20:0:0:17:0:0:1.6:1.23077:1.33333:1:-1	0/0:114:0:-0,-11,-38:39:39:0:38:0:20:0:0:18:0:0:1.2:0.857143:0.923077:0:-1	0/0:120:0:-0,-12,-40:41:41:0:40:0:22:0:0:18:0:0:2.25:1.2:1.5:0:-1	0/0:102:0:-0,-10,-34:35:35:0:34:0:18:0:0:16:0:0:1.27273:1.07692:1:0:-1	0/0:90:0:-0,-9,-30:31:31:0:30:0:16:0:0:14:0:0:1.4:0.875:1.07692:0:-1	0/0:114:0:-0,-11,-38:39:39:0:38:0:23:0:0:15:0:0:1.08333:0.866667:0.8125:0:-1	0/0:105:0:-0,-11,-35:36:36:0:35:0:19:0:0:16:0:0:1.16667:0.875:0.933333:0:-1	0/0:87:0:-0,-9,-29:30:30:0:29:0:15:0:0:14:0:0:1.16667:0.777778:0.933333:0:-1	0/0:72:0:-0,-7,-24:26:25:0:24:0:11:0:0:13:0:0:1.11111:0.833333:0.909091:0:-1	0/0:63:0:-0,-6,-21:22:22:0:21:0:9:0:0:12:0:0:1.57143:0.846154:1.1:1:-1	0/0:144:0:-0,-14,-48:49:49:0:48:0:26:0:0:22:0:0:1.66667:1:1.15385:0:-1	0/0:60:0:-0,-6,-20:21:21:0:20:0:11:0:0:9:0:0:1.22222:0.846154:0.916667:0:-1	0/0:84:0:-0,-8,-28:29:29:0:28:0:17:0:0:11:0:0:1.11111:1:0.769231:0:-1	0/0:108:0:-0,-11,-36:37:37:0:36:0:19:0:0:17:0:0:1.54545:1.13333:1.13333:0:-1	0/0:120:0:-0,-12,-40:41:41:0:40:0:22:0:0:18:0:0:1.33333:1:1.06667:2:-1	0/0:120:0:-0,-12,-40:41:41:0:40:0:24:0:0:16:0:0:1.4:1.16667:1.16667:0:-1	0/0:105:0:-0,-11,-35:36:36:0:35:0:22:0:0:13:0:0:1.3:0.928571:1:0:-1	0/0:144:0:-0,-14,-48:49:49:0:48:0:28:0:0:20:0:0:1.4:1.16667:1.07692:0:-1	0/0:120:0:-0,-12,-40:41:41:0:40:0:23:0:0:17:0:0:2:1.05882:1.2:0:-1	0/0:99:0:-0,-10,-33:34:34:0:33:0:19:0:0:14:0:0:1.22222:0.785714:1:0:-1	0/0:138:0:-0,-14,-46:47:47:0:46:0:26:0:0:20:0:0:1.6:1.06667:1.23077:0:-1	0/0:102:0:-0,-10,-34:36:35:0:34:0:19:0:0:15:0:0:1.1:0.846154:0.916667:0:-1	0/0:96:0:-0,-10,-32:33:33:0:32:0:19:0:0:13:0:0:1:0.833333:0.833333:0:-1	0/0:117:0:-0,-12,-39:40:40:0:39:0:24:0:0:15:0:0:1.4:1.27273:1.16667:0:-1	0/0:90:0:-0,-9,-30:31:31:0:30:0:13:0:0:17:0:0:1.4:1.4:1.16667:0:-1	0/0:90:0:-0,-9,-30:31:31:0:30:0:16:0:0:14:0:0:1.2:0.857143:0.923077:0:-1	0/0:90:0:-0,-9,-30:31:31:0:30:0:17:0:0:13:0:0:1.5:1.15385:1.25:0:-1	0/0:75:0:-0,-8,-25:27:26:0:25:0:15:0:0:10:0:0:1:0.75:0.857143:0:-1	0/0:78:0:-0,-8,-26:27:27:0:26:0:14:0:0:12:0:0:1.36364:1.07143:1.15385:0:-1	0/0:156:0:-0,-16,-52:53:53:0:52:0:32:0:0:20:0:0:2.125:1.21429:1.30769:0:-1	0/0:120:0:-0,-12,-40:41:41:0:40:0:21:0:0:19:0:0:1.3:1:0.928571:0:-1	0/0:200:0:-0,-20,-68:69:69:0:68:0:40:0:0:28:0:0:1.83333:1.15789:1.46667:0:-1	0/0:72:0:-0,-7,-24:25:25:0:24:0:14:0:0:10:0:0:1.6:1:1.14286:1:-1	0/0:135:0:-0,-14,-45:46:46:0:45:0:26:0:0:19:0:0:1.58333:1.11765:1.26667:0:-1
1	484462	481	N	<DEL>	143.8	.	AC=4;ALG=PROD;AN=146;CIEND=-684,49;CIEND95=-88,49;CIPOS=-50,682;CIPOS95=-50,101;END=486276;EVENT=NA;GCF=0.516253;IMPRECISE=TRUE;MSHQ=3.25;PE=8;SNAME=MAZ-5:6,pis-5:10;SR=0;STRANDS=+-:8;SU=8;SVLEN=-1814;SVTYPE=DEL;smoove_gene=|gene:1:1815,|downstream:1:1815,ENSMGAG00010006420|exon:3:516;DEPTH=nan,1.1082450000000001,1.149849913043478,nan,0.686788,0.8571010724637681	GT:GQ:SQ:GL:DP:RO:AO:QR:QA:RS:AS:ASC:RP:AP:AB:DHFC:DHFFC:DHBFC:DHSP:SHQ	0/0:114:0:-0,-11,-38:39:39:0:38:0:21:0:0:17:0:0:1.33333:0.941176:1.14286:0:-1	0/0:105:0:-0,-11,-35:36:36:0:35:0:16:0:0:19:0:0:1.41667:0.85:1.13333:0:-1	0/0:99:0:-0,-10,-33:34:34:0:33:0:17:0:0:16:0:0:1.09091:0.705882:0.923077:0:-1	0/0:78:0:-0,-8,-26:27:27:0:26:0:14:0:0:12:0:0:1.4:0.933333:1.07692:0:-1	0/0:114:0:-0,-11,-38:39:39:0:38:0:20:0:0:18:0:0:1.22222:0.916667:1:0:-1	0/0:105:0:-0,-11,-35:36:36:0:35:0:15:0:0:20:0:0:1.5:0.75:1.09091:0:-1	0/0:99:0:-0,-10,-33:34:34:0:33:0:16:0:0:17:0:0:1.2:0.75:0.923077:0:-1	0/0:99:0:-0,-10,-33:34:34:0:33:0:13:0:0:20:0:0:1.3:0.928571:1.08333:0:-1	0/0:108:0:-0,-11,-36:37:37:0:36:0:17:0:0:19:0:0:1.5:1:1.25:0:-1	0/0:117:0:-0,-12,-39:40:40:0:39:0:18:0:0:21:0:0:2.125:1.13333:1.54545:0:-1	0/0:123:0:-0,-12,-41:42:42:0:41:0:20:0:0:21:0:0:1.27273:0.933333:1.07692:0:-1	0/0:96:0:-0,-10,-32:33:33:0:32:0:17:0:0:15:0:0:1.6:1:1.23077:0:-1	0/0:144:0:-0,-14,-48:49:49:0:48:0:26:0:0:22:0:0:1.16667:0.823529:0.933333:0:-1	0/0:129:0:-0,-13,-43:44:44:0:43:0:21:0:0:22:0:0:1.16667:0.823529:1:0:-1	0/0:117:0:-0,-12,-39:40:40:0:39:0:21:0:0:18:0:0:1.25:0.833333:1:0:-1	0/0:99:0:-0,-10,-33:34:34:0:33:0:17:0:0:16:0:0:1.33333:1.09091:1.09091:0:-1	0/0:90:0:-0,-9,-30:31:31:0:30:0:14:0:0:16:0:0:1.71429:0.923077:1.33333:0:-1	0/0:93:0:-0,-9,-31:32:32:0:31:0:12:0:0:19:0:0:1.66667:0.882353:1.25:0:-1	0/0:117:0:-0,-12,-39:40:40:0:39:0:21:0:0:18:0:0:1.22222:0.6875:1:0:-1	0/0:111:0:-0,-11,-37:38:38:0:37:0:18:0:0:19:0:0:1.11111:0.666667:0.833333:0:-1	0/0:111:0:-0,-11,-37:38:38:0:37:0:18:0:0:19:0:0:1.27273:0.736842:1:0:-1	0/0:123:0:-0,-12,-41:42:42:0:41:0:24:0:0:17:0:0:1.33333:1:1.14286:0:-1	0/0:117:0:-0,-12,-39:40:40:0:39:0:20:0:0:19:0:0:1.3:0.928571:1.18182:0:-1	0/0:105:0:-0,-11,-35:36:36:0:35:0:19:0:0:16:0:0:1.4:1:1.16667:0:-1	0/0:102:0:-0,-10,-34:35:35:0:34:0:18:0:0:16:0:0:1.2:0.8:1:0:-1	0/0:111:0:-0,-11,-37:38:38:0:37:0:15:0:0:22:0:0:1.88889:0.894737:1.30769:0:-1	0/0:114:0:-0,-11,-38:39:39:0:38:0:19:0:0:19:0:0:1.44444:0.928571:1.18182:0:-1	0/0:105:0:-0,-11,-35:36:36:0:35:0:14:0:0:21:0:0:1.5:0.9375:1.25:0:-1	0/0:78:0:-0,-8,-26:27:27:0:26:0:14:0:0:12:0:0:1.3:1:1.08333:0:-1	0/0:78:0:-0,-8,-26:27:27:0:26:0:13:0:0:13:0:0:1.1:0.785714:0.916667:0:-1	0/0:87:0:-0,-9,-29:30:30:0:29:0:14:0:0:15:0:0:1.2:1:1.09091:0:-1	0/0:123:0:-0,-12,-41:42:42:0:41:0:22:0:0:19:0:0:1.1:0.733333:1:0:-1	0/0:93:0:-0,-9,-31:32:32:0:31:0:17:0:0:14:0:0:1.2:0.857143:1:0:-1	0/0:81:0:-0,-8,-27:28:28:0:27:0:10:0:0:17:0:0:1.4:1.07692:1.16667:0:-1	0/0:105:0:-0,-11,-35:36:36:0:35:0:18:0:0:17:0:0:1.25:0.9375:1.15385:0:-1	0/0:108:0:-0,-11,-36:37:37:0:36:0:18:0:0:18:0:0:1.27273:0.933333:1.07692:0:-1	0/0:117:0:-0,-12,-39:40:40:0:39:0:17:0:0:22:0:0:1.875:0.833333:1.36364:0:-1	0/0:135:0:-0,-14,-45:46:46:0:45:0:21:0:0:24:0:0:1.2:0.705882:0.923077:0:-1	0/0:156:0:-0,-16,-52:53:53:0:52:0:27:0:0:25:0:0:1.66667:1:1.42857:0:-1	0/0:72:0:-0,-7,-24:25:25:0:24:0:11:0:0:13:0:0:1.4:0.7:1.16667:0:-1	0/0:183:0:-0,-18,-61:62:62:0:61:0:33:0:0:28:0:0:1.5:1.05882:1.28571:0:-1
1	575765	482	N	<DEL>	410.7	.	AC=56;ALG=PROD;AN=146;CIEND=-10,9;CIEND95=-1,1;CIPOS=-10,9;CIPOS95=-1,1;END=576233;EVENT=NA;GCF=0.341151;IMPRECISE=TRUE;MSHQ=3.7857;PE=1;SNAME=MAZ-3:8;SR=3;STRANDS=+-:4;SU=4;SVLEN=-468;SVTYPE=DEL;smoove_gene=MELK|gene:1:469;DEPTH=nan,1.0148253035714285,1.072016294117647,nan,0.617534625,0.6522262352941176	GT:GQ:SQ:GL:DP:RO:AO:QR:QA:RS:AS:ASC:RP:AP:AB:DHFC:DHFFC:DHBFC:DHSP:SHQ	0/1:119:119.79:-15,-3,-17:32:24:8:23:7:13:2:0:10:4:0.23:0.75:0.529412:0.818182:4:4	0/1:107:134.82:-15,-2,-13:28:19:8:18:7:12:3:0:6:3:0.28:0.583333:0.466667:0.636364:3:4	0/0:30:0:-2,-5,-18:23:20:2:19:1:10:0:0:9:1:0.05:0.727273:0.571429:0.8:1:-1	0/1:86:86.85:-11,-2,-12:23:17:6:16:5:8:4:0:8:0:0.24:0.7:0.538462:0.777778:1:4	0/1:8:9.42:-4,-3,-13:20:16:3:15:2:7:0:0:8:1:0.12:0.666667:0.461538:0.75:2:1	0/1:68:68.82:-10,-3,-17:30:23:6:22:5:12:3:0:10:1:0.19:0.875:0.583333:1:2:4	0/1:59:59.86:-8,-2,-12:23:17:5:16:4:8:1:0:8:2:0.2:0.8:0.5:0.888889:2:4	0/1:61:128.87:-14,-1,-7:20:12:7:11:6:6:2:0:5:3:0.35:0.6:0.461538:0.666667:4:4	0/1:74:74.83:-10,-3,-16:28:21:6:20:5:8:0:3:12:1:0.2:0.8:0.421053:0.888889:2:4	0/0:15:0.13:-4,-5,-21:28:24:3:23:2:9:1:0:14:1:0.08:1.25:0.666667:1.42857:2:-1	0/1:86:86.85:-11,-2,-12:24:17:6:16:5:7:2:0:9:2:0.24:0.545455:0.4:0.6:2:4	0/0:78:0:-0,-8,-26:29:27:1:26:0:16:0:0:10:0:0:0.9:0.5625:0.9:2:-1	0/0:36:0:-2,-5,-20:25:22:2:21:1:11:0:0:10:1:0.045:1.16667:1.07692:1.4:2:-1	0/1:77:77.84:-10,-3,-15:27:20:6:19:5:11:1:0:8:3:0.21:0.833333:0.666667:0.909091:5:4	0/1:57:104.89:-12,-1,-7:16:10:5:10:5:0:0:0:10:5:0.33:1.08333:0.928571:1.08333:4:4	0/1:11:12.17:-4,-3,-12:19:15:3:14:2:8:0:0:6:2:0.12:0.555556:0.416667:0.555556:2:1	0/1:26:26.87:-6,-3,-15:24:19:4:18:3:11:1:0:7:1:0.14:0.857143:0.461538:1:3:4	0/1:26:26.93:-4,-2,-7:14:10:3:9:2:2:0:0:7:1:0.18:1.33333:1.09091:1.5:2:4	0/1:86:86.85:-11,-2,-12:23:17:6:16:5:8:2:0:8:2:0.24:0.888889:0.8:1:1:4	0/0:15:0.13:-2,-3,-13:16:14:1:14:1:14:0:0:0:0:0.067:1:0.75:1.125:0:-1	0/1:93:140.83:-16,-2,-11:25:17:8:16:7:9:1:1:7:4:0.3:1:0.916667:1.1:5:4	0/1:17:17.91:-6,-4,-18:27:22:4:21:3:10:2:0:11:1:0.12:0.833333:0.625:0.909091:1:4	0/1:105:161.81:-18,-2,-12:28:19:9:18:8:10:5:0:8:2:0.31:1:0.625:1.11111:2:4	0/1:98:98.81:-13,-3,-16:30:22:7:21:6:12:3:0:9:2:0.22:1:0.625:1.11111:2:4	0/1:140:140.77:-17,-3,-18:35:26:9:25:8:11:3:0:14:4:0.24:0.9:0.642857:1:4:4	0/1:5:6.88:-4,-3,-14:20:17:3:16:2:8:0:0:8:1:0.11:1.22222:0.916667:1.375:1:1	0/1:67:281.79:-29,-1,-8:28:15:13:14:12:6:5:2:8:4:0.46:0.888889:0.470588:1:5:4	0/0:57:0:-0,-6,-19:21:20:0:19:0:12:0:0:7:0:0:0.7:0.4375:0.7:1:-1	0/0:57:0:-0,-6,-19:21:20:1:19:0:9:0:0:10:0:0:0.9:0.692308:1:0:-1	0/1:47:47.9:-6,-2,-9:15:11:3:11:3:0:0:0:11:3:0.21:0.7:0.5:0.777778:3:4	0/0:84:0:-0,-8,-28:29:29:0:28:0:16:0:0:12:0:0:0.7:0.583333:0.777778:0:-1	0/1:97:242.78:-25,-1,-11:32:19:12:18:11:9:5:1:9:4:0.38:1.1:0.6875:1.1:3:4	0/1:72:149.85:-16,-1,-8:23:14:8:13:7:8:1:0:5:5:0.35:0.7:0.636364:0.777778:6:4	0/1:26:26.93:-4,-2,-7:12:9:2:9:2:0:0:0:9:2:0.18:1:0.909091:1.11111:3:4	0/1:44:44.83:-8,-3,-17:28:22:5:21:4:9:3:0:12:0:0.16:0.75:0.642857:0.818182:0:4	0/1:47:47.78:-10,-5,-24:37:30:6:29:5:17:0:2:12:2:0.15:0.909091:0.625:1:2:4	0/1:65:65.88:-9,-2,-11:21:15:5:14:4:6:0:0:8:4:0.22:1.25:0.769231:1.42857:4:4	0/0:9:0.5:-4,-5,-19:26:22:3:21:2:9:0:1:12:1:0.087:1.1:0.6875:1.22222:1:-1	0/0:9:0.49:-5,-6,-26:36:31:4:30:3:17:1:0:13:1:0.091:1:0.6:1:2:-1	0/0:21:0.03:-0,-2,-7:10:8:1:7:0:3:0:0:4:0:0:1:0.625:1.25:2:-1	0/1:179:179.72:-21,-3,-22:43:31:11:30:10:18:1:2:12:6:0.25:0.75:0.473684:0.818182:6:4
1	651136	7195	N	<DUP>	307	.	AC=75;ALG=PROD;AN=146;CIEND=-30,518;CIEND95=-19,19;CIPOS=-506,48;CIPOS95=-17,17;END=652246;EVENT=NA;GCF=0.468947;IMPRECISE=TRUE;MSHQ=4;PE=72;SNAME=ACT_13:4,ACTT_1:4,ACT_3:7,FYBRL_S5:8,car-4:12,ACT_4:7,PEN-2:8,ACT_17:4,ACT_22:6,PEN-4:12,ACT_16:6,ACT_14:9,PIS-4:8,MAZ-2:6;SR=0;STRANDS=-+:72;SU=72;SVLEN=1110;SVTYPE=DUP;DEPTH=5.0,5.663881971830985,nan,1.2270850000000002,1.1608777605633802,nan	GT:GQ:SQ:GL:DP:RO:AO:QR:QA:RS:AS:ASC:RP:AP:AB:DHFC:DHFFC:DHBFC:SHQ	1/1:1:286.51:-30,-2,-1:103:75:27:74:27:44:1:6:30:19:0.27:5.41667:1.35417:5:-1	0/1:39:89.55:-11,-2,-6:101:86:14:86:13:51:2:2:35:8:0.13:6.16667:1.34545:5.28571:4	0/1:24:201.1:-21,-1,-3:116:93:22:92:22:55:3:8:37:10:0.19:5.81818:1.18519:5.33333:4	0/1:14:243.98:-25,-1,-3:115:89:26:88:25:53:0:4:35:20:0.22:5.5:0.873016:5:4	0/1:15:243.03:-25,-1,-3:116:90:25:89:25:50:1:5:39:18:0.22:5.44444:1.11364:4.9:4	0/1:6:232.51:-24,-1,-2:99:74:24:73:23:37:0:5:36:17:0.24:7:1.14286:6.22222:4	0/1:49:119.38:-14,-2,-7:128:110:17:110:17:63:2:5:47:9:0.13:5.5:0.859375:4.58333:4	0/1:13:182.61:-19,-1,-2:91:71:19:70:19:39:2:4:31:12:0.21:4.8:1.09091:4.36364:4	1/1:6:307.04:-32,-2,-1:101:71:29:70:28:40:1:7:30:19:0.29:5.5:1.1:5:-1	0/1:33:169.51:-18,-1,-4:119:98:20:98:20:54:0:5:44:14:0.17:7.25:1.07407:5.8:4	0/1:19:196.46:-21,-1,-3:106:83:22:83:21:48:1:3:35:16:0.2:5.54545:1.27083:5.08333:4	0/1:10:175.31:-19,-1,-2:84:65:19:64:18:38:0:6:26:11:0.22:6.4:1.2549:5.33333:4	0/1:33:283.94:-30,-1,-4:162:130:32:129:31:79:3:9:50:19:0.19:7:1.01205:6.46154:4	0/1:11:205.97:-22,-1,-2:96:73:22:73:21:43:1:5:30:15:0.22:4.41667:1.08163:4.07692:4	0/1:41:44.91:-7,-2,-6:90:79:10:78:9:46:1:3:32:4:0.1:3.58333:0.826923:3.07143:4	0/1:27:187.16:-20,-1,-4:116:94:22:93:21:55:0:4:38:16:0.18:5.77778:1.26829:5.2:4	0/1:19:216.92:-23,-1,-3:114:90:24:89:23:49:1:5:40:17:0.21:8.71429:1.35556:7.625:4	0/1:20:204.82:-22,-1,-3:113:89:23:88:22:47:2:3:41:16:0.2:6.55556:1.18:5.36364:4	0/1:32:160.21:-17,-1,-4:116:95:20:94:19:56:1:5:38:13:0.17:6.55556:1.01724:5.9:4	0/1:8:188.54:-20,-1,-2:85:65:20:64:19:39:2:5:25:11:0.23:6.11111:1.22222:5.5:4	0/1:49:49.64:-8,-3,-8:115:102:12:101:11:59:0:2:42:8:0.098:4.81818:0.883333:4.41667:4	0/1:10:227.4:-24,-1,-2:103:79:24:78:23:45:3:3:33:16:0.23:5:1.15385:4.61538:4	0/1:39:89.55:-11,-2,-6:100:86:14:86:13:54:1:3:32:9:0.13:4.8:1.04348:4.8:4	0/1:36:113.72:-13,-1,-5:105:89:15:88:15:53:1:5:35:8:0.15:4.9:1.02083:4.45455:4	0/1:21:224.36:-23,-1,-3:121:96:24:95:24:53:1:6:42:16:0.2:7.1:1.44898:6.45455:4	0/1:9:239.62:-25,-1,-2:105:80:25:79:24:42:1:4:37:18:0.23:7.66667:1.07813:6.27273:4	0/1:26:240.18:-25,-1,-4:134:107:26:106:26:59:1:3:47:22:0.2:7.22222:1.32653:6.5:4	0/1:15:149.07:-16,-1,-2:82:65:16:64:16:36:1:4:28:10:0.2:5.4:1.05882:4.90909:4	0/1:17:114.6:-12,-1,-3:74:60:13:59:13:34:0:7:25:5:0.18:5:1.35135:4.54545:4	0/1:22:140.63:-15,-1,-3:92:74:17:73:16:47:2:5:26:8:0.18:5.1:1.02:4.63636:4	0/1:25:126.68:-14,-1,-4:92:75:16:74:15:43:1:3:31:11:0.17:5.1:1.37838:4.63636:4	0/1:16:189.04:-20,-1,-3:98:77:21:77:20:49:2:6:28:11:0.21:6.1:1.4878:5.54545:4	0/1:40:87.69:-10,-2,-6:102:88:14:88:13:53:3:4:35:5:0.13:4.9:1.225:4.45455:4	0/1:22:192.73:-20,-1,-3:110:88:22:87:21:48:0:4:39:16:0.19:5.4:1.2:4.90909:4	0/1:5:234.68:-25,-1,-2:97:72:24:71:23:38:2:4:33:16:0.24:4.91667:1.18:4.53846:4	0/1:41:55.14:-8,-2,-6:94:82:11:81:10:49:1:3:32:6:0.11:4.09091:0.957447:3.75:4	0/1:8:272.3:-28,-1,-2:115:87:27:86:27:50:2:2:36:22:0.24:8.25:1.32:6.6:4	0/1:32:160.21:-17,-1,-4:116:95:20:94:19:52:1:6:42:12:0.17:6.1:1.10909:5.08333:4	0/1:40:139.79:-15,-1,-6:122:102:19:102:18:57:1:8:45:8:0.15:5.33333:1.08475:4.92308:4	0/1:29:38.33:-5,-2,-5:66:57:8:57:7:28:0:1:29:6:0.11:6.6:1.1:5.5:4	0/1:20:163.89:-17,-1,-3:96:77:19:76:18:43:1:3:33:13:0.19:5.25:1.08621:4.84615:4
1	652347	7197	N	<DUP>	713.5	.	AC=75;ALG=PROD;AN=146;CIEND=-30,28;CIEND95=0,0;CIPOS=-30,29;CIPOS95=0,0;END=653004;EVENT=NA;GCF=0.56231;IMPRECISE=FALSE;MSHQ=3.8841;PE=10;SNAME=GMBLL_S4:4,car-2:13,car-4:13;SR=10;STRANDS=-+:20;SU=20;SVLEN=657;SVTYPE=DUP;DEPTH=3.012696666666667,2.0681399275362327,1.26667,0.8507143333333334,0.759522568115942,0.612903	GT:GQ:SQ:GL:DP:RO:AO:QR:QA:RS:AS:ASC:RP:AP:AB:DHFC:DHFFC:DHBFC:SHQ	0/1:21:37.37:-5,-1,-3:53:45:7:44:6:28:0:2:16:3:0.12:1.91667:0.766667:1.64286:4	0/1:32:56.02:-7,-2,-5:78:67:10:66:9:41:0:5:25:4:0.12:2.25:0.9:1.6875:4	0/1:14:77.46:-9,-1,-2:55:44:10:43:9:25:0:7:18:2:0.17:2.45455:1:1.92857:4	0/1:16:168.58:-18,-1,-3:91:72:19:71:18:46:3:9:25:5:0.2:3.2:0.888889:2.28571:4	0/1:6:180.41:-19,-1,-2:79:60:18:59:18:35:3:6:24:8:0.23:3.77778:1.09677:2.83333:3	0/1:19:175.06:-18,-1,-3:99:79:20:78:19:45:0:8:33:10:0.2:4.25:1.0303:2.83333:3	0/1:18:145.3:-15,-1,-3:85:69:16:68:16:38:3:5:30:7:0.19:3.7:0.925:2.64286:4	0/1:20:101.56:-11,-1,-3:73:60:13:59:12:37:2:4:22:5:0.17:2.1:0.75:1.75:4	0/1:11:112.01:-12,-1,-2:62:49:13:48:12:27:5:3:21:4:0.2:2.8:0.933333:2.15385:4	0/1:11:112.01:-12,-1,-2:62:49:13:48:12:26:1:5:22:5:0.2:3.625:0.90625:2.41667:4	0/1:18:61.57:-7,-1,-3:56:47:9:46:8:27:1:5:19:1:0.15:2:0.709677:1.57143:4	0/1:22:77.37:-9,-1,-3:69:58:11:57:10:33:0:5:24:4:0.15:2.6:0.83871:2:4	0/1:32:254.16:-27,-1,-4:150:120:29:119:28:76:5:16:43:7:0.19:4.91667:1.01724:3.6875:4	0/1:5:181.48:-19,-1,-2:78:59:19:58:18:40:8:4:18:6:0.24:2.58333:0.96875:2.06667:4	0/1:26:62.5:-8,-1,-4:70:60:10:59:9:37:1:3:22:4:0.13:2.25:0.931035:1.8:4	0/1:21:69:-8,-1,-3:64:53:10:52:9:29:1:4:23:4:0.15:3.11111:0.903226:2.54545:4	0/1:7:117.05:-13,-1,-2:57:44:13:43:12:28:3:4:15:5:0.22:2.28571:0.727273:1.6:4	0/1:26:62.5:-8,-1,-4:70:60:9:59:9:34:1:4:25:3:0.13:2.66667:0.75:1.84615:4	0/1:25:105.29:-12,-1,-4:84:69:14:69:13:44:5:5:25:3:0.16:3.11111:0.717949:2.33333:4	0/1:26:42.03:-6,-1,-4:62:54:8:53:7:30:1:3:23:2:0.12:3:0.9:2.07692:4	0/1:4:183.7:-19,-1,-2:76:57:19:56:18:31:2:7:25:8:0.24:2.90909:1.03226:2.13333:3	0/0:16:0.1:-1,-3,-6:51:47:3:46:2:30:0:1:16:0:0.042:1.58333:0.612903:1.26667:-1	0/1:0:3.12:-3,-3,-6:62:57:5:56:4:35:0:4:21:0:0.067:2:0.740741:1.66667:4	0/1:14:76.51:-9,-1,-2:55:45:9:44:9:27:3:3:17:2:0.17:1.7:0.607143:1.30769:4	0/1:20:69.93:-8,-1,-3:63:52:10:51:9:32:1:4:19:3:0.15:2.3:0.676471:1.76923:4	0/1:37:102.56:-12,-1,-5:102:87:15:86:14:51:2:7:35:4:0.14:5.22222:1.175:3.13333:4	0/1:18:71.8:-8,-1,-3:61:50:10:49:9:30:0:3:19:5:0.16:3.33333:1.2:2.72727:4	0/1:6:139.59:-15,-1,-2:63:48:15:47:14:30:4:5:17:5:0.23:2.1:0.807692:1.61538:4	0/1:12:37.52:-5,-1,-2:37:31:6:30:5:17:0:2:13:2:0.14:1.9:0.863636:1.58333:4	0/1:14:129.56:-14,-1,-2:74:58:15:57:14:32:4:3:25:7:0.2:2.7:0.870968:2.25:4	0/1:13:98.88:-11,-1,-2:61:49:12:48:11:30:4:4:18:2:0.19:2.2:0.814815:1.83333:4	0/1:15:55.1:-6,-1,-2:49:40:8:39:7:27:0:4:12:2:0.15:2.2:0.628571:1.83333:4	0/1:21:47.61:-6,-1,-3:57:48:8:47:7:27:1:2:20:4:0.13:2.5:1:1.92308:4	0/1:17:52.28:-6,-1,-3:51:43:8:42:7:25:0:4:17:2:0.14:2.8:1.16667:2.33333:4	0/1:16:95.08:-10,-1,-3:65:53:12:52:11:35:1:4:17:5:0.17:2:0.827586:1.71429:4	0/1:27:51.34:-7,-1,-4:68:58:9:57:8:38:3:3:19:1:0.12:2.18182:0.774194:1.84615:4	0/1:16:136.94:-15,-1,-3:81:64:16:63:15:37:2:9:26:4:0.19:3.75:0.833333:2.30769:4	0/1:12:173.35:-18,-1,-2:86:67:18:66:18:40:0:8:26:9:0.21:3:0.833333:2.14286:3	0/1:39:47.68:-7,-2,-6:87:76:10:75:9:46:0:5:29:4:0.11:2.66667:0.695652:2.13333:4	0/1:11:70.13:-8,-1,-2:47:37:9:37:8:20:0:4:17:4:0.18:3.4:0.894737:2.42857:4	0/1:15:159.3:-17,-1,-3:86:68:18:67:17:41:2:10:26:5:0.2:2.66667:0.780488:2.13333:4
1	652347	7196	N	<DUP>	708.2	.	AC=101;ALG=PROD;AN=146;CIEND=-50,663;CIEND95=-50,56;CIPOS=-596,32;CIPOS95=-74,32;END=653116;EVENT=NA;GCF=0.562338;IMPRECISE=TRUE;MSHQ=3.9302;PE=16;SNAME=ACT_14:10,ACT_12:4,act-7:8,pis-6:11;SR=0;STRANDS=-+:16;SU=16;SVLEN=769;SVTYPE=DUP;DEPTH=2.5478682758620685,2.2004362093023255,1.4,1.0404629655172413,0.8936880465116276,0.677419	GT:GQ:SQ:GL:DP:RO:AO:QR:QA:RS:AS:ASC:RP:AP:AB:DHFC:DHFFC:DHBFC:SHQ	0/1:5:68.19:-7,-1,-1:35:27:8:26:7:14:0:1:12:5:0.21:2.08333:1.19048:1.78571:4	1/1:5:137.52:-15,-1,-1:42:28:13:27:12:9:0:3:18:8:0.31:2.33333:1.21739:1.75:-1	0/1:2:71.66:-8,-1,-1:33:24:8:23:7:10:0:5:13:2:0.23:2.45455:0.818182:1.92857:4	1/1:10:199.2:-21,-2,-1:55:36:18:35:17:17:2:7:18:7:0.33:3.7:1.02778:2.64286:-1	1/1:7:194.33:-20,-2,-1:58:39:18:38:17:17:2:4:21:11:0.31:3.88889:1.2069:2.91667:-1	1/1:5:199.73:-21,-2,-1:64:45:19:44:18:19:0:6:25:11:0.29:4.375:1.09375:2.91667:-1	0/1:2:135.15:-14,-1,-1:54:40:13:39:13:17:2:3:22:8:0.25:4.1:0.97619:2.92857:4	0/1:1:104.64:-11,-1,-1:43:31:11:30:10:14:1:1:16:8:0.25:2.6:0.896552:2.16667:4	0/1:2:92.02:-10,-1,-1:40:30:10:29:9:12:3:0:17:5:0.24:2.9:1.03571:2.23077:4	0/1:4:111.22:-12,-1,-1:50:37:12:36:11:19:1:2:17:7:0.23:4:1.23077:2.66667:4	0/1:4:59.13:-7,-1,-1:30:23:7:22:6:10:1:3:12:1:0.21:1.90909:0.636364:1.5:4	0/1:7:96.63:-10,-1,-2:49:38:11:37:10:17:0:3:20:6:0.21:2.7:1.08:2.07692:4	0/1:2:238.13:-25,-1,-2:94:69:24:68:23:36:3:11:32:8:0.25:5.91667:1.36538:4.4375:4	1/1:19:229.52:-24,-3,-1:47:27:19:26:18:13:5:2:13:11:0.41:2.83333:1.17241:2.26667:-1	0/1:4:79.51:-9,-1,-1:38:29:8:28:8:11:1:1:17:5:0.22:2.41667:1.38095:1.93333:4	0/1:7:75.17:-8,-1,-2:43:33:9:32:8:11:0:2:21:5:0.2:3.33333:1.11111:2.72727:4	1/1:4:104.13:-11,-1,-1:31:21:10:20:9:6:1:1:14:6:0.31:2.85714:1:2:-1	0/1:12:69.16:-8,-1,-2:48:39:8:38:8:18:1:2:20:4:0.17:3.33333:1.11111:2.30769:4	0/1:4:89.7:-10,-1,-1:43:32:10:31:9:15:2:2:16:4:0.23:3.88889:1.2963:2.91667:4	0/1:13:46.78:-6,-1,-2:42:35:7:34:6:15:1:2:19:3:0.15:3.11111:1.03704:2.15385:4	1/1:3:166.35:-18,-1,-1:55:38:16:37:15:16:1:3:21:10:0.29:3.18182:1.16667:2.33333:-1	0/0:11:0.33:-1,-2,-4:29:26:2:26:1:12:0:0:14:0:0.037:1.75:0.677419:1.4:-1	0/1:1:4.16:-2,-1,-3:30:27:3:26:2:11:0:2:15:0:0.071:2.2:1.15789:1.83333:4	0/1:1:72.88:-8,-1,-1:32:23:8:22:7:12:2:1:10:4:0.24:2.5:1.08696:1.92308:4	0/1:4:79.51:-9,-1,-1:38:29:9:28:8:15:0:3:13:4:0.22:2.8:1.33333:2.15385:4	0/1:9:124.2:-13,-1,-2:65:50:14:49:13:22:2:4:27:6:0.21:5.55556:1.35135:3.33333:4	1/1:4:125.88:-13,-1,-1:39:26:12:25:11:10:0:1:15:9:0.31:3.33333:1.66667:2.72727:-1	1/1:11:128.57:-14,-2,-1:26:15:11:14:10:3:2:2:11:5:0.42:2:0.645161:1.53846:-1	0/1:9:31.24:-4,-1,-2:30:24:5:23:4:11:0:1:12:3:0.15:2:1.11111:1.66667:4	0/1:2:123.76:-13,-1,-1:52:38:13:37:12:19:2:2:18:8:0.24:3.5:1.12903:2.91667:4	0/1:1:72.88:-8,-1,-1:32:23:8:22:7:10:2:1:12:3:0.24:2.3:1.04545:1.91667:4	1/1:4:83.89:-9,-1,-1:24:15:8:14:7:7:0:3:7:4:0.33:2.2:1.04762:1.83333:-1	0/1:7:44.54:-5,-1,-1:30:24:6:23:5:9:0:0:14:5:0.18:2.5:0.925926:1.92308:4	0/1:2:61.48:-7,-1,-1:29:21:7:20:6:8:0:2:12:3:0.23:2.7:1.17391:2.25:4	1/1:1:88.25:-9,-1,-1:31:22:9:21:8:9:0:2:12:5:0.28:2.08333:1.25:1.78571:-1	0/1:5:56.89:-6,-1,-1:33:25:7:24:6:12:1:2:12:2:0.2:2.72727:1:2.30769:4	1/1:5:159.28:-17,-2,-1:49:33:15:32:14:15:1:5:17:7:0.3:3.875:1.34783:2.38462:-1	1/1:4:167.86:-18,-1,-1:53:37:15:36:15:14:0:5:22:9:0.29:3.3:0.916667:2.35714:-1	0/1:14:66.28:-8,-1,-2:51:42:9:41:8:21:0:2:20:5:0.16:2.91667:0.76087:2.33333:4	1/1:3:112.78:-12,-1,-1:35:25:10:24:10:10:0:3:14:6:0.29:3.8:1.05556:2.71429:-1	1/1:8:165.65:-17,-2,-1:44:29:15:28:14:12:1:6:16:6:0.33:3.08333:0.880952:2.46667:-1
1	654655	484	N	<DEL>	104.9	.	AC=21;ALG=SUM;AN=146;CIEND=-787,59;CIEND95=-143,59;CIPOS=-106,774;CIPOS95=-106,144;END=656484;EVENT=NA;GCF=0.580874;IMPRECISE=TRUE;MSHQ=2;PE=24;SNAME=act-13:4,MAZ-6:8,ACT_16:7,PEN-5:7,ACT_6:6;SR=0;STRANDS=+-:24;SU=24;SVLEN=-1829;SVTYPE=DEL;DEPTH=nan,0.3751360476190476,0.5281864153846153,nan,0.26456614285714286,0.3348509288461538	GT:GQ:SQ:GL:DP:RO:AO:QR:QA:RS:AS:ASC:RP:AP:AB:DHFC:DHFFC:DHBFC:DHSP:SHQ	0/1:5:6.88:-4,-3,-14:19:16:2:16:2:0:0:0:16:2:0.11:0.25:0.2:0.2:3:1	0/0:27:0.01:-2,-4,-17:20:18:1:18:1:0:0:0:18:1:0.053:0.416667:0.294118:0.294118:2:-1	0/0:90:0:-0,-9,-30:31:31:0:30:0:17:0:0:13:0:0:0.181818:0.125:0.133333:0:-1	0/1:8:9.42:-4,-3,-13:18:15:2:15:2:0:0:0:15:2:0.12:0.6:0.272727:0.4:3:1	0/0:96:0:-0,-10,-32:33:32:0:32:0:17:0:0:15:0:0:0.444444:0.222222:0.307692:1:-1	0/1:38:38.89:-6,-2,-11:18:14:3:14:3:0:0:0:14:3:0.18:0.5:0.2:0.307692:5:4	0/0:138:0:-0,-14,-46:46:46:0:46:0:23:0:0:23:0:0:1.1:0.55:0.733333:0:-1	0/1:62:62.87:-8,-2,-12:20:15:4:15:4:0:0:0:15:4:0.21:0.7:0.5:0.538462:5:4	0/1:29:29.87:-6,-3,-14:21:17:3:17:3:0:0:0:17:3:0.15:0.3:0.176471:0.214286:4:1	0/1:11:12.17:-4,-3,-12:17:14:2:14:2:0:0:0:14:2:0.12:0.375:0.176471:0.230769:3:1	0/0:27:0.01:-2,-4,-17:20:18:1:18:1:0:0:0:18:1:0.053:0.545455:0.4:0.428571:2:-1	0/0:6:0.96:-2,-3,-10:13:11:1:11:1:0:0:0:11:1:0.083:0.4:0.235294:0.285714:2:-1	0/0:12:0.25:-5,-6,-27:35:31:3:31:3:0:0:0:31:3:0.088:0.666667:0.177778:0.444444:4:-1	0/0:21:0.03:-2,-4,-15:18:16:1:16:1:0:0:0:16:1:0.059:0.333333:0.181818:0.25:2:-1	0/1:2:4.68:-4,-3,-15:20:17:2:17:2:0:0:0:17:2:0.11:0.333333:0.222222:0.25:3:1	0/1:57:104.89:-12,-1,-7:16:10:5:10:5:0:0:0:10:5:0.33:0.444444:0.2:0.333333:7:4	0/1:29:29.94:-4,-1,-6:11:8:2:8:2:0:0:0:8:2:0.2:0.428571:0.214286:0.272727:3:4	0/1:86:86.85:-11,-2,-12:22:16:5:16:5:0:0:0:16:5:0.24:0.555556:0.3125:0.357143:6:4	0/1:41:41.89:-6,-2,-10:16:13:3:13:3:0:0:0:13:3:0.19:0.333333:0.166667:0.230769:4:4	0/0:18:0.07:-2,-4,-14:17:15:1:15:1:0:0:0:15:1:0.062:0.444444:0.2:0.285714:2:-1	0/0:18:0.07:-2,-4,-14:17:15:1:15:1:0:0:0:15:1:0.062:0.272727:0.136364:0.1875:3:-1	0/1:5:6.93:-2,-2,-6:9:7:1:7:1:0:0:0:7:1:0.12:0.25:0.1875:0.1875:2:1	0/0:54:0:-0,-5,-18:19:18:0:18:0:9:0:0:9:0:0:0.3:0.230769:0.230769:1:-1	0/1:2:4.68:-4,-3,-15:20:17:2:17:2:0:0:0:17:2:0.11:0.4:0.235294:0.285714:3:1	0/0:66:0:-0,-7,-22:25:23:1:22:0:10:0:0:12:0:0:0.3:0.214286:0.230769:1:-1	0/1:20:20.89:-6,-4,-17:24:20:3:20:3:0:0:0:20:3:0.13:1:0.36:0.5625:4:1	0/0:12:0.26:-2,-3,-12:15:13:1:13:1:0:0:0:13:1:0.071:0.333333:0.230769:0.25:2:-1	0/0:18:0.07:-2,-4,-14:17:15:1:15:1:0:0:0:15:1:0.062:0.9:0.5625:0.642857:2:-1	0/0:69:0:-0,-7,-23:26:24:1:23:0:12:0:0:11:0:0:0.2:0.153846:0.153846:1:-1	0/1:57:104.89:-12,-1,-7:16:10:5:10:5:0:0:0:10:5:0.33:0.3:0.176471:0.230769:6:4	0/0:105:0:-0,-11,-35:36:36:0:35:0:20:0:0:15:0:0:0.2:0.111111:0.153846:0:-1	0/0:54:0:-0,-5,-18:19:18:0:18:0:9:0:0:9:0:0:0.3:0.214286:0.25:1:-1	0/0:54:0:-0,-5,-18:20:19:0:18:0:9:0:0:9:0:0:0.2:0.133333:0.142857:1:-1	0/0:0:2.98:-2,-2,-8:11:9:1:9:1:0:0:0:9:1:0.1:0.3:0.230769:0.230769:2:-1	0/0:6:0.96:-2,-3,-10:13:11:1:11:1:0:0:0:11:1:0.083:0.25:0.1875:0.2:2:-1	0/0:0:2.98:-2,-2,-8:11:9:1:9:1:0:0:0:9:1:0.1:0.454545:0.357143:0.357143:2:-1	0/0:111:0:-0,-11,-37:38:37:0:37:0:21:0:0:16:0:0:0.5:0.307692:0.285714:0:-1	0/0:45:0:-2,-6,-23:26:24:1:24:1:0:0:0:24:1:0.04:1.1:0.478261:0.6875:2:-1	0/1:23:23.87:-6,-3,-16:23:19:3:19:3:0:0:0:19:3:0.14:0.583333:0.333333:0.4375:4:1	0/0:45:0:-0,-5,-15:16:16:0:15:0:7:0:0:8:0:0:0.6:0.333333:0.375:0:-1	0/0:63:0:-0,-6,-21:22:21:0:21:0:9:0:0:12:0:0:0.666667:0.347826:0.5:1:-1
1	658160	485	N	<DEL>	149.9	.	AC=49;ALG=PROD;AN=146;CIEND=-9,8;CIEND95=0,0;CIPOS=-9,8;CIPOS95=0,0;END=659389;EVENT=NA;GCF=0.545528;IMPRECISE=FALSE;MSHQ=3.8776;PE=0;SNAME=pen-3:6,pen-5:8,PEN-4:13,GFBLL_S6:3,MAZ-5:7,MAZ-7:9,PIS-2:8,PEN-1:11;SR=36;STRANDS=+-:36;SU=36;SVLEN=-1229;SVTYPE=DEL;smoove_gene=|gene:1:1230;DEPTH=nan,1.2251304897959183,1.4838377916666667,nan,0.7431583673469389,0.6796804999999999	GT:GQ:SQ:GL:DP:RO:AO:QR:QA:RS:AS:ASC:RP:AP:AB:DHFC:DHFFC:DHBFC:DHSP:SHQ	0/0:12:0.26:-2,-3,-12:17:14:2:13:1:5:0:0:8:1:0.071:1.08333:0.684211:0.928571:2:-1	0/1:34:62.93:-7,-1,-4:10:6:3:6:3:6:2:0:0:0:0.33:1.16667:0.736842:0.875:0:4	0/1:48:56.92:-7,-1,-6:12:8:3:8:3:8:1:1:0:0:0.27:1.36364:0.789474:1.07143:0:4	0/1:20:68.99:-7,-1,-3:8:4:3:4:3:4:1:1:0:0:0.43:1.8:0.782609:1.28571:0:4	0/0:54:0:-0,-5,-18:21:19:1:18:0:8:0:0:10:0:0:1.11111:0.555556:0.833333:1:-1	0/1:26:26.81:-8,-5,-23:32:28:4:27:4:13:2:0:14:1:0.13:2.125:1.13333:1.41667:2:4	0/1:71:71.76:-12,-5,-24:37:30:6:30:6:30:1:4:0:0:0.17:1.5:0.46875:1.07143:0:4	0/0:96:0:-1,-11,-39:44:42:2:41:1:23:0:1:18:0:0.024:1.3:0.684211:1.08333:1:-1	0/1:34:62.93:-7,-1,-4:10:6:3:6:3:6:2:0:0:0:0.33:1.4:0.933333:1.07692:0:4	0/1:41:59.93:-7,-1,-5:11:7:3:7:3:7:2:0:0:0:0.3:1.625:0.866667:1.08333:0:4	0/1:89:89.86:-11,-2,-11:21:15:5:15:5:15:5:0:0:0:0.25:1.09091:0.857143:0.857143:0:4	0/0:42:0:-2,-6,-22:27:24:2:23:1:15:0:0:8:0:0.042:1.4:0.823529:1.07692:1:-1	0/0:24:0.02:-7,-9,-39:50:45:5:44:4:21:3:0:23:0:0.083:3.41667:0.891304:2.5625:2:-1	0/1:10:99.29:-10,-1,-2:8:3:4:3:4:3:1:2:0:0:0.57:1.16667:0.636364:0.933333:0:4	0/1:38:38.89:-6,-2,-11:18:14:3:14:3:14:2:0:0:0:0.18:1.16667:0.636364:0.933333:1:4	0/0:0:2.98:-2,-2,-8:11:9:1:9:1:9:0:0:0:0:0.1:1.22222:0.52381:1:1:-1	0/1:32:32.88:-6,-3,-13:20:16:3:16:3:16:2:0:0:0:0.16:1.57143:0.785714:1.1:0:4	0/1:48:56.92:-7,-1,-6:12:8:3:8:3:8:3:0:0:0:0.27:1.11111:0.666667:0.769231:0:4	0/1:5:6.88:-4,-3,-14:19:16:2:16:2:16:0:1:0:0:0.11:1.66667:0.833333:1.25:0:4	0/1:17:17.98:-4,-2,-10:15:12:2:12:2:12:0:1:0:0:0.14:1.44444:0.590909:1:0:4	0/1:34:62.93:-7,-1,-4:10:6:3:6:3:6:2:0:0:0:0.33:1.72727:1:1.26667:0:4	0/1:36:113.91:-12,-1,-4:13:7:5:7:5:7:3:1:0:0:0.42:1.16667:0.736842:0.933333:0:4	0/1:29:38.95:-5,-1,-4:8:5:2:5:2:5:1:0:0:0:0.29:1:0.769231:0.833333:0:4	0/1:2:4.73:-2,-2,-7:10:8:1:8:1:8:0:0:0:0:0.11:1.3:0.866667:1:1:1	0/0:33:0:-0,-3,-11:11:11:0:11:0:11:0:0:0:0:0:1.4:0.933333:1.07692:0:-1	0/1:59:77.9:-9,-1,-7:15:10:4:10:4:10:3:0:0:0:0.29:2.11111:1:1.26667:0:4	0/1:41:59.93:-7,-1,-5:11:7:3:7:3:7:1:1:0:0:0.3:1.55556:0.875:1.27273:0:4	0/1:29:29.87:-6,-3,-14:20:17:3:17:3:17:0:2:0:0:0.15:1.1:0.611111:0.846154:0:4	0/1:41:59.93:-7,-1,-5:11:7:3:7:3:7:1:2:0:0:0.3:1:0.714286:0.833333:0:4	0/1:32:32.88:-6,-3,-13:21:17:4:16:3:8:1:1:8:0:0.16:1.4:0.736842:1.16667:1:4	0/1:11:21.31:-3,-0,-2:4:2:1:2:1:2:0:0:0:0:0.33:1:0.625:0.833333:0:4	0/1:20:20.95:-4,-2,-9:14:11:2:11:2:11:2:0:0:0:0.15:1.1:0.647059:0.916667:0:4	0/1:35:35.95:-5,-1,-5:9:6:2:6:2:6:1:0:0:0:0.25:1.2:0.75:0.923077:0:4	0/0:39:0:-0,-4,-13:13:13:0:13:0:7:0:0:6:0:0:0.8:0.615385:0.666667:0:-1	0/1:50:50.91:-7,-1,-8:14:10:3:10:3:10:2:0:0:0:0.23:1:0.705882:0.857143:0:4	0/1:29:38.95:-5,-1,-4:8:5:2:5:2:5:1:0:0:0:0.29:1.09091:0.8:0.923077:0:4	0/1:8:9.47:-2,-1,-5:8:6:1:6:1:6:0:0:0:0:0.14:1.375:0.916667:0.846154:0:1	0/1:29:29.81:-8,-5,-22:31:26:4:26:4:26:3:0:0:0:0.13:1.7:0.62963:1.21429:0:4	0/0:120:0:-0,-12,-40:41:41:0:40:0:23:0:0:17:0:0:0.916667:0.478261:0.733333:0:-1	0/0:30:0:-0,-3,-10:10:10:0:10:0:10:0:0:0:0:0:1.4:0.777778:1:0:-1	0/0:84:0:-5,-13,-51:60:55:4:55:3:33:0:2:22:0:0.052:1.66667:0.487805:1.33333:1:-1
1	658658	486	N	<DEL>	215.5	.	AC=46;ALG=PROD;AN=146;CIEND=-405,29;CIEND95=-107,9;CIPOS=-30,241;CIPOS95=-9,102;END=659086;EVENT=NA;GCF=0.543124;IMPRECISE=TRUE;MSHQ=3.8043;PE=4;SNAME=car-1:9;SR=0;STRANDS=+-:4;SU=4;SVLEN=-428;SVTYPE=DEL;smoove_gene=|gene:1:429;DEPTH=nan,1.2466417173913042,1.2331963703703706,nan,0.7905688913043478,0.8720980000000002	GT:GQ:SQ:GL:DP:RO:AO:QR:QA:RS:AS:ASC:RP:AP:AB:DHFC:DHFFC:DHBFC:DHSP:SHQ	0/0:63:0:-2,-8,-29:34:31:2:30:1:14:0:0:16:1:0.032:1.33333:1.06667:1.14286:6:-1	0/0:102:0:-0,-10,-34:35:35:0:34:0:21:0:0:13:0:0:0.75:0.473684:0.5625:2:-1	0/1:47:47.84:-8,-3,-16:27:21:5:20:4:9:0:1:11:3:0.17:1.36364:0.833333:1.07143:4:4	0/1:104:104.76:-14,-4,-21:38:29:8:28:7:15:0:2:13:5:0.2:2.2:1.1:1.57143:9:4	0/1:47:47.78:-10,-5,-24:37:30:6:29:5:17:0:1:12:4:0.15:1.22222:0.916667:0.916667:5:4	0/0:27:0.01:-2,-4,-17:20:18:1:18:1:0:0:0:18:1:0.053:2.375:1.1875:1.58333:5:-1	0/1:71:71.82:-10,-3,-16:29:22:6:21:5:11:0:0:10:5:0.19:0.9:0.36:0.642857:11:4	0/0:18:0.07:-3,-5,-22:29:25:3:24:2:13:0:1:11:1:0.077:0.8:0.421053:0.666667:4:-1	0/1:32:32.81:-8,-4,-21:32:26:5:25:4:8:0:1:17:2:0.14:1.6:1.06667:1.23077:5:4	0/0:39:0:-0,-4,-13:13:13:0:13:0:13:0:0:0:0:0:1.625:0.866667:1.08333:0:-1	0/0:3:1.74:-2,-2,-9:12:10:1:10:1:10:0:0:0:0:0.091:0.454545:0.357143:0.357143:2:-1	0/0:27:0.01:-2,-4,-17:22:19:2:18:1:6:0:0:12:0:0.053:1.6:1:1.23077:5:-1	0/1:47:47.39:-19,-14,-70:96:83:12:83:11:43:0:4:40:6:0.12:3.16667:0.863636:2.375:17:4	0/0:15:0.13:-4,-5,-21:28:24:3:23:2:9:0:1:14:1:0.08:1.25:0.833333:1:4:-1	0/1:35:35.82:-8,-4,-20:30:25:5:24:4:11:0:2:13:1:0.14:1.33333:0.888889:1.06667:9:4	0/1:8:9.36:-6,-5,-21:30:25:4:24:3:12:0:1:12:2:0.11:1.11111:0.666667:0.909091:4:4	0/1:38:38.82:-8,-4,-19:30:24:5:23:4:10:0:0:13:4:0.15:1.85714:1:1.3:8:1	0/0:60:0:-0,-6,-20:23:21:1:20:0:6:0:0:14:0:0:1.11111:0.666667:0.769231:1:-1	0/0:21:0.03:-3,-6,-23:30:26:3:25:2:13:0:1:12:1:0.074:2:1.05882:1.5:1:-1	0/0:36:0:-2,-5,-20:25:22:2:21:1:7:0:0:14:1:0.045:1.33333:0.75:0.923077:4:-1	0/0:3:1.68:-7,-7,-32:44:38:5:37:4:19:0:1:18:3:0.098:2.18182:1.26316:1.6:8:-1	0/0:81:0:-0,-8,-27:28:28:0:27:0:14:0:0:13:0:0:1.58333:1.11765:1.26667:2:-1	0/1:71:71.76:-12,-5,-24:39:31:7:30:6:17:0:2:13:4:0.17:1.5:1.36364:1.25:8:4	0/1:80:80.84:-10,-2,-14:26:19:6:18:5:10:0:1:8:3:0.22:1.5:1:1.15385:6:4	0/1:2:4.64:-5,-5,-23:32:27:4:26:3:13:0:0:13:3:0.1:0.9:0.5625:0.692308:5:1	0/1:5:6.78:-7,-7,-29:40:35:5:34:4:18:0:3:16:1:0.11:2.33333:1:1.4:8:4	0/1:29:29.81:-8,-5,-22:33:27:5:26:4:9:0:2:17:2:0.13:1.66667:0.882353:1.36364:8:4	0/1:44:44.83:-8,-3,-17:28:22:5:21:4:8:0:1:13:3:0.16:0.7:0.4375:0.538462:2:4	0/1:125:125.8:-15,-2,-15:30:22:8:21:7:7:0:0:14:6:0.25:1.3:1:1.08333:10:4	0/1:20:20.82:-7,-5,-25:35:30:5:29:4:14:0:2:15:2:0.12:1.6:0.941176:1.33333:4:4	0/1:68:68.88:-9,-2,-10:17:13:4:13:4:0:0:0:13:4:0.24:1.2:1.09091:1:2:4	0/1:59:59.8:-10,-4,-20:33:26:6:25:5:14:0:2:11:3:0.17:0.9:0.642857:0.75:7:4	0/1:68:68.82:-10,-3,-17:30:23:6:22:5:9:0:2:13:3:0.19:1.6:1.14286:1.23077:7:4	0/0:12:0.26:-2,-3,-12:17:14:2:13:1:7:0:1:6:0:0.071:1.4:1.4:1.16667:4:-1	0/1:8:9.36:-6,-5,-21:30:25:4:24:3:12:0:1:12:2:0.11:1.08333:0.8125:0.928571:4:4	0/1:98:98.75:-14,-4,-23:39:31:8:30:7:15:0:1:15:6:0.19:1.54545:1.30769:1.30769:9:4	0/0:24:0.02:-0,-2,-8:8:8:0:8:0:8:0:0:0:0:0:1.75:1.16667:1.07692:0:-1	0/1:149:149.66:-20,-5,-30:52:41:11:40:10:21:0:0:19:9:0.2:1:0.434783:0.714286:15:4	0/1:26:26.93:-4,-2,-7:12:9:2:9:2:0:0:0:9:2:0.18:1:0.75:0.8:9:4	0/1:14:15.04:-4,-2,-11:18:14:3:13:2:6:0:0:7:2:0.13:1.2:0.666667:0.857143:4:1	0/1:167:167.69:-21,-4,-25:46:35:11:34:10:16:0:3:18:6:0.23:1.5:0.642857:1.2:11:4
1	658925	7198	N	<DUP>	829.3	.	AC=57;ALG=SUM;AN=146;CIEND=-62,154;CIEND95=-45,45;CIPOS=-101,29;CIPOS95=-75,29;END=659954;EVENT=NA;GCF=0.564078;IMPRECISE=TRUE;MSHQ=2.2414;PE=9;SNAME=PIS-3:13,PIS-2:9,PIS-4:9;SR=3;STRANDS=-+:12;SU=12;SVLEN=1029;SVTYPE=DUP;smoove_gene=|gene:1:1030;DEPTH=2.0068383571428567,1.1262495862068964,0.9957854000000002,1.0388014285714287,0.7304464137931036,0.6984657333333332	GT:GQ:SQ:GL:DP:RO:AO:QR:QA:RS:AS:ASC:RP:AP:AB:DHFC:DHFFC:DHBFC:SHQ	0/0:27:0.01:-0,-3,-5:32:31:0:30:0:13:0:0:17:0:0:0.833333:0.588235:0.714286:-1	0/1:0:3.31:-1,-1,-2:16:14:1:14:1:0:0:0:14:1:0.067:0.916667:0.578947:0.6875:1	0/1:0:3.31:-1,-1,-2:16:14:1:14:1:0:0:0:14:1:0.067:1.27273:0.777778:1:1	0/1:4:6.13:-2,-1,-3:26:23:2:23:2:0:0:0:23:2:0.08:1.4:0.7:1:1	0/1:5:15.13:-2,-1,-1:16:13:2:13:2:0:0:0:13:2:0.13:1.11111:0.769231:0.833333:1	0/0:5:1.12:-1,-1,-3:22:20:1:20:1:0:0:0:20:1:0.048:1.375:0.733333:0.916667:-1	1/1:21:286.75:-30,-3,-1:62:38:23:37:23:20:2:0:17:20:0.38:2:1.05263:1.42857:-1	1/1:8:143.83:-15,-2,-1:37:24:13:23:12:11:1:0:12:10:0.34:1.8:1.2:1.5:-1	0/0:44:0:-0,-5,-8:50:49:0:48:0:26:0:0:22:0:0:1.4:1:1.07692:-1	0/0:26:0.01:-0,-3,-5:31:30:0:29:0:16:0:0:13:0:0:1.25:0.833333:0.833333:-1	1/1:2:79.51:-9,-1,-1:27:18:8:17:7:9:1:0:8:6:0.29:0.818182:0.692308:0.642857:-1	0/1:0:3.31:-1,-1,-2:16:14:1:14:1:0:0:0:14:1:0.067:1.1:0.647059:0.846154:1	0/0:68:0:-1,-8,-15:106:102:3:102:2:58:0:0:44:2:0.019:2.83333:0.708333:2.125:-1	0/0:35:0:-0,-4,-7:38:38:0:38:0:20:0:0:18:0:0:1.08333:0.590909:0.866667:-1	0/1:12:17.15:-3,-1,-2:28:24:3:24:3:0:0:0:24:3:0.11:1.16667:0.875:0.933333:1	0/1:9:10.23:-2,-1,-2:21:18:2:18:2:0:0:0:18:2:0.1:1.11111:0.588235:0.909091:1	0/0:37:0:-0,-4,-7:43:42:0:41:0:19:0:0:22:0:0:1.42857:0.909091:1:-1	0/0:31:0:-0,-3,-6:35:35:0:34:0:18:0:0:16:0:0:1.22222:1.1:0.846154:-1	0/0:2:1.97:-1,-1,-2:19:17:1:17:1:0:0:0:17:1:0.056:1.22222:0.5:0.916667:-1	0/0:33:0:-0,-3,-6:38:37:0:36:0:19:0:0:17:0:0:1.22222:0.647059:0.846154:-1	0/1:4:6.13:-2,-1,-3:26:23:2:23:2:0:0:0:23:2:0.08:1.36364:1.15385:1:1	0/0:26:0.01:-1,-3,-6:47:44:2:43:1:27:0:0:16:1:0.023:0.916667:0.647059:0.733333:-1	0/0:0:2.8:-1,-1,-2:17:15:1:15:1:0:0:0:15:1:0.062:0.9:0.642857:0.75:-1	0/0:2:1.97:-1,-1,-2:19:17:1:17:1:0:0:0:17:1:0.056:1.3:0.928571:1:-1	0/0:28:0.01:-0,-3,-5:33:32:0:31:0:15:0:0:16:0:0:0.9:0.642857:0.692308:-1	0/1:9:10.23:-2,-1,-2:21:18:2:18:2:0:0:0:18:2:0.1:1.66667:0.882353:1:1	0/0:5:1.12:-1,-1,-3:22:20:1:20:1:0:0:0:20:1:0.048:1.33333:0.857143:1.09091:-1	1/1:21:244.73:-26,-3,-1:46:27:19:26:19:12:2:0:14:16:0.42:1.4:0.933333:1.07692:-1	0/0:30:0:-0,-3,-6:35:34:0:33:0:17:0:0:16:0:0:1:0.769231:0.833333:-1	0/1:7:8.48:-2,-1,-2:22:20:2:20:2:0:0:0:20:2:0.091:1.2:0.631579:1:1	0/0:29:0:-0,-3,-6:34:33:0:32:0:17:0:0:15:0:0:0.8:0.666667:0.666667:-1	0/0:26:0.01:-0,-3,-5:31:30:0:29:0:15:0:0:14:0:0:1:0.555556:0.833333:-1	0/0:34:0:-0,-4,-7:38:38:0:37:0:17:0:0:20:0:0:0.9:0.5625:0.692308:-1	0/0:33:0:-0,-3,-6:38:37:0:36:0:22:0:0:14:0:0:0.8:0.727273:0.666667:-1	0/0:38:0:-0,-4,-7:44:43:0:42:0:20:0:0:22:0:0:1:0.705882:0.857143:-1	0/0:33:0:-0,-3,-6:37:37:0:36:0:17:0:0:19:0:0:0.818182:0.642857:0.692308:-1	0/1:5:26.3:-3,-1,-1:19:15:3:15:3:0:0:0:15:3:0.17:1.25:1.11111:0.769231:4	0/1:6:118.11:-13,-1,-2:57:43:13:42:12:21:0:0:21:12:0.22:1.9:0.95:1.35714:4	0/1:7:96.63:-10,-1,-2:49:38:11:37:10:18:3:0:19:7:0.21:1.58333:1.1875:1.26667:4	0/0:13:0.19:-0,-1,-3:17:16:0:15:0:8:0:0:7:0:0:1.2:0.857143:0.857143:-1	0/1:9:167.09:-18,-1,-2:79:60:18:59:17:35:1:0:24:15:0.22:2.16667:0.962963:1.73333:4
1	659166	487	N	<DEL>	476.5	.	AC=54;ALG=PROD;AN=146;CIEND=-10,9;CIEND95=0,0;CIPOS=-10,9;CIPOS95=0,0;END=659559;EVENT=NA;GCF=0.553299;IMPRECISE=FALSE;MSHQ=3.3148;PE=8;SNAME=PIS-5:14,FBLL_S3:7,pis-5:13,pis-6:12;SR=12;STRANDS=+-:20;SU=20;SVLEN=-393;SVTYPE=DEL;smoove_gene=|gene:1:394;DEPTH=nan,0.8786919999999999,0.6664050526315789,nan,0.5407136481481482,0.563390894736842	GT:GQ:SQ:GL:DP:RO:AO:QR:QA:RS:AS:ASC:RP:AP:AB:DHFC:DHFFC:DHBFC:DHSP:SHQ	0/1:53:53.92:-7,-1,-7:12:9:3:9:3:0:0:0:9:3:0.25:0.666667:0.470588:0.571429:6:4	0/0:3:1.74:-2,-2,-9:12:10:1:10:1:0:0:0:10:1:0.091:0.666667:0.444444:0.5:5:-1	0/0:15:0.13:-2,-3,-13:16:14:1:14:1:0:0:0:14:1:0.067:0.909091:0.588235:0.714286:6:-1	0/1:57:104.89:-12,-1,-7:16:10:5:10:5:0:0:0:10:5:0.33:0.9:0.45:0.642857:13:4	0/1:14:15.04:-4,-2,-11:16:13:2:13:2:0:0:0:13:2:0.13:1:0.818182:0.75:5:1	0/1:5:6.88:-4,-3,-14:19:16:2:16:2:0:0:0:16:2:0.11:0.875:0.5:0.583333:4:1	0/1:83:248.79:-26,-1,-9:29:17:11:16:11:4:2:1:12:7:0.41:1.4:0.777778:1:11:4	0/0:18:0.07:-2,-4,-14:17:15:1:15:1:0:0:0:15:1:0.062:1.4:0.933333:1.16667:3:-1	0/0:105:0:-0,-11,-35:37:36:1:35:0:13:0:0:22:0:0:1.1:0.733333:0.846154:5:-1	0/0:81:0:-0,-8,-27:28:28:0:27:0:12:0:0:15:0:0:1.25:0.833333:0.833333:1:-1	0/0:24:0.02:-0,-2,-8:10:9:0:8:0:2:0:0:6:0:0:0.636364:0.5:0.5:3:-1	0/0:0:2.98:-2,-2,-8:11:9:1:9:1:0:0:0:9:1:0.1:0.4:0.285714:0.307692:4:-1	0/1:56:56.47:-18,-12,-59:84:72:11:71:10:36:0:0:35:10:0.12:2.25:0.586957:1.6875:19:1	0/0:33:0:-3,-7,-26:33:30:3:29:2:13:0:0:16:2:0.065:0.5:0.333333:0.4:6:-1	0/1:60:206.84:-22,-1,-7:22:12:9:12:9:0:0:0:12:9:0.43:0.916667:0.6875:0.733333:12:3	0/0:12:0.26:-2,-3,-12:15:13:1:13:1:0:0:0:13:1:0.071:0.555556:0.3125:0.454545:5:-1	0/1:5:6.88:-4,-3,-14:19:16:2:16:2:0:0:0:16:2:0.11:1:0.636364:0.7:9:1	0/0:90:0:-0,-9,-30:32:31:0:30:0:13:0:0:17:0:0:0.888889:0.727273:0.615385:1:-1	0/1:32:32.94:-4,-1,-6:10:7:2:7:2:0:0:0:7:2:0.22:0.777778:0.368421:0.583333:1:4	0/1:68:125.87:-14,-1,-8:19:12:6:12:6:0:0:0:12:6:0.33:0.888889:0.5:0.615385:5:4	0/1:32:32.88:-6,-3,-13:20:16:3:16:3:0:0:0:16:3:0.16:0.818182:0.6:0.6:10:1	0/0:48:0:-0,-5,-16:18:17:0:16:0:6:0:0:10:0:0:0.333333:0.235294:0.266667:3:-1	0/1:24:92.94:-10,-1,-3:10:5:4:5:4:0:0:0:5:4:0.44:0.8:0.666667:0.666667:9:4	0/1:26:26.93:-4,-2,-7:12:9:2:9:2:0:0:0:9:2:0.18:0.8:0.533333:0.615385:8:4	0/1:66:74.89:-9,-1,-8:16:11:4:11:4:0:0:0:11:4:0.27:0.6:0.461538:0.461538:6:4	0/1:71:98.88:-11,-1,-8:18:12:5:12:5:0:0:0:12:5:0.29:1.22222:0.647059:0.733333:8:4	0/1:96:113.84:-13,-2,-11:23:16:6:16:6:0:0:0:16:6:0.27:0.666667:0.428571:0.545455:8:4	0/1:59:59.86:-8,-2,-12:22:17:5:16:4:5:1:0:11:2:0.2:1:0.714286:0.769231:3:4	0/1:68:125.87:-14,-1,-8:19:12:6:12:6:0:0:0:12:6:0.33:0.8:0.666667:0.666667:11:4	0/1:50:50.91:-7,-1,-8:14:10:3:10:3:0:0:0:10:3:0.23:0.8:0.444444:0.666667:3:4	0/0:84:0:-0,-8,-28:29:29:0:28:0:9:0:0:19:0:0:0.8:0.727273:0.666667:2:-1	0/1:50:50.91:-7,-1,-8:14:10:3:10:3:0:0:0:10:3:0.23:0.8:0.533333:0.666667:7:4	0/1:61:128.87:-14,-1,-7:18:11:6:11:6:0:0:0:11:6:0.35:0.9:0.5625:0.692308:9:4	0/1:59:77.9:-9,-1,-7:15:10:4:10:4:0:0:0:10:4:0.29:0.5:0.454545:0.416667:5:4	0/0:15:0.13:-2,-3,-13:16:14:1:14:1:0:0:0:14:1:0.067:0.833333:0.666667:0.714286:4:-1	0/1:43:110.9:-12,-1,-5:14:8:5:8:5:0:0:0:8:5:0.38:0.545455:0.4:0.461538:9:4	0/0:54:0:-0,-5,-18:19:19:0:18:0:6:0:0:12:0:0:1.125:0.9:0.692308:0:-1	0/1:152:296.7:-31,-2,-17:43:28:15:27:14:8:1:1:19:11:0.34:1.5:0.714286:1.07143:15:3	0/1:98:164.82:-18,-1,-11:28:18:9:17:8:6:0:1:11:7:0.32:1.16667:0.875:0.933333:9:4	0/0:36:0:-0,-4,-12:14:13:0:12:0:5:0:0:7:0:0:0.6:0.375:0.428571:4:-1	0/1:161:161.75:-19,-3,-19:39:28:10:27:9:7:2:1:20:5:0.25:1.58333:0.703704:1.26667:14:4
1	659702	7199	N	<DUP>	512.8	.	AC=19;ALG=PROD;AN=146;CIEND=-4,7;CIEND95=0,0;CIPOS=-6,5;CIPOS95=0,0;END=659952;EVENT=NA;GCF=0.581673;IMPRECISE=FALSE;MSHQ=3.8235;PE=0;SNAME=PIS-3:14,PIS-1:10,PIS-4:10,PIS-5:15,pis-6:13,act-11:6,pis-5:14,FYBRL_S5:9;SR=50;STRANDS=-+:50;SU=50;SVLEN=250;SVTYPE=DUP;smoove_gene=|gene:1:251;DEPTH=8.71429,4.761955294117647,1.0713717454545455,4.51852,3.008324705882353,0.8781525818181819	GT:GQ:SQ:GL:DP:RO:AO:QR:QA:RS:AS:ASC:RP:AP:AB:DHFC:DHFFC:DHBFC:SHQ	0/0:31:0:-0,-3,-6:35:35:0:34:0:23:0:0:11:0:0:1.08333:0.928571:0.866667:-1	0/0:33:0:-0,-3,-6:37:36:0:36:0:24:0:0:12:0:0:1.5:1.2:1.05882:-1	0/0:20:0.04:-0,-2,-4:23:23:0:22:0:14:0:0:8:0:0:1.27273:0.875:0.933333:-1	0/0:38:0:-0,-4,-7:43:43:0:42:0:31:0:0:11:0:0:1.6:0.888889:1.06667:-1	0/0:24:0.01:-0,-3,-5:28:28:0:27:0:20:0:0:7:0:0:0.777778:0.583333:0.538462:-1	0/0:29:0:-0,-3,-6:33:33:0:32:0:23:0:0:9:0:0:1.25:0.833333:0.769231:-1	0/1:28:92.27:-10,-1,-4:82:69:13:69:12:49:4:2:20:6:0.15:6.5:4.0625:4.33333:4	0/1:4:110.09:-12,-1,-1:50:38:12:37:11:25:4:1:12:5:0.23:3.5:2.91667:2.69231:4	0/0:36:0:-0,-4,-7:40:40:0:39:0:27:0:0:12:0:0:1.2:0.8:0.857143:-1	0/0:24:0.02:-0,-3,-5:27:27:0:26:0:20:0:0:6:0:0:0.75:0.6:0.461538:-1	0/1:16:32.76:-4,-1,-3:42:36:6:35:5:24:2:1:11:1:0.12:2.81818:3.1:2.21429:4	0/0:26:0.01:-0,-3,-5:30:30:0:29:0:21:0:0:8:0:0:1.2:1:0.857143:-1	0/0:85:0:-0,-9,-16:94:93:1:92:0:67:0:0:25:0:0:2.75:0.75:1.83333:-1	0/0:30:0:-0,-3,-6:33:33:0:33:0:22:0:0:11:0:0:1.25:0.833333:0.9375:-1	0/0:47:0:-0,-5,-9:52:52:0:51:0:37:0:0:14:0:0:1.25:0.9375:0.9375:-1	0/0:33:0:-0,-3,-6:37:37:0:36:0:29:0:0:7:0:0:1.22222:0.733333:0.916667:-1	0/0:30:0:-0,-3,-6:34:34:0:33:0:24:0:0:9:0:0:1.28571:0.818182:0.818182:-1	0/0:28:0.01:-0,-3,-5:31:31:0:31:0:22:0:0:9:0:0:1.33333:1.2:0.857143:-1	0/0:37:0:-0,-4,-7:40:40:0:40:0:30:0:0:10:0:0:1.33333:0.631579:0.923077:-1	0/0:35:0:-0,-4,-7:39:39:0:38:0:27:0:0:11:0:0:1.44444:0.8125:0.928571:-1	0/0:24:0.01:-0,-3,-5:28:28:0:27:0:21:0:0:6:0:0:1:1:0.6875:-1	0/0:32:0:-0,-3,-6:36:35:0:35:0:25:0:0:10:0:0:0.916667:0.733333:0.6875:-1	0/0:25:0.01:-0,-3,-5:29:29:0:28:0:22:0:0:6:0:0:1.1:0.846154:0.846154:-1	0/0:33:0:-0,-3,-6:37:37:0:36:0:26:0:0:10:0:0:1.5:1.25:1.07143:-1	0/0:25:0.01:-0,-3,-5:30:29:0:28:0:22:0:0:6:0:0:0.9:0.692308:0.692308:-1	0/0:27:0.01:-0,-3,-5:32:31:0:30:0:21:0:0:9:0:0:1.55556:1.16667:0.875:-1	0/0:34:0:-0,-4,-7:38:38:0:37:0:26:0:0:11:0:0:1.22222:0.916667:0.916667:-1	0/1:5:140.68:-15,-1,-2:63:47:15:46:14:34:4:2:12:7:0.23:4.9:3.76923:3.5:4	0/0:24:0.02:-0,-3,-5:27:27:0:26:0:18:0:0:8:0:0:0.9:0.75:0.692308:-1	0/0:35:0:-0,-4,-7:39:39:0:38:0:29:0:0:9:0:0:0.9:0.529412:0.692308:-1	0/0:20:0.04:-0,-2,-4:23:23:0:22:0:17:0:0:5:0:0:0.5:0.416667:0.384615:-1	0/0:30:0:-0,-3,-6:34:34:0:33:0:23:0:0:10:0:0:1.2:0.705882:1:-1	0/0:33:0:-0,-3,-6:37:37:0:36:0:26:0:0:10:0:0:0.9:0.6:0.642857:-1	0/0:23:0.02:-0,-2,-4:26:26:0:25:0:14:0:0:11:0:0:1.4:1.16667:1.07692:-1	0/0:33:0:-0,-3,-6:37:37:0:36:0:25:0:0:11:0:0:1.08333:0.866667:0.866667:-1	0/0:31:0:-0,-3,-6:35:35:0:34:0:24:0:0:10:0:0:1.18182:1.08333:0.928571:-1	0/0:24:0.02:-0,-3,-5:27:27:0:26:0:19:0:0:7:0:0:1.25:1.25:0.714286:-1	0/1:24:65.28:-8,-1,-4:67:57:10:56:9:36:2:1:20:6:0.14:5.3:3.11765:3.3125:4	0/1:16:54.16:-6,-1,-3:49:41:8:40:7:28:4:0:12:2:0.15:3.08333:2.05556:2.3125:4	0/0:22:0.03:-0,-2,-4:25:25:0:24:0:17:0:0:7:0:0:1.4:1.4:0.875:-1	0/1:21:120.17:-13,-1,-3:83:68:14:67:14:47:4:2:20:7:0.17:5.5:2.2:4.125:4
1	661183	488	N	<DEL>	435	.	AC=73;ALG=PROD;AN=146;CIEND=-10,9;CIEND95=0,0;CIPOS=-10,9;CIPOS95=0,0;END=663228;EVENT=NA;GCF=0.636364;IMPRECISE=FALSE;MSHQ=3.7458;PE=45;SNAME=car-3:8,PIS-1:11,PIS-3:15,pis-6:14,MORL_S1:9,car-2:14,PIS-4:11,PIS-2:10,FYBRL_S5:10;SR=7;STRANDS=+-:52;SU=52;SVLEN=-2045;SVTYPE=DEL;smoove_gene=|gene:1:2046;DEPTH=0.25231075714285717,0.5082846779661017,0.2598899571428571,0.1851365,0.5201277627118644,0.4889…	GT:GQ:SQ:GL:DP:RO:AO:QR:QA:RS:AS:ASC:RP:AP:AB:DHFC:DHFFC:DHBFC:DHSP:SHQ	0/1:35:35.95:-5,-1,-5:9:6:2:6:2:0:0:0:6:2:0.25:0.333333:0.4:0.266667:3:4	0/1:45:83.91:-9,-1,-5:13:8:4:8:4:0:0:0:8:4:0.33:0.583333:0.636364:0.4375:8:4	0/0:24:0.02:-0,-2,-8:9:8:0:8:0:0:0:0:8:0:0:0.454545:0.5:0.333333:1:-1	0/1:22:119.94:-13,-1,-3:11:5:6:5:5:0:0:0:5:4:0.5:0.9:0.692308:0.6:6:4	0/1:24:92.94:-10,-1,-3:11:5:5:5:4:0:0:0:5:4:0.44:0.777778:0.636364:0.538462:5:4	0/1:53:53.92:-7,-1,-7:13:9:3:9:3:0:0:0:9:3:0.25:0.5:0.571429:0.333333:4:4	0/1:12:150.14:-16,-1,-2:11:4:6:4:6:0:0:1:4:5:0.6:0.7:0.4375:0.466667:6:4	0/1:10:177.31:-18,-1,-2:12:4:8:4:7:0:2:0:4:5:0.64:0.4:0.4:0.307692:7:4	0/1:4:232.08:-24,-1,-2:14:4:9:4:9:0:0:0:4:8:0.69:0.6:0.545455:0.461538:9:3	0/0:6:1.01:-0,-1,-2:4:3:0:2:0:1:0:0:1:0:0:0.375:0.5:0.25:1:-1	0/1:8:48.5:-5,-0,-1:5:2:2:2:2:0:0:0:2:2:0.5:0.272727:0.333333:0.214286:3:4	0/1:24:92.94:-10,-1,-3:10:5:4:5:4:0:0:0:5:4:0.44:0.6:0.6:0.428571:6:4	0/1:88:272.78:-28,-1,-10:30:17:12:17:12:0:0:0:17:12:0.41:1.91667:0.676471:1.35294:15:3	0/1:20:68.99:-7,-1,-3:9:4:4:4:3:0:0:1:4:2:0.43:0.583333:0.538462:0.466667:4:4	0/1:26:26.93:-4,-2,-7:12:9:3:9:2:0:0:0:9:2:0.18:0.5:0.666667:0.4:3:4	0/1:17:18.1:-2,-1,-2:5:3:1:3:1:0:0:0:3:1:0.25:0.666667:0.666667:0.5:4:4	0/1:10:99.29:-10,-1,-2:8:3:4:3:4:0:0:0:3:4:0.57:0.571429:0.666667:0.4:5:4	0/1:22:41.98:-5,-1,-3:8:4:3:4:2:0:0:0:4:2:0.33:0.444444:0.5:0.307692:3:4	0/1:13:72.15:-8,-1,-2:8:3:4:3:3:0:1:0:3:2:0.5:0.777778:0.5:0.538462:3:4	0/1:27:65.95:-7,-1,-3:9:5:3:5:3:0:0:0:5:3:0.38:0.777778:0.583333:0.5:5:4	0/0:12:0.26:-0,-1,-4:5:4:0:4:0:0:0:0:4:0:0:0.545455:1:0.4:1:-1	0/1:41:59.93:-7,-1,-5:11:7:3:7:3:0:0:0:7:3:0.3:0.5:0.6:0.375:4:4	0/0:3:1.74:-2,-2,-9:13:10:2:10:1:0:0:0:10:1:0.091:0.5:0.625:0.384615:2:-1	0/0:18:0.07:-0,-2,-6:8:6:1:6:0:0:0:0:6:0:0:0.5:0.714286:0.384615:1:-1	0/1:17:18.1:-2,-1,-2:5:3:1:3:1:0:0:0:3:1:0.25:0.4:0.571429:0.307692:3:4	0/1:59:77.9:-9,-1,-7:15:10:4:10:4:0:0:0:10:4:0.29:1:0.818182:0.642857:6:4	0/1:11:21.31:-3,-0,-2:4:2:1:2:1:0:0:0:2:1:0.33:0.333333:0.6:0.272727:2:4	0/1:17:173.98:-18,-1,-2:14:5:8:5:7:0:1:0:5:6:0.58:0.4:0.444444:0.285714:8:4	0/1:22:41.98:-5,-1,-3:8:4:3:4:2:0:1:0:4:1:0.33:0.4:0.571429:0.307692:2:4	0/1:52:80.91:-9,-1,-6:15:9:5:9:4:0:0:0:9:4:0.31:0.6:0.5:0.461538:6:4	0/1:8:9.47:-2,-1,-5:9:6:2:6:1:0:0:0:6:1:0.14:0.3:0.428571:0.230769:2:1	0/1:15:123.05:-13,-1,-2:10:4:5:4:5:0:0:0:4:5:0.56:0.4:0.444444:0.333333:7:4	0/1:15:45.07:-5,-1,-2:7:3:3:3:2:0:0:0:3:2:0.4:0.5:0.555556:0.357143:3:4	0/1:20:68.99:-7,-1,-3:8:4:3:4:3:0:0:0:4:3:0.43:0.5:0.833333:0.384615:4:4	0/1:22:41.98:-5,-1,-3:8:4:3:4:2:0:0:0:4:2:0.33:0.416667:0.5:0.333333:3:4	0/1:27:65.95:-7,-1,-3:9:5:3:5:3:0:0:0:5:3:0.38:0.454545:0.625:0.384615:5:4	0/1:8:126.54:-13,-1,-1:9:3:5:3:5:0:0:0:3:5:0.62:0.375:0.5:0.230769:6:4	0/1:6:75.87:-8,-1,-1:6:2:3:2:3:0:0:0:2:3:0.6:0.6:0.545455:0.4:4:4	0/1:8:48.5:-5,-0,-1:6:2:3:2:2:0:0:0:2:1:0.5:0.25:0.25:0.1875:4:4	0/1:15:45.07:-5,-1,-2:6:3:2:3:2:0:0:0:3:2:0.4:0.6:0.75:0.428571:3:4	0/1:31:167.89:-17,-1,-4:16:7:8:7:7:0:1:1:7:4:0.5:0.75:0.375:0.5625:6:4
1	661183	489	N	<DEL>	513	.	AC=75;ALG=PROD;AN=146;CIEND=-30,28;CIEND95=-1,1;CIPOS=-30,29;CIPOS95=-1,1;END=663375;EVENT=NA;GCF=0.636571;IMPRECISE=TRUE;MSHQ=3.7797;PE=20;SNAME=PIS-5:16,pis-5:15;SR=3;STRANDS=+-:23;SU=23;SVLEN=-2192;SVTYPE=DEL;smoove_gene=|gene:1:2193;DEPTH=0.1903501625,0.5150227118644067,0.23910245,0.2089046375,0.5186736949152543,0.46626988333333336	GT:GQ:SQ:GL:DP:RO:AO:QR:QA:RS:AS:ASC:RP:AP:AB:DHFC:DHFFC:DHBFC:DHSP:SHQ	0/1:32:32.94:-4,-1,-6:10:7:2:7:2:0:0:0:7:2:0.22:0.416667:0.555556:0.333333:3:4	0/1:24:92.94:-10,-1,-3:10:5:4:5:4:0:0:0:5:4:0.44:0.583333:0.636364:0.4375:7:4	0/0:18:0.07:-0,-2,-6:7:6:0:6:0:0:0:0:6:0:0:0.545455:0.666667:0.4:1:-1	0/1:17:96.01:-10,-1,-2:9:4:4:4:4:0:0:0:4:4:0.5:0.9:0.642857:0.6:6:4	0/1:10:99.29:-10,-1,-2:9:3:5:3:4:0:0:0:3:4:0.57:0.666667:0.545455:0.461538:5:4	0/1:48:56.92:-7,-1,-6:12:8:3:8:3:0:0:0:8:3:0.27:0.5:0.571429:0.333333:4:4	0/1:5:153.97:-16,-1,-1:10:3:6:3:6:0:0:1:3:5:0.67:0.6:0.375:0.4:6:4	1/1:1:159.66:-17,-1,-1:10:2:7:2:6:0:1:0:2:5:0.75:0.4:0.363636:0.307692:7:-1	1/1:8:246.41:-25,-2,-1:12:2:9:2:9:0:0:0:2:8:0.82:0.6:0.545455:0.461538:9:-1	0/0:3:2.04:-0,-0,-1:2:1:0:1:0:0:0:0:1:0:0:0.375:0.5:0.25:1:-1	0/1:8:48.5:-5,-0,-1:5:2:2:2:2:0:0:0:2:2:0.5:0.272727:0.333333:0.214286:3:4	0/1:24:92.94:-10,-1,-3:10:5:4:5:4:0:0:0:5:4:0.44:0.6:0.6:0.428571:6:4	0/1:62:335.77:-34,-1,-7:29:14:14:14:14:0:0:1:14:12:0.5:2:0.705882:1.41176:15:3	0/1:13:72.15:-8,-1,-2:8:3:4:3:3:0:0:1:3:2:0.5:0.583333:0.538462:0.466667:3:4	0/1:23:23.94:-4,-2,-8:13:10:2:10:2:0:0:0:10:2:0.17:0.5:0.666667:0.4:3:4	0/1:17:18.1:-2,-1,-2:5:3:1:3:1:0:0:0:3:1:0.25:0.666667:0.666667:0.5:2:4	0/1:10:99.29:-10,-1,-2:8:3:4:3:4:0:0:0:3:4:0.57:0.571429:0.666667:0.4:5:4	0/1:22:41.98:-5,-1,-3:8:4:3:4:2:0:0:0:4:2:0.33:0.444444:0.5:0.307692:3:4	0/1:13:72.15:-8,-1,-2:8:3:4:3:3:0:1:0:3:2:0.5:0.777778:0.5:0.538462:3:4	0/1:34:62.93:-7,-1,-4:9:6:3:6:3:0:0:0:6:3:0.33:0.777778:0.583333:0.5:4:4	0/0:9:0.52:-0,-1,-3:4:3:0:3:0:0:0:0:3:0:0:0.454545:0.833333:0.333333:1:-1	0/1:41:59.93:-7,-1,-5:11:7:3:7:3:0:0:0:7:3:0.3:0.5:0.666667:0.375:4:4	0/1:2:4.73:-2,-2,-7:10:8:2:8:1:0:0:0:8:1:0.11:0.5:0.625:0.384615:2:1	0/0:15:0.13:-0,-2,-5:7:5:1:5:0:0:0:0:5:0:0:0.5:0.714286:0.384615:1:-1	0/1:17:18.1:-2,-1,-2:5:3:1:3:1:0:0:0:3:1:0.25:0.4:0.571429:0.307692:3:4	0/1:38:86.92:-9,-1,-5:12:7:4:7:4:0:0:0:7:4:0.36:1.11111:0.909091:0.714286:6:4	0/1:4:25.33:-3,-0,-1:3:1:1:1:1:0:0:0:1:1:0.5:0.333333:0.6:0.272727:2:4	0/1:10:177.31:-18,-1,-2:13:4:8:4:7:0:0:0:4:6:0.64:0.3:0.333333:0.214286:8:4	0/1:20:68.99:-7,-1,-3:8:4:4:4:3:0:1:0:4:1:0.43:0.4:0.571429:0.307692:2:4	0/1:36:113.91:-12,-1,-4:14:7:6:7:5:0:0:1:7:4:0.42:0.6:0.5:0.461538:6:4	0/1:11:12.23:-2,-1,-4:8:5:2:5:1:0:0:0:5:1:0.17:0.3:0.428571:0.230769:2:4	0/1:15:123.05:-13,-1,-2:10:4:5:4:5:0:0:0:4:5:0.56:0.4:0.444444:0.333333:7:4	0/1:22:41.98:-5,-1,-3:8:4:3:4:2:0:0:0:4:2:0.33:0.6:0.6:0.428571:3:4	0/1:13:72.15:-8,-1,-2:7:3:3:3:3:0:0:0:3:3:0.5:0.5:0.714286:0.384615:4:4	0/1:22:41.98:-5,-1,-3:8:4:3:4:2:0:0:0:4:2:0.33:0.416667:0.5:0.333333:3:4	0/1:27:65.95:-7,-1,-3:10:5:4:5:3:0:0:0:5:3:0.38:0.454545:0.625:0.384615:5:4	0/1:8:126.54:-13,-1,-1:9:3:5:3:5:0:0:0:3:5:0.62:0.375:0.5:0.230769:6:4	0/1:10:99.29:-10,-1,-2:8:3:5:3:4:0:0:0:3:3:0.57:0.5:0.454545:0.333333:4:4	0/1:8:48.5:-5,-0,-1:6:2:3:2:2:0:0:0:2:1:0.5:0.333333:0.333333:0.25:3:4	0/1:29:38.95:-5,-1,-4:8:5:2:5:2:0:0:0:5:2:0.29:0.6:0.75:0.428571:3:4	0/1:31:167.89:-17,-1,-4:15:7:8:7:7:0:1:1:7:4:0.5:0.75:0.375:0.5625:5:4
1	668380	7200	N	<DUP>	1187.3	.	AC=103;ALG=SUM;AN=146;CIEND=-30,790;CIEND95=-30,190;CIPOS=-565,168;CIPOS95=-115,115;END=668897;EVENT=NA;GCF=0.586873;IMPRECISE=TRUE;MSHQ=3.4878;PE=7;SNAME=PIS-3:16,MAZ-7:10;SR=1;STRANDS=-+:8;SU=8;SVLEN=517;SVTYPE=DUP;smoove_gene=|gene:1:518;DEPTH=4.28375677419355,2.5230344146341466,1.38462,2.0829226129032263,1.307358463414634,0.9	GT:GQ:SQ:GL:DP:RO:AO:QR:QA:RS:AS:ASC:RP:AP:AB:DHFC:DHFFC:DHBFC:SHQ	0/1:7:43.49:-5,-1,-2:29:24:5:24:5:0:0:0:24:5:0.17:1.83333:1:1.46667:4	0/1:2:71.66:-8,-1,-1:31:23:7:23:7:0:0:0:23:7:0.23:1.83333:0.88:1.29412:4	0/1:11:38.49:-5,-1,-2:35:29:5:29:5:0:0:0:29:5:0.15:1.54545:0.68:1.13333:1	0/1:10:92.55:-10,-1,-2:51:41:10:41:10:0:0:0:41:10:0.2:4.6:1.35294:3.06667:4	0/1:11:101.78:-11,-1,-2:57:45:11:45:11:0:0:0:45:11:0.2:4.33333:1.18182:3:4	0/1:12:17.15:-3,-1,-2:28:24:3:24:3:0:0:0:24:3:0.11:2.625:0.807692:1.61538:1	0/1:5:265.27:-28,-1,-2:108:80:27:80:26:34:0:1:46:25:0.25:6:1.71429:4:4	0/1:14:45.83:-5,-1,-2:43:35:7:35:6:17:0:0:18:6:0.15:2:1.11111:1.53846:1	0/1:8:52.68:-6,-1,-2:35:28:6:28:6:0:0:0:28:6:0.18:2.7:0.9:1.92857:4	0/1:6:34.33:-4,-1,-1:25:20:4:20:4:0:0:0:20:4:0.17:2.375:1.05556:1.46154:4	1/1:11:140.32:-15,-2,-1:27:16:11:16:11:0:0:0:16:11:0.41:1.54545:1.21429:1.21429:-1	0/1:3:60.29:-7,-1,-1:28:21:6:21:6:0:0:0:21:6:0.22:2.3:1.15:1.64286:4	0/1:7:315.23:-33,-1,-2:127:96:31:96:31:0:0:0:96:31:0.24:7.58333:1.37879:5.05556:4	0/1:11:80.36:-9,-1,-2:50:40:9:40:9:0:0:0:40:9:0.18:2.66667:1.18519:2:4	1/1:7:152.32:-16,-2,-1:41:27:13:27:13:0:0:0:27:13:0.33:2.91667:1.66667:2.1875:-1	0/1:3:90.85:-10,-1,-1:39:30:9:30:9:0:0:0:30:9:0.23:2.44444:0.916667:1.83333:4	0/1:0:63.97:-7,-1,-1:25:18:6:18:6:0:0:0:18:6:0.25:1.71429:0.75:1.09091:4	0/1:1:52.54:-6,-1,-1:22:16:5:16:5:0:0:0:16:5:0.24:2.22222:1.11111:1.42857:4	0/1:8:94.56:-10,-1,-2:50:39:10:39:10:0:0:0:39:10:0.2:5.11111:1.4375:3.53846:4	0/1:4:121.41:-13,-1,-1:52:39:12:39:12:0:0:0:39:12:0.24:3.55556:1.06667:2.28571:4	0/1:8:63.92:-7,-1,-2:37:30:7:30:7:0:0:0:30:7:0.19:2.27273:1.13636:1.5625:4	0/1:7:23.09:-3,-1,-1:21:18:3:18:3:0:0:0:18:3:0.14:2:1.5:1.5:1	0/0:24:0.02:-0,-3,-5:27:26:0:26:0:9:0:0:17:0:0:1.8:0.9:1.38462:-1	0/1:0:65.27:-7,-1,-1:24:17:6:17:6:0:0:0:17:6:0.26:2.2:1.29412:1.57143:4	0/1:4:6.13:-2,-1,-3:25:23:2:23:2:0:0:0:23:2:0.08:2.3:1.09524:1.76923:1	0/1:10:123.21:-13,-1,-2:63:50:13:50:13:0:0:0:50:13:0.21:5.66667:1.21429:3.1875:4	0/1:2:71.66:-8,-1,-1:31:23:7:23:7:0:0:0:23:7:0.23:2:0.947368:1.5:4	1/1:11:170.58:-18,-2,-1:40:25:14:25:14:0:0:0:25:14:0.36:3.1:1.63158:2.21429:-1	1/1:5:117.29:-12,-1,-1:32:21:10:21:10:0:0:0:21:10:0.32:2.1:1.16667:1.61538:-1	1/1:3:134.5:-14,-1,-1:42:29:12:29:12:0:0:0:29:12:0.29:2.9:1.11538:2.23077:-1	1/1:0:66.6:-7,-1,-1:22:16:6:16:6:0:0:0:16:6:0.27:1.3:0.928571:1:-1	1/1:5:95.53:-10,-1,-1:25:16:8:16:8:0:0:0:16:8:0.33:1.9:1.35714:1.58333:-1	1/1:2:101.2:-11,-1,-1:32:22:9:22:9:0:0:0:22:9:0.29:2.3:0.958333:1.64286:-1	0/1:3:60.29:-7,-1,-1:27:21:6:21:6:0:0:0:21:6:0.22:1.3:0.8125:1:4	0/1:1:72.88:-8,-1,-1:30:22:7:22:7:0:0:0:22:7:0.24:2.16667:1.2381:1.73333:4	1/1:7:142.22:-15,-2,-1:36:24:12:24:12:0:0:0:24:12:0.33:2.81818:1.82353:2.21429:-1	1/1:3:112.78:-12,-1,-1:34:24:10:24:10:0:0:0:24:10:0.29:3:0.923077:1.71429:-1	1/1:0:264.84:-28,-2,-1:95:70:25:69:25:32:0:1:37:24:0.27:4.7:1.74074:2.9375:-1	0/1:3:154.3:-16,-1,-1:63:47:15:46:15:19:0:1:27:14:0.25:2.41667:1.45:1.8125:4	0/1:0:65.27:-7,-1,-1:23:17:6:17:6:0:0:0:17:6:0.26:3.2:1.23077:2:4	1/1:10:367.24:-38,-2,-1:114:80:34:79:33:34:0:0:45:33:0.29:4.58333:1.71875:3.4375:-1
1	668492	7201	N	<DUP>	1141.5	.	AC=103;ALG=PROD;AN=146;CIEND=-30,29;CIEND95=-3,3;CIPOS=-30,29;CIPOS95=-3,3;END=668938;EVENT=NA;GCF=0.581656;IMPRECISE=TRUE;MSHQ=2.3514;PE=3;SNAME=PIS-1:12;SR=1;STRANDS=-+:4;SU=4;SVLEN=446;SVTYPE=DUP;smoove_gene=|gene:1:447;DEPTH=5.775055151515152,2.573631081081081,1.66935,2.4078427272727274,1.507066216216216,1.2121633333333335	GT:GQ:SQ:GL:DP:RO:AO:QR:QA:RS:AS:ASC:RP:AP:AB:DHFC:DHFFC:DHBFC:SHQ	0/1:12:37.52:-5,-1,-2:36:30:5:30:5:0:0:0:30:5:0.14:2.58333:1.47619:2.06667:1	0/1:16:17.02:-4,-2,-5:58:52:6:52:5:25:0:1:27:4:0.088:2.41667:1.26087:1.70588:4	0/0:4:1.32:-1,-2,-4:35:33:2:33:2:0:0:0:33:2:0.057:2.36364:1.04:1.73333:-1	0/1:20:80.17:-9,-1,-3:65:54:10:54:10:0:0:0:54:10:0.16:6:1.875:4:1	0/1:22:67.14:-8,-1,-3:64:54:9:54:9:0:0:0:54:9:0.14:5.44444:1.48485:3.76923:1	0/1:11:11.66:-2,-1,-3:33:30:3:30:3:0:0:0:30:3:0.091:3.375:1.08:2.07692:1	1/1:13:268.04:-28,-2,-1:72:48:23:48:23:0:0:0:48:23:0.32:7:2.05882:4.66667:-1	1/1:0:66.6:-7,-1,-1:23:16:6:16:6:0:0:0:16:6:0.27:2.1:1.10526:1.61538:-1	0/1:18:19.75:-3,-1,-3:40:35:4:35:4:0:0:0:35:4:0.1:3.5:1.2069:2.5:1	0/1:8:32.25:-4,-1,-2:27:22:4:22:4:0:0:0:22:4:0.15:2.75:1.22222:1.69231:1	1/1:7:142.22:-15,-2,-1:38:24:13:24:12:9:0:1:15:11:0.33:2:1.46667:1.57143:-1	0/1:10:40.45:-5,-1,-2:32:27:5:27:5:0:0:0:27:5:0.16:2.8:1.47368:2:1	0/1:73:73.43:-14,-7,-21:269:245:23:244:23:126:0:0:118:23:0.086:10.25:1.86364:6.83333:1	0/1:17:62.51:-7,-1,-3:54:45:8:45:8:0:0:0:45:8:0.15:3.5:1.61538:2.625:1	0/1:1:126.23:-13,-1,-1:48:35:12:35:12:0:0:0:35:12:0.26:3.25:1.85714:2.4375:3	0/1:10:71.12:-8,-1,-2:45:36:8:36:8:0:0:0:36:8:0.18:3.55556:1.28:2.66667:3	0/1:5:46.69:-5,-1,-1:26:21:5:21:5:0:0:0:21:5:0.19:2.28571:1:1.45455:4	0/1:10:19.07:-3,-1,-2:26:22:3:22:3:0:0:0:22:3:0.12:2.55556:1.35294:1.64286:1	0/1:21:57.84:-7,-1,-3:58:50:8:50:8:0:0:0:50:8:0.14:5.77778:2.16667:4:1	0/1:10:102.77:-11,-1,-2:55:44:11:44:11:0:0:0:44:11:0.2:4.44444:1.53846:2.85714:3	0/1:16:32.76:-4,-1,-3:41:35:5:35:5:0:0:0:35:5:0.12:3:1.57143:2.0625:1	0/1:9:21.05:-3,-1,-2:24:20:3:20:3:0:0:0:20:3:0.13:2.33333:2:1.75:1	0/0:49:0:-0,-5,-9:55:54:0:53:0:29:0:0:24:0:0:2.4:1.26316:1.84615:-1	0/1:4:57.99:-6,-1,-1:30:23:6:23:6:0:0:0:23:6:0.21:2.5:1.47059:1.78571:4	0/1:1:4.16:-2,-1,-3:29:26:2:26:2:0:0:0:26:2:0.071:2.8:1.33333:2.15385:1	0/1:27:82.04:-9,-1,-4:77:66:11:66:11:0:0:0:66:11:0.14:7.33333:1.57143:4.125:1	0/1:25:32.73:-5,-1,-4:57:49:7:49:6:21:0:0:28:6:0.11:2.88889:1.44444:2.16667:1	1/1:8:153.93:-16,-2,-1:40:26:13:26:13:0:0:0:26:13:0.33:4:2.35294:2.85714:-1	0/1:0:95.74:-10,-1,-1:35:26:9:26:9:0:0:0:26:9:0.26:2.6:1.44444:2:3	0/1:1:126.23:-13,-1,-1:47:35:12:35:12:0:0:0:35:12:0.26:3.7:1.48:2.84615:3	0/1:4:59.13:-7,-1,-1:29:22:6:22:6:0:0:0:22:6:0.21:2.2:1.83333:1.69231:4	1/1:1:78.11:-8,-1,-1:26:18:7:18:7:0:0:0:18:7:0.28:2.4:1.71429:2:-1	0/1:4:69.32:-8,-1,-1:32:25:7:25:7:0:0:0:25:7:0.22:2.7:1.17391:1.92857:4	0/1:5:56.89:-6,-1,-1:31:24:6:24:6:0:0:0:24:6:0.2:1.8:1.125:1.38462:4	0/1:6:66.01:-7,-1,-1:35:28:7:28:7:0:0:0:28:7:0.2:2.75:1.57143:2.2:4	0/1:2:93.23:-10,-1,-1:37:28:9:28:9:0:0:0:28:9:0.24:3:1.94118:2.35714:3	0/1:7:64.95:-7,-1,-2:36:29:7:29:7:0:0:0:29:7:0.19:3.75:1.2:2.14286:4	1/1:23:290.18:-30,-4,-1:58:35:23:35:23:0:0:0:35:23:0.4:5.5:1.96429:3.4375:-1	1/1:9:167.28:-18,-2,-1:42:27:14:27:14:0:0:0:27:14:0.34:2.75:1.94118:2.0625:-1	0/1:2:51.3:-6,-1,-1:23:17:5:17:5:0:0:0:17:5:0.23:4.4:1.69231:2.75:4	1/1:5:325.69:-34,-2,-1:109:77:31:77:30:31:0:2:46:28:0.28:5.66667:1.94286:4.25:-1
1	672269	490	N	<DEL>	256	.	AC=50;ALG=PROD;AN=146;CIEND=-20,23;CIEND95=0,0;CIPOS=-30,267;CIPOS95=-20,20;END=673174;EVENT=NA;GCF=0.56181;IMPRECISE=TRUE;MSHQ=4;PE=50;SNAME=ACT_13:5,ACT_24-MARONE:5,ACT_12:5,MORL_S1:10,ACT_25:5,act-3:3,ACT_20:5,ACT_22:7,act-10:6,MOLL_S2:6;SR=0;STRANDS=+-:50;SU=50;SVLEN=-905;SVTYPE=DEL;smoove_gene=|gene:1:906;DEPTH=0.06587746,0.11505828,0.31974978421052636,0.13079366666666667,0.20038241499999998…	GT:GQ:SQ:GL:DP:RO:AO:QR:QA:RS:AS:ASC:RP:AP:AB:DHFC:DHFFC:DHBFC:DHSP:SHQ	0/1:6:75.87:-8,-1,-1:5:2:3:2:3:0:0:0:2:3:0.6:0.0833333:0.2:0.0714286:4:4	0/0:3:2.04:-0,-0,-1:1:1:0:1:0:0:0:0:1:0:0:0.0833333:0.2:0.0625:0:-1	0/1:1:53.14:-6,-0,-1:4:1:2:1:2:0:0:0:1:2:0.67:0:0:0:3:4	1/1:10:197.14:-20,-2,-0:10:1:8:1:7:0:0:3:1:4:0.88:0.1:0.1:0.0714286:6:-1	0/1:8:48.5:-5,-0,-1:5:2:2:2:2:0:0:0:2:2:0.5:0.111111:0.166667:0.0833333:3:4	0/1:15:45.07:-5,-1,-2:7:3:3:3:2:0:0:0:3:2:0.4:0.125:0.166667:0.0833333:4:4	0/0:30:0:-0,-3,-10:11:11:0:10:0:5:0:0:5:0:0:0.3:0.375:0.214286:0:-1	0/0:9:0.52:-0,-1,-3:3:3:0:3:0:0:0:0:3:0:0:0.2:0.5:0.166667:1:-1	0/0:6:1.01:-0,-1,-2:3:2:0:2:0:0:0:0:2:0:0:0.1:0.2:0.0769231:1:-1	1/1:2:31.46:-3,-0,-0:2:0:1:0:1:0:0:0:0:1:1:0:0:0:4:-1	0/0:12:0.26:-0,-1,-4:6:5:0:4:0:3:0:0:1:0:0:0.181818:0.666667:0.142857:1:-1	1/1:10:118.56:-12,-1,-0:5:0:4:0:4:0:0:0:0:4:1:0.1:0.166667:0.0769231:5:-1	0/1:24:170.91:-18,-1,-3:15:7:8:6:7:0:0:1:6:6:0.54:0.25:0.15:0.1875:8:4	0/1:6:75.87:-8,-1,-1:8:3:4:2:3:0:0:0:2:3:0.6:0.0833333:0.125:0.0666667:4:4	0/0:0:4.77:0,0,0:1:0:1:0:0:0:0:0:0:0:.:0:0:0:2:-1	0/1:4:25.33:-3,-0,-1:3:1:1:1:1:0:0:0:1:1:0.5:0.111111:0.142857:0.0909091:4:4	0/1:1:53.14:-6,-0,-1:4:1:3:1:2:0:0:0:1:2:0.67:0.142857:0.2:0.1:3:4	1/1:2:31.46:-3,-0,-0:2:0:1:0:1:0:0:0:0:1:1:0.111111:0.2:0.0769231:3:-1	0/1:1:53.14:-6,-0,-1:5:1:3:1:2:0:0:0:1:2:0.67:0.222222:0.333333:0.166667:4:4	1/1:0:81.32:-8,-1,-1:5:1:3:1:3:0:0:0:1:3:0.75:0.111111:0.142857:0.0769231:4:-1	0/0:3:2.04:-0,-0,-1:2:1:0:1:0:0:0:0:1:0:0:0.0909091:0.166667:0.0666667:1:-1	1/1:0:81.32:-8,-1,-1:5:1:3:1:3:0:0:0:1:3:0.75:0.0833333:0.2:0.0666667:4:-1	0/0:6:1.01:-0,-1,-2:4:2:1:2:0:0:0:0:2:0:0:0.1:0.25:0.0833333:2:-1	1/1:10:118.56:-12,-1,-0:5:0:5:0:4:0:0:1:0:3:1:0:0:0:4:-1	1/1:8:167.85:-17,-1,-0:9:1:7:1:6:0:0:1:1:5:0.86:0.1:0.166667:0.0769231:7:-1	0/1:3:103.47:-11,-1,-1:7:2:4:2:4:0:0:0:2:4:0.67:0.222222:0.166667:0.133333:6:4	1/1:17:206.87:-21,-2,-0:8:0:7:0:7:0:0:1:0:6:1:0.111111:0.142857:0.0909091:7:-1	0/0:6:1.01:-0,-1,-2:4:3:0:2:0:0:0:0:2:0:0:0.2:0.4:0.153846:1:-1	0/1:4:25.33:-3,-0,-1:3:1:1:1:1:0:0:0:1:1:0.5:0.1:0.142857:0.0833333:2:4	0/1:4:25.33:-3,-0,-1:3:1:1:1:1:0:0:0:1:1:0.5:0:0:0:3:4	0/0:3:2.04:-0,-0,-1:1:1:0:1:0:0:0:0:1:0:0:0.1:0.25:0.0833333:1:-1	0/0:0:4.77:0,0,0:1:0:0:0:0:0:0:0:0:0:.:0.1:0.166667:0.0833333:1:-1	0/1:4:25.33:-3,-0,-1:4:1:2:1:1:0:0:1:1:0:0.5:0.1:0.2:0.0769231:2:4	1/1:5:138.74:-14,-1,-0:7:1:5:1:5:0:0:0:1:5:0.83:0.1:0.142857:0.0833333:7:-1	0/1:1:131.38:-14,-1,-1:10:3:6:2:5:0:0:2:2:3:0.71:0.0833333:0.166667:0.0714286:4:4	1/1:5:60.25:-6,-1,-0:4:0:3:0:2:0:0:0:0:2:1:0:0:0:3:-1	1/1:2:31.46:-3,-0,-0:1:0:1:0:1:0:0:0:0:1:1:0.125:0.25:0.0769231:1:-1	0/1:4:25.33:-3,-0,-1:3:1:1:1:1:0:0:0:1:1:0.5:0.4:0.571429:0.285714:2:4	0/1:8:9.47:-2,-1,-5:9:7:2:6:1:2:0:1:4:0:0.14:0.25:0.375:0.2:2:4	1/1:2:31.46:-3,-0,-0:3:0:2:0:1:0:0:0:0:1:1:0.2:0.2:0.142857:2:-1	0/1:22:41.98:-5,-1,-3:7:4:2:4:2:0:0:0:4:2:0.33:0.25:0.272727:0.2:3:4
1	673687	7202	N	<DUP>	258	.	AC=45;ALG=SUM;AN=146;CIEND=-42,856;CIEND95=-42,161;CIPOS=-827,44;CIPOS95=-160,44;END=674135;EVENT=NA;GCF=0.505568;IMPRECISE=TRUE;MSHQ=3.6341;PE=65;SNAME=ACT_10:6,ACT_13:6,ACT_23:5,act-14:4,GFBLL_S6:4,act1-1:11,act-10:7,act-13:5,act-6:8,FBLL_S3:8,GMBLL_S4:5,ACT_9:9,ACT_4:8,ACT_15:6,ACT_18:5;SR=11;STRANDS=-+:76;SU=76;SVLEN=448;SVTYPE=DUP;smoove_gene=|gene:1:449;DEPTH=2.166665,1.6134805121951221,0.7…	GT:GQ:SQ:GL:DP:RO:AO:QR:QA:RS:AS:ASC:RP:AP:AB:DHFC:DHFFC:DHBFC:SHQ	0/1:4:57.99:-6,-1,-1:32:24:7:23:6:12:2:0:11:4:0.21:1.33333:5.33333:1.14286:4	0/1:14:35.6:-5,-1,-2:40:33:6:32:5:20:1:0:12:4:0.14:1.66667:5:1.33333:4	0/1:19:29.01:-4,-1,-3:46:40:6:39:5:27:1:0:12:4:0.11:1.45455:3.2:1.23077:4	0/1:18:61.57:-7,-1,-3:56:46:9:46:8:28:1:1:18:5:0.15:2.4:4.8:1.84615:4	0/1:9:72.11:-8,-1,-2:45:36:9:35:8:20:2:0:15:5:0.19:2.11111:3.8:1.72727:4	0/1:2:135.15:-14,-1,-1:53:40:13:39:13:23:3:0:16:9:0.25:3.375:5.4:2.45455:4	0/0:7:0.75:-2,-3,-6:55:51:4:50:3:31:1:0:19:2:0.057:2.1:1.90909:1.61538:-1	0/1:10:30.24:-4,-1,-2:30:24:5:24:4:15:1:0:9:3:0.14:1.5:2.5:1.25:4	0/1:12:79.39:-9,-1,-2:53:42:10:41:9:22:3:0:19:6:0.18:1.7:2.83333:1.41667:4	1/1:13:257.96:-27,-2,-1:69:46:23:45:22:31:8:0:14:14:0.33:2.75:3.66667:2:-1	0/1:10:30.24:-4,-1,-2:31:25:5:24:4:13:1:1:11:2:0.14:1.27273:2.8:1.07692:4	0/1:15:43.93:-5,-1,-3:44:37:7:37:6:20:2:0:17:4:0.14:2.3:3.83333:1.76923:4	0/1:16:147.18:-16,-1,-3:85:67:17:66:16:38:5:2:28:8:0.2:3.5:3.5:2.8:4	0/1:12:37.52:-5,-1,-2:38:31:6:30:5:17:2:0:13:3:0.14:1.58333:4.75:1.35714:4	0/1:1:136.4:-14,-1,-1:53:39:14:38:13:23:1:1:15:10:0.25:1.91667:4.6:1.53333:4	0/1:10:30.24:-4,-1,-2:30:25:5:24:4:15:0:1:9:2:0.14:1.88889:4.25:1.54545:4	1/1:0:76.75:-8,-1,-1:29:20:8:19:7:11:1:0:8:5:0.27:3:7:2.33333:-1	0/1:9:93.55:-10,-1,-2:52:40:11:40:10:23:1:0:17:8:0.2:2.55556:5.75:1.91667:4	0/1:10:40.45:-5,-1,-2:34:28:5:27:5:18:0:0:9:4:0.16:1.66667:3.75:1.36364:1	0/1:14:87.69:-10,-1,-2:58:47:11:46:10:33:2:1:13:7:0.18:1.66667:3.75:1.25:4	0/1:10:82.33:-9,-1,-2:49:39:10:38:9:24:2:0:14:7:0.19:1.81818:3.33333:1.42857:4	0/1:14:24.43:-3,-1,-3:36:31:5:30:4:18:1:1:12:1:0.12:1.66667:5:1.42857:4	0/1:5:67.09:-7,-1,-1:36:28:8:27:7:18:3:0:9:4:0.21:1.2:4:1.09091:4	0/1:2:92.02:-10,-1,-1:40:30:10:29:9:21:3:0:8:5:0.24:1.8:6:1.5:4	0/1:11:90.58:-10,-1,-2:56:44:11:43:10:30:1:0:13:9:0.19:2.3:7.66667:1.91667:4	0/1:18:155.53:-17,-1,-3:91:72:18:71:17:40:5:0:31:11:0.19:5.11111:5.11111:3.53846:4	0/1:12:57.97:-7,-1,-2:45:37:8:36:7:19:3:0:17:4:0.16:2.55556:5.75:2.09091:4	0/1:4:6.05:-2,-2,-4:43:38:4:37:3:23:0:0:14:2:0.075:1.7:2.83333:1.41667:1	0/1:6:7.52:-2,-2,-4:40:35:4:35:3:19:3:0:16:0:0.079:1.5:3.75:1.25:4	0/1:1:136.4:-14,-1,-1:52:38:13:38:13:24:2:0:14:10:0.25:2.2:7.33333:1.83333:4	0/1:5:68.19:-7,-1,-1:36:27:8:26:7:16:1:1:10:4:0.21:1.8:6:1.63636:4	0/1:1:3.61:-2,-1,-3:32:28:3:27:2:16:0:0:11:2:0.069:1.8:3.6:1.63636:1	0/1:0:95.74:-10,-1,-1:37:27:9:26:9:16:1:0:10:8:0.26:1.2:3:1:4	0/1:3:50.1:-6,-1,-1:26:19:6:18:5:10:1:0:8:4:0.22:1.1:3.66667:0.916667:4	0/1:10:30.24:-4,-1,-2:31:25:5:24:4:16:0:0:8:4:0.14:0.916667:3.66667:0.846154:1	0/1:9:51.67:-6,-1,-2:37:30:6:29:6:16:1:0:13:4:0.17:1.54545:4.25:1.30769:4	0/1:3:132.76:-14,-1,-1:57:42:14:41:13:24:2:0:17:10:0.24:2.625:5.25:1.90909:4	0/0:17:0.08:-1,-2,-5:37:34:2:33:1:18:0:0:15:1:0.029:1.8:2:1.38462:-1	0/1:5:6.77:-2,-2,-4:41:36:4:36:3:18:1:0:18:2:0.077:1.5:3:1.28571:4	0/1:4:6.89:-1,-1,-1:11:9:1:9:1:0:0:0:9:1:0.1:2:3.33333:1.66667:1	0/1:27:61.57:-8,-1,-4:71:61:10:60:9:36:1:1:24:6:0.13:2.58333:2.58333:2.21429:4
1	674313	491	N	<DEL>	515.7	.	AC=63;ALG=PROD;AN=146;CIEND=-270,29;CIEND95=-4,4;CIPOS=-17,20;CIPOS95=0,0;END=675933;EVENT=NA;GCF=0.505861;IMPRECISE=TRUE;MSHQ=3.7458;PE=389;SNAME=ACT_13:7,PEN-4:14,ACT_14:11,MAZ-8:5,act-7:9,act-4:8,ACT_19:5,ACT_12:6,FBLL_S3:9,MORL_S1:11,act-2:5,act-5:8,PEN-5:8,pis-6:15,ACT_15:7,act-13:6,MAZ-2:7,ACT_21:6,MAZ-7:11,ACT_25:6,ACT_22:8,ACT_4:9,act-15:5,ACT_23:6,PEN-3:8,pen-5:9,car-3:9,MAZ-4:12,act-6:9…	GT:GQ:SQ:GL:DP:RO:AO:QR:QA:RS:AS:ASC:RP:AP:AB:DHFC:DHFFC:DHBFC:DHSP:SHQ	0/1:10:99.29:-10,-1,-2:8:3:4:3:4:0:0:0:3:4:0.57:0:0:0:5:4	0/1:19:146.96:-15,-1,-3:12:5:6:5:6:0:0:0:5:6:0.55:0.166667:0.181818:0.133333:7:4	0/1:22:41.98:-5,-1,-3:7:4:2:4:2:0:0:0:4:2:0.33:0.0909091:0.111111:0.0769231:4:4	0/1:31:167.89:-17,-1,-4:15:7:7:7:7:0:0:0:7:7:0.5:0.2:0.153846:0.153846:8:4	0/1:26:26.93:-4,-2,-7:12:9:2:9:2:0:0:0:9:2:0.18:0.111111:0.111111:0.0909091:3:4	0/1:31:167.89:-17,-1,-4:15:7:7:7:7:0:0:0:7:7:0.5:0.125:0.0666667:0.0909091:9:4	0/1:20:20.89:-6,-4,-17:24:20:3:20:3:0:0:0:20:3:0.13:1.2:0.75:0.923077:4:1	0/1:38:86.92:-9,-1,-5:12:7:4:7:4:0:0:0:7:4:0.36:0.7:1.16667:0.583333:5:4	0/1:15:329.94:-34,-1,-3:21:7:13:7:13:0:0:0:7:13:0.65:0.1:0.0833333:0.0833333:18:4	0/1:13:279.03:-29,-1,-2:18:6:11:6:11:0:0:0:6:11:0.65:0.125:0.0909091:0.0909091:14:4	0/0:69:0:-0,-7,-23:25:24:0:23:0:12:0:0:11:0:0:0.727273:1.14286:0.615385:1:-1	0/1:4:232.08:-24,-1,-2:14:4:9:4:9:0:0:0:4:9:0.69:0:0:0:10:4	0/1:65:515.68:-53,-1,-8:39:17:21:17:21:0:0:0:17:21:0.55:0.0833333:0.0357143:0.0666667:23:4	1/1:2:316.4:-33,-2,-1:17:4:12:4:12:0:0:0:4:12:0.75:0.0833333:0.0714286:0.0714286:14:-1	0/1:2:259.84:-27,-1,-1:15:4:10:4:10:0:0:0:4:10:0.71:0:0:0:11:4	0/1:20:68.99:-7,-1,-3:8:4:3:4:3:0:0:0:4:3:0.43:0:0:0:5:4	0/1:29:116.92:-12,-1,-4:12:6:5:6:5:0:0:0:6:5:0.45:0.142857:0.111111:0.111111:6:4	0/1:20:68.99:-7,-1,-3:8:4:3:4:3:0:0:0:4:3:0.43:0.111111:0.0909091:0.0833333:5:4	0/1:2:259.84:-27,-1,-1:15:4:10:4:10:0:0:0:4:10:0.71:0:0:0:12:4	0/1:10:99.29:-10,-1,-2:8:3:4:3:4:0:0:0:3:4:0.57:0:0:0:6:4	0/1:30:245.85:-25,-1,-4:19:8:10:8:10:0:0:0:8:10:0.56:0.0909091:0.0909091:0.0714286:11:4	0/1:12:150.14:-16,-1,-2:11:4:6:4:6:0:0:0:4:6:0.6:0:0:0:9:4	0/1:8:126.54:-13,-1,-1:9:3:5:3:5:0:0:0:3:5:0.62:0.1:0.111111:0.0909091:7:4	0/1:8:48.5:-5,-0,-1:5:2:2:2:2:0:0:0:2:2:0.5:0.1:0.111111:0.0833333:4:4	0/1:17:96.01:-10,-1,-2:9:4:4:4:4:0:0:0:4:4:0.5:0:0:0:5:4	0/1:46:290.81:-30,-1,-5:24:11:12:11:12:0:0:0:11:12:0.52:0.222222:0.0952381:0.153846:17:4	0/1:13:279.03:-29,-1,-2:18:6:11:6:11:0:0:0:6:11:0.65:0.111111:0.0909091:0.0909091:13:4	0/1:59:77.9:-9,-1,-7:15:10:4:10:4:0:0:0:10:4:0.29:0.6:0.461538:0.5:5:4	0/1:26:143.91:-15,-1,-3:13:6:6:6:6:0:0:0:6:6:0.5:0.1:0.1:0.0833333:7:4	0/1:15:123.05:-13,-1,-2:10:4:5:4:5:0:0:0:4:5:0.56:0.1:0.0833333:0.0833333:6:4	0/1:14:201.04:-21,-1,-2:14:5:8:5:8:0:0:0:5:8:0.62:0.1:0.1:0.0909091:9:4	0/1:11:228.14:-24,-1,-2:15:5:9:5:9:0:0:0:5:9:0.64:0:0:0:11:4	0/1:24:170.91:-18,-1,-3:14:6:7:6:7:0:0:0:6:7:0.54:0.1:0.111111:0.0833333:8:4	0/1:24:92.94:-10,-1,-3:10:5:4:5:4:0:0:0:5:4:0.44:0.1:0.125:0.0833333:5:4	0/1:18:224.93:-23,-1,-3:16:6:9:6:9:0:0:0:6:9:0.6:0:0:0:10:4	0/1:29:116.92:-12,-1,-4:12:6:5:6:5:0:0:0:6:5:0.45:0.181818:0.2:0.153846:7:4	0/1:37:242.84:-25,-1,-4:20:9:10:9:10:0:0:0:9:10:0.53:0.125:0.0909091:0.0909091:11:4	0/1:107:107.83:-13,-2,-13:25:18:6:18:6:0:0:0:18:6:0.25:0.9:0.692308:0.692308:7:4	0/0:45:0:-0,-5,-15:17:16:0:15:0:7:0:0:8:0:0:0.416667:0.454545:0.357143:1:-1	0/1:1:131.38:-14,-1,-1:8:2:5:2:5:0:0:0:2:5:0.71:0:0:0:6:4	0/1:105:161.81:-18,-2,-12:27:18:8:18:8:0:0:0:18:8:0.31:1:0.6:0.857143:10:4
1	674326	492	N	<DEL>	347.8	.	AC=74;ALG=PROD;AN=146;CIEND=-20,10;CIEND95=0,0;CIPOS=-50,409;CIPOS95=-10,10;END=675279;EVENT=NA;GCF=0.506289;IMPRECISE=TRUE;MSHQ=3.55;PE=74;SNAME=ACT_18:6,ACT_24-MARONE:6,ACT_20:6,ACT_6:7,ACTT_2:5,act-9:3,ACT_17:5,ACT_5:7,ACT_16:8,ACT_8:6;SR=0;STRANDS=+-:74;SU=74;SVLEN=-953;SVTYPE=DEL;smoove_gene=|gene:1:954;DEPTH=0.03842627647058823,0.2553875,0.9556575062499999,0.039272570588235294,0.260699375,0…	GT:GQ:SQ:GL:DP:RO:AO:QR:QA:RS:AS:ASC:RP:AP:AB:DHFC:DHFFC:DHBFC:DHSP:SHQ	0/1:1:53.14:-6,-0,-1:4:1:2:1:2:0:0:0:1:2:0.67:0.166667:0.181818:0.142857:7:4	1/1:1:159.66:-17,-1,-1:9:2:6:2:6:0:0:0:2:6:0.75:0.0833333:0.111111:0.0666667:12:-1	0/1:13:72.15:-8,-1,-2:7:3:3:3:3:0:0:0:3:3:0.5:0:0:0:9:4	0/1:1:131.38:-14,-1,-1:8:2:5:2:5:0:0:0:2:5:0.71:0.2:0.142857:0.153846:13:4	0/1:34:62.93:-7,-1,-4:10:6:3:6:3:0:0:0:6:3:0.33:0.222222:0.2:0.181818:10:4	1/1:3:188.29:-19,-1,-1:10:2:7:2:7:0:0:0:2:7:0.78:0.125:0.0625:0.0909091:16:-1	0/1:38:38.89:-6,-2,-11:18:14:3:14:3:0:0:0:14:3:0.18:1.2:0.8:0.923077:6:4	0/1:53:53.92:-7,-1,-7:13:9:3:9:3:0:0:0:9:3:0.25:0.7:0.875:0.583333:8:4	0/1:15:123.05:-13,-1,-2:10:4:5:4:5:0:0:0:4:5:0.56:0.1:0.0714286:0.0833333:18:4	0/1:22:119.94:-13,-1,-3:11:5:5:5:5:0:0:0:5:5:0.5:0.125:0.0909091:0.0909091:17:4	0/0:66:0:-0,-7,-22:24:23:0:22:0:11:0:0:11:0:0:0.636364:0.7:0.538462:2:-1	0/1:5:153.97:-16,-1,-1:10:3:6:3:6:0:0:0:3:6:0.67:0:0:0:10:4	0/1:34:347.8:-36,-1,-4:25:10:14:10:14:0:0:0:10:14:0.58:0.0833333:0.0344828:0.0666667:27:4	1/1:3:188.29:-19,-1,-1:10:2:7:2:7:0:0:0:2:7:0.78:0.0833333:0.0714286:0.0714286:14:-1	1/1:8:167.85:-17,-1,-0:8:1:6:1:6:0:0:0:1:6:0.86:0:0:0:12:-1	0/1:6:75.87:-8,-1,-1:6:2:3:2:3:0:0:0:2:3:0.6:0:0:0:8:4	0/1:0:209.65:-22,-1,-1:12:3:8:3:8:0:0:0:3:8:0.73:0:0:0:16:4	1/1:13:226.54:-23,-2,-0:10:1:8:1:8:0:0:0:1:8:0.89:0.111111:0.0833333:0.0833333:12:-1	0/1:13:72.15:-8,-1,-2:7:3:3:3:3:0:0:0:3:3:0.5:0:0:0:13:4	1/1:3:109.87:-11,-1,-0:6:1:4:1:4:0:0:0:1:4:0.8:0.111111:0.1:0.0833333:10:-1	0/1:22:41.98:-5,-1,-3:7:4:2:4:2:0:0:0:4:2:0.33:0.181818:0.166667:0.142857:11:4	1/1:17:206.87:-21,-2,-0:8:0:7:0:7:0:0:0:0:7:1:0:0:0:14:-1	0/1:1:53.14:-6,-0,-1:4:1:2:1:2:0:0:0:1:2:0.67:0.1:0.111111:0.0909091:9:4	0/1:1:53.14:-6,-0,-1:4:1:2:1:2:0:0:0:1:2:0.67:0.1:0.125:0.0833333:6:4	1/1:3:109.87:-11,-1,-0:6:1:4:1:4:0:0:0:1:4:0.8:0:0:0:9:-1	0/1:0:209.65:-22,-1,-1:12:3:8:3:8:0:0:0:3:8:0.73:0.222222:0.0833333:0.153846:20:4	1/1:2:238.02:-25,-1,-1:12:3:9:3:9:0:0:0:3:9:0.75:0.111111:0.0769231:0.0909091:12:-1	0/0:48:0:-0,-5,-16:18:17:0:16:0:8:0:0:8:0:0:0.5:0.454545:0.416667:4:-1	1/1:2:238.02:-25,-1,-1:13:3:9:3:9:0:0:0:3:9:0.75:0.1:0.0909091:0.0833333:12:-1	1/1:5:138.74:-14,-1,-0:7:1:5:1:5:0:0:0:1:5:0.83:0.1:0.0714286:0.0833333:9:-1	0/1:10:177.31:-18,-1,-2:11:4:7:4:7:0:0:0:4:7:0.64:0.2:0.222222:0.181818:11:4	0/1:6:75.87:-8,-1,-1:6:2:3:2:3:0:0:0:2:3:0.6:0:0:0:10:4	0/1:13:72.15:-8,-1,-2:7:3:3:3:3:0:0:0:3:3:0.5:0.1:0.125:0.0833333:7:4	0/1:11:21.31:-3,-0,-2:4:2:1:2:1:0:0:0:2:1:0.33:0.1:0.111111:0.0833333:2:4	0/1:6:75.87:-8,-1,-1:6:2:3:2:3:0:0:0:2:3:0.6:0.0833333:0.1:0.0769231:10:4	0/1:10:99.29:-10,-1,-2:8:3:4:3:4:0:0:0:3:4:0.57:0.181818:0.2:0.153846:8:4	0/1:3:181.64:-19,-1,-1:11:3:7:3:7:0:0:0:3:7:0.7:0.125:0.0769231:0.0909091:15:4	0/1:89:116.85:-13,-2,-11:22:15:6:15:6:0:0:0:15:6:0.29:1.1:1:0.846154:8:4	0/1:5:6.93:-2,-2,-6:9:7:1:7:1:0:0:0:7:1:0.12:0.5:0.6:0.428571:2:1	1/1:8:167.85:-17,-1,-0:8:1:6:1:6:0:0:0:1:6:0.86:0:0:0:8:-1	0/1:68:68.88:-9,-2,-10:18:13:4:13:4:0:0:0:13:4:0.24:0.916667:0.611111:0.785714:10:4
1	675445	493	N	<DEL>	215.8	.	AC=56;ALG=PROD;AN=146;CIEND=-531,29;CIEND95=-135,8;CIPOS=-30,618;CIPOS95=-7,144;END=676170;EVENT=NA;GCF=0.526171;IMPRECISE=TRUE;MSHQ=3.4643;PE=4;SNAME=MOLL_S2:8;SR=0;STRANDS=+-:4;SU=4;SVLEN=-725;SVTYPE=DEL;smoove_gene=|gene:1:726;DEPTH=nan,0.37528612857142857,1.1047221882352942,nan,0.7799474642857144,1.2465572352941177	GT:GQ:SQ:GL:DP:RO:AO:QR:QA:RS:AS:ASC:RP:AP:AB:DHFC:DHFFC:DHBFC:DHSP:SHQ	0/1:8:48.5:-5,-0,-1:5:2:2:2:2:0:0:0:2:2:0.5:0:0:0:2:4	0/1:2:4.73:-2,-2,-7:10:8:1:8:1:0:0:0:8:1:0.11:0.416667:1.25:0.333333:2:1	0/1:2:4.73:-2,-2,-7:10:8:1:8:1:0:0:0:8:1:0.11:0.181818:0.5:0.153846:1:1	0/1:43:110.9:-12,-1,-5:14:8:5:8:5:0:0:0:8:5:0.38:0.2:0.5:0.153846:6:4	0/1:52:80.91:-9,-1,-6:14:9:4:9:4:0:0:0:9:4:0.31:0.111111:0.25:0.0909091:3:4	0/1:50:50.91:-7,-1,-8:14:10:3:10:3:0:0:0:10:3:0.23:0.25:0.666667:0.181818:4:4	0/0:114:0:-0,-11,-38:40:39:0:38:0:24:0:0:14:0:0:1.4:1.4:1.07692:0:-1	0/0:81:0:-0,-8,-27:29:28:0:27:0:17:0:0:10:0:0:0.8:1.33333:0.666667:1:-1	0/1:3:181.64:-19,-1,-1:11:3:7:3:7:0:0:0:3:7:0.7:0:0:0:6:4	0/1:17:18.1:-2,-1,-2:5:3:1:3:1:0:0:0:3:1:0.25:0.25:0.666667:0.181818:1:4	0/0:9:0.51:-2,-3,-11:14:12:1:12:1:0:0:0:12:1:0.077:0.909091:2:0.769231:2:-1	0/0:30:0:-0,-3,-10:12:11:0:10:0:7:0:0:3:0:0:0.1:0.25:0.0769231:1:-1	0/1:86:86.85:-11,-2,-12:21:16:5:16:5:0:0:0:16:5:0.24:0.5:0.6:0.4:5:4	0/1:26:26.93:-4,-2,-7:12:9:2:9:2:0:0:0:9:2:0.18:0.0833333:0.25:0.0714286:2:4	0/1:8:9.47:-2,-1,-5:8:6:1:6:1:0:0:0:6:1:0.14:0.25:0.75:0.2:1:1	0/1:27:65.95:-7,-1,-3:9:5:3:5:3:0:0:0:5:3:0.38:0.222222:0.666667:0.181818:2:4	0/1:15:123.05:-13,-1,-2:10:4:5:4:5:0:0:0:4:5:0.56:0.285714:0.666667:0.222222:6:4	0/0:39:0:-0,-4,-13:15:14:0:13:0:8:0:0:5:0:0:0.222222:0.5:0.166667:1:-1	0/0:51:0:-0,-5,-17:19:18:0:17:0:12:0:0:5:0:0:0.111111:0.333333:0.0909091:0:-1	0/1:11:12.23:-2,-1,-4:7:5:1:5:1:0:0:0:5:1:0.17:0:0:0:2:4	0/1:17:96.01:-10,-1,-2:9:4:4:4:4:0:0:0:4:4:0.5:0.0909091:0.25:0.0714286:4:4	0/1:24:92.94:-10,-1,-3:9:5:4:5:4:0:0:0:5:4:0.44:0.0833333:0.25:0.0714286:4:4	0/1:15:45.07:-5,-1,-2:5:3:2:3:2:0:0:0:3:2:0.4:0.1:0.333333:0.0909091:2:4	0/1:17:18.1:-2,-1,-2:5:3:1:3:1:0:0:0:3:1:0.25:0.1:0.25:0.0833333:0:4	0/1:34:62.93:-7,-1,-4:10:6:3:6:3:0:0:0:6:3:0.33:0.1:0.5:0.0833333:3:4	0/1:53:209.84:-22,-1,-6:21:11:9:11:9:0:0:0:11:9:0.45:0.555556:1:0.384615:2:4	0/1:1:131.38:-14,-1,-1:8:2:5:2:5:0:0:0:2:5:0.71:0.111111:0.333333:0.0909091:6:4	0/0:66:0:-0,-7,-22:24:23:0:22:0:13:0:0:9:0:0:0.8:2:0.666667:1:-1	0/1:22:41.98:-5,-1,-3:7:4:2:4:2:0:0:0:4:2:0.33:0.2:0.666667:0.166667:2:4	0/1:35:35.95:-5,-1,-5:9:6:2:6:2:0:0:0:6:2:0.25:0.2:0.666667:0.166667:1:4	0/1:20:68.99:-7,-1,-3:8:4:3:4:3:0:0:0:4:3:0.43:0.1:0.333333:0.0909091:2:4	0/1:41:59.93:-7,-1,-5:11:7:3:7:3:0:0:0:7:3:0.3:0:0:0:2:4	0/1:5:6.93:-2,-2,-6:9:7:1:7:1:0:0:0:7:1:0.12:0.3:1:0.25:2:1	0/1:41:59.93:-7,-1,-5:11:7:3:7:3:0:0:0:7:3:0.3:0.1:0.333333:0.0833333:1:4	0/1:29:116.92:-12,-1,-4:12:6:5:6:5:0:0:0:6:5:0.45:0:0:0:4:4	0/1:14:15.11:-2,-1,-3:6:4:1:4:1:0:0:0:4:1:0.2:0.181818:0.666667:0.153846:0:4	0/1:24:170.91:-18,-1,-3:14:6:7:6:7:0:0:0:6:7:0.54:0.125:0.333333:0.0909091:7:4	0/0:81:0:-0,-8,-27:29:28:0:27:0:15:0:0:12:0:0:0.9:1:0.692308:1:-1	0/1:2:4.73:-2,-2,-7:10:8:1:8:1:0:0:0:8:1:0.11:0.5:1.2:0.428571:2:1	0/1:11:21.31:-3,-0,-2:4:2:1:2:1:0:0:0:2:1:0.33:0:0:0:2:4	0/1:47:47.84:-8,-3,-16:25:20:4:20:4:0:0:0:20:4:0.17:1.08333:1.44444:0.928571:2:4
1	679887	494	N	<DEL>	174	.	AC=17;ALG=PROD;AN=146;CIEND=-678,23;CIEND95=-148,3;CIPOS=-30,112;CIPOS95=-8,71;END=680644;EVENT=NA;GCF=0.614776;IMPRECISE=TRUE;MSHQ=3.8235;PE=5;SNAME=car-3:10;SR=0;STRANDS=+-:5;SU=5;SVLEN=-757;SVTYPE=DEL;smoove_gene=|gene:1:758;DEPTH=nan,0.18115963529411763,0.21263035892857143,nan,0.36371905882352945,0.5968493392857143	GT:GQ:SQ:GL:DP:RO:AO:QR:QA:RS:AS:ASC:RP:AP:AB:DHFC:DHFFC:DHBFC:DHSP:SHQ	0/0:21:0.03:-0,-2,-7:8:8:0:7:0:4:0:0:3:0:0:0.166667:0.4:0.133333:0:-1	0/0:15:0.13:-0,-2,-5:7:6:0:5:0:3:0:0:2:0:0:0.25:0.75:0.176471:0:-1	0/0:21:0.03:-0,-2,-7:8:8:0:7:0:4:0:0:3:0:0:0.272727:0.75:0.2:0:-1	0/0:42:0:-0,-4,-14:15:15:0:14:0:9:0:0:5:0:0:0.3:0.75:0.2:0:-1	0/0:27:0.01:-0,-3,-9:10:10:0:9:0:6:0:0:3:0:0:0.222222:0.5:0.153846:1:-1	0/0:21:0.03:-0,-2,-7:8:8:0:7:0:4:0:0:3:0:0:0.25:0.666667:0.153846:2:-1	0/0:54:0:-0,-5,-18:19:19:0:18:0:13:0:0:5:0:0:0.3:0.6:0.2:0:-1	0/0:21:0.03:-0,-2,-7:8:8:0:7:0:5:0:0:2:0:0:0.1:0.25:0.0769231:0:-1	0/0:18:0.07:-0,-2,-6:7:7:0:6:0:2:0:0:4:0:0:0.2:0.4:0.142857:1:-1	0/0:15:0.13:-0,-2,-5:7:6:0:5:0:3:0:0:2:0:0:0.25:0.4:0.153846:0:-1	0/0:15:0.13:-0,-2,-5:6:6:0:5:0:2:0:0:3:0:0:0.0909091:0.2:0.0714286:0:-1	0/0:24:0.02:-0,-2,-8:10:9:0:8:0:4:0:0:4:0:0:0.3:1:0.214286:1:-1	0/0:45:0:-0,-5,-15:16:16:0:15:0:11:0:0:4:0:0:0.5:0.75:0.333333:0:-1	0/0:24:0.02:-0,-2,-8:9:9:0:8:0:5:0:0:3:0:0:0.25:0.6:0.1875:0:-1	0/0:45:0:-0,-5,-15:16:16:0:15:0:8:0:0:7:0:0:0.333333:0.666667:0.25:1:-1	0/0:39:0:-0,-4,-13:15:14:0:13:0:8:0:0:5:0:0:0.222222:0.333333:0.166667:0:-1	0/0:21:0.03:-0,-2,-7:8:8:0:7:0:3:0:0:4:0:0:0.285714:0.5:0.181818:0:-1	0/0:27:0.01:-0,-3,-9:10:10:0:9:0:4:0:0:5:0:0:0.333333:0.6:0.214286:0:-1	0/0:48:0:-0,-5,-16:18:17:0:16:0:10:0:0:6:0:0:0.444444:1:0.307692:0:-1	0/0:30:0:-0,-3,-10:11:11:0:10:0:5:0:0:5:0:0:0.444444:1:0.285714:1:-1	0/0:15:0.13:-0,-2,-5:6:6:0:5:0:2:0:0:3:0:0:0.181818:0.5:0.125:0:-1	0/0:18:0.07:-0,-2,-6:7:7:0:6:0:2:0:0:4:0:0:0.25:0.75:0.1875:0:-1	0/0:15:0.13:-0,-2,-5:6:6:0:5:0:2:0:0:3:0:0:0.3:1:0.230769:0:-1	0/1:14:15.11:-2,-1,-3:6:4:1:4:1:4:0:0:0:0:0.2:0.2:0.4:0.142857:0:4	0/0:15:0.13:-0,-2,-5:6:6:0:5:0:4:0:0:1:0:0:0.3:1:0.230769:0:-1	0/0:21:0.03:-0,-2,-7:8:8:0:7:0:5:0:0:2:0:0:0.222222:0.5:0.125:0:-1	0/0:12:0.26:-0,-1,-4:5:5:0:4:0:2:0:0:2:0:0:0.111111:0.5:0.0833333:0:-1	0/0:24:0.02:-0,-2,-8:9:9:0:8:0:5:0:0:3:0:0:0.3:0.6:0.214286:0:-1	0/0:24:0.02:-0,-2,-8:9:9:0:8:0:4:0:0:4:0:0:0.3:1:0.230769:1:-1	0/0:27:0.01:-0,-3,-9:10:10:0:9:0:5:0:0:4:0:0:0.5:1:0.384615:0:-1	0/0:39:0:-0,-4,-13:14:14:0:13:0:7:0:0:6:0:0:0.3:0.75:0.230769:0:-1	0/0:12:0.26:-0,-1,-4:6:5:0:4:0:2:0:0:2:0:0:0.2:0.5:0.166667:0:-1	0/0:9:0.52:-0,-1,-3:4:4:0:3:0:2:0:0:1:0:0:0.2:0.4:0.142857:0:-1	0/0:15:0.13:-0,-2,-5:6:6:0:5:0:3:0:0:2:0:0:0.2:0.4:0.153846:1:-1	0/0:12:0.26:-0,-1,-4:5:5:0:4:0:2:0:0:2:0:0:0.166667:0.5:0.133333:0:-1	0/0:30:0:-0,-3,-10:10:10:0:10:0:6:0:0:4:0:0:0.272727:1:0.214286:0:-1	0/0:15:0.13:-0,-2,-5:6:6:0:5:0:3:0:0:2:0:0:0.25:0.666667:0.142857:1:-1	0/0:24:0.02:-0,-2,-8:11:9:1:8:0:5:0:0:3:0:0:0.2:0.4:0.125:1:-1	0/0:6:1.01:-0,-1,-2:3:3:0:2:0:1:0:0:1:0:0:0.0833333:0.25:0.0625:0:-1	0/0:0:4.77:0,0,0:1:1:0:0:0:0:0:0:0:0:.:0.2:0.333333:0.125:0:-1	0/0:66:0:-0,-7,-22:23:23:0:22:0:14:0:0:8:0:0:0.5:0.75:0.375:0:-1
1	680138	495	N	<DEL>	266.7	.	AC=23;ALG=PROD;AN=146;CIEND=-10,9;CIEND95=-3,3;CIPOS=-10,9;CIPOS95=-3,3;END=680536;EVENT=NA;GCF=0.614035;IMPRECISE=TRUE;MSHQ=4;PE=5;SNAME=PEN-3:9;SR=1;STRANDS=+-:6;SU=6;SVLEN=-398;SVTYPE=DEL;smoove_gene=|gene:1:399;DEPTH=0.1768543875,0.2822277142857143,0.19597269827586208,0.376637,0.48542557142857146,0.5748356724137931	GT:GQ:SQ:GL:DP:RO:AO:QR:QA:RS:AS:ASC:RP:AP:AB:DHFC:DHFFC:DHBFC:DHSP:SHQ	0/0:9:0.52:-0,-1,-3:4:4:0:3:0:1:0:0:2:0:0:0.166667:0.4:0.133333:0:-1	0/0:12:0.26:-0,-1,-4:5:5:0:4:0:3:0:0:1:0:0:0.166667:0.4:0.117647:0:-1	0/0:15:0.13:-0,-2,-5:6:6:0:5:0:4:0:0:1:0:0:0.272727:0.75:0.2:0:-1	0/0:24:0.02:-0,-2,-8:9:9:0:8:0:4:0:0:4:0:0:0.3:0.75:0.2:0:-1	0/0:18:0.07:-0,-2,-6:7:7:0:6:0:5:0:0:1:0:0:0.222222:0.5:0.153846:1:-1	0/0:9:0.52:-0,-1,-3:4:4:0:3:0:1:0:0:2:0:0:0.125:0.333333:0.0769231:0:-1	0/0:9:0.52:-0,-1,-3:4:4:0:3:0:1:0:0:2:0:0:0.3:0.428571:0.2:0:-1	0/0:3:2.04:-0,-0,-1:2:2:0:1:0:0:0:0:1:0:0:0.1:0.25:0.0769231:0:-1	0/0:15:0.13:-0,-2,-5:6:6:0:5:0:3:0:0:2:0:0:0.2:0.5:0.142857:0:-1	0/0:18:0.07:-0,-2,-6:7:7:0:6:0:4:0:0:2:0:0:0.125:0.25:0.0769231:0:-1	0/0:6:1.01:-0,-1,-2:3:3:0:2:0:1:0:0:1:0:0:0:0:0:0:-1	0/0:30:0:-0,-3,-10:11:11:0:10:0:8:0:0:2:0:0:0.2:0.5:0.142857:0:-1	0/0:36:0:-0,-4,-12:13:13:0:12:0:10:0:0:2:0:0:0.333333:0.5:0.222222:1:-1	0/0:15:0.13:-0,-2,-5:6:6:0:5:0:2:0:0:3:0:0:0.25:0.6:0.1875:0:-1	0/0:21:0.03:-0,-2,-7:8:8:0:7:0:4:0:0:3:0:0:0.25:0.6:0.1875:1:-1	0/0:18:0.07:-0,-2,-6:7:7:0:6:0:4:0:0:2:0:0:0.111111:0.166667:0.0833333:0:-1	0/0:18:0.07:-0,-2,-6:7:7:0:6:0:3:0:0:3:0:0:0.285714:0.4:0.181818:0:-1	0/0:30:0:-0,-3,-10:11:11:0:10:0:6:0:0:4:0:0:0.333333:0.75:0.214286:0:-1	0/0:21:0.03:-0,-2,-7:8:8:0:7:0:4:0:0:3:0:0:0.333333:0.6:0.230769:0:-1	0/0:42:0:-0,-4,-14:15:15:0:14:0:10:0:0:4:0:0:0.444444:1:0.285714:0:-1	0/0:6:1.01:-0,-1,-2:2:2:0:2:0:0:0:0:2:0:0:0.272727:1:0.1875:0:-1	0/0:27:0.01:-0,-3,-9:10:10:0:9:0:6:0:0:3:0:0:0.0833333:0.25:0.0625:0:-1	0/0:12:0.26:-0,-1,-4:5:5:0:4:0:3:0:0:1:0:0:0.3:1:0.230769:0:-1	0/0:24:0.02:-0,-2,-8:9:9:0:8:0:5:0:0:3:0:0:0.3:0.75:0.214286:0:-1	0/0:6:1.01:-0,-1,-2:3:3:0:2:0:0:0:0:2:0:0:0.2:0.666667:0.153846:0:-1	0/0:6:1.01:-0,-1,-2:3:3:0:2:0:2:0:0:0:0:0:0.333333:1:0.1875:0:-1	0/0:12:0.26:-0,-1,-4:5:5:0:4:0:2:0:0:2:0:0:0.222222:1:0.166667:0:-1	0/0:12:0.26:-0,-1,-4:5:5:0:4:0:2:0:0:2:0:0:0.1:0.2:0.0714286:1:-1	0/0:9:0.52:-0,-1,-3:4:4:0:3:0:1:0:0:2:0:0:0.4:1.33333:0.307692:1:-1	0/0:15:0.13:-0,-2,-5:6:6:0:5:0:1:0:0:4:0:0:0.3:0.6:0.230769:0:-1	0/0:27:0.01:-0,-3,-9:10:10:0:9:0:4:0:0:5:0:0:0.4:1.33333:0.307692:0:-1	0/0:15:0.13:-0,-2,-5:6:6:0:5:0:2:0:0:3:0:0:0.3:1:0.25:0:-1	0/0:18:0.07:-0,-2,-6:7:7:0:6:0:4:0:0:2:0:0:0.1:0.2:0.0714286:0:-1	0/0:3:2.04:-0,-0,-1:2:2:0:1:0:0:0:0:1:0:0:0.2:0.5:0.153846:0:-1	0/0:6:1.01:-0,-1,-2:3:3:0:2:0:0:0:0:2:0:0:0.0833333:0.25:0.0666667:0:-1	0/0:18:0.07:-0,-2,-6:7:7:0:6:0:4:0:0:2:0:0:0.181818:0.666667:0.142857:0:-1	0/0:15:0.13:-0,-2,-5:6:6:0:5:0:4:0:0:1:0:0:0.25:0.666667:0.142857:0:-1	0/0:15:0.13:-0,-2,-5:7:6:0:5:0:4:0:0:1:0:0:0.3:0.6:0.1875:1:-1	0/0:9:0.52:-0,-1,-3:4:4:0:3:0:3:0:0:0:0:0:0.0833333:0.25:0.0625:0:-1	0/0:0:4.77:0,0,0:1:1:0:0:0:0:0:0:0:0:.:0:0:0:1:-1	0/0:48:0:-0,-5,-16:17:17:0:16:0:11:0:0:5:0:0:0.333333:0.444444:0.25:0:-1
1	681531	496	N	<DEL>	154	.	AC=41;ALG=PROD;AN=146;CIEND=-588,49;CIEND95=-81,49;CIPOS=-44,842;CIPOS95=-44,151;END=682456;EVENT=NA;GCF=0.573434;IMPRECISE=TRUE;MSHQ=3.2683;PE=8;SNAME=act-6:10,ACT_9:11;SR=0;STRANDS=+-:8;SU=8;SVLEN=-925;SVTYPE=DEL;smoove_gene=|gene:1:926;DEPTH=nan,0.4157484146341463,0.5713816875,nan,0.47633258536585366,0.61577075	GT:GQ:SQ:GL:DP:RO:AO:QR:QA:RS:AS:ASC:RP:AP:AB:DHFC:DHFFC:DHBFC:DHSP:SHQ	0/0:36:0:-0,-4,-12:13:13:0:12:0:4:0:0:8:0:0:0.583333:0.7:0.5:3:-1	0/1:34:62.93:-7,-1,-4:10:6:3:6:3:0:0:0:6:3:0.33:0.333333:0.444444:0.25:7:4	0/1:35:35.95:-5,-1,-5:9:6:3:6:2:0:0:1:6:1:0.25:0.272727:0.272727:0.214286:3:4	0/1:15:45.07:-5,-1,-2:8:4:3:3:2:0:0:0:3:2:0.4:0.4:0.444444:0.285714:4:4	0/1:8:9.47:-2,-1,-5:8:6:1:6:1:0:0:0:6:1:0.14:0.555556:0.555556:0.416667:3:1	0/1:50:107.89:-12,-1,-6:17:10:6:9:5:0:0:1:9:4:0.36:0.75:0.666667:0.5:7:4	0/0:27:0.01:-0,-3,-9:10:10:0:9:0:3:0:0:6:0:0:0.7:0.636364:0.5:2:-1	0/1:35:35.95:-5,-1,-5:9:6:2:6:2:0:0:0:6:2:0.25:0.5:0.625:0.416667:5:4	0/1:33:140.9:-15,-1,-4:15:8:7:7:6:1:0:1:6:5:0.46:0.4:0.4:0.307692:9:4	0/1:8:9.47:-2,-1,-5:8:6:1:6:1:0:0:0:6:1:0.14:0.5:0.4:0.333333:6:1	0/0:0:2.98:-2,-2,-8:11:9:1:9:1:0:0:0:9:1:0.1:0.727273:0.888889:0.571429:2:-1	0/0:24:0.02:-0,-2,-8:8:8:0:8:0:0:0:0:8:0:0:0.7:0.777778:0.538462:2:-1	0/1:41:59.93:-7,-1,-5:10:7:3:7:3:0:0:0:7:3:0.3:0.5:0.375:0.375:5:4	0/1:29:29.94:-4,-1,-6:12:8:3:8:2:2:0:0:6:2:0.2:0.75:0.692308:0.6:8:4	0/1:26:26.93:-4,-2,-7:13:10:3:9:2:1:0:1:8:1:0.18:0.5:0.461538:0.4:3:4	0/0:0:2.98:-2,-2,-8:12:9:2:9:1:1:0:0:8:1:0.1:0.666667:0.545455:0.545455:4:-1	0/0:15:0.13:-0,-2,-5:6:5:0:5:0:0:0:0:5:0:0:0.428571:0.375:0.3:3:-1	0/0:0:2.98:-2,-2,-8:12:9:2:9:1:2:0:0:7:1:0.1:0.555556:0.5:0.384615:3:-1	0/0:15:0.13:-0,-2,-5:6:6:0:5:0:0:0:0:5:0:0:0.444444:0.4:0.333333:3:-1	0/1:29:29.94:-4,-1,-6:12:8:3:8:2:2:0:0:6:2:0.2:0.777778:0.636364:0.538462:5:4	0/1:32:32.94:-4,-1,-6:12:8:3:7:2:0:0:0:7:2:0.22:0.636364:0.538462:0.466667:5:4	0/1:5:6.93:-2,-2,-6:9:7:1:7:1:0:0:0:7:1:0.12:0.333333:0.333333:0.266667:2:1	0/0:12:0.26:-0,-1,-4:7:5:1:4:0:0:0:0:4:0:0:0.3:0.428571:0.25:1:-1	0/1:22:41.98:-5,-1,-3:7:4:2:4:2:0:0:0:4:2:0.33:0.5:0.5:0.384615:5:4	0/1:5:6.93:-2,-2,-6:9:7:1:7:1:0:0:0:7:1:0.12:0.4:0.571429:0.307692:4:1	0/0:3:1.74:-2,-2,-9:14:11:2:10:1:3:0:0:7:1:0.091:0.555556:0.416667:0.333333:6:-1	0/1:11:12.23:-2,-1,-4:7:5:1:5:1:0:0:0:5:1:0.17:0.444444:0.666667:0.363636:3:4	0/0:24:0.02:-0,-2,-8:9:9:0:8:0:1:0:0:7:0:0:0.6:0.75:0.461538:1:-1	0/1:14:15.11:-2,-1,-3:6:4:1:4:1:0:0:0:4:1:0.2:0.4:0.363636:0.333333:4:4	0/1:5:6.93:-2,-2,-6:9:7:1:7:1:0:0:0:7:1:0.12:0.4:0.444444:0.333333:6:1	0/1:22:41.98:-5,-1,-3:7:4:2:4:2:0:0:0:4:2:0.33:0.5:0.625:0.416667:8:4	0/1:5:6.93:-2,-2,-6:8:7:1:7:1:0:0:0:7:1:0.12:0.6:0.6:0.5:4:1	0/0:18:0.07:-0,-2,-6:7:7:0:6:0:0:0:0:6:0:0:0.6:0.75:0.461538:2:-1	0/0:12:0.26:-0,-1,-4:6:5:0:4:0:0:0:0:4:0:0:0.5:0.714286:0.416667:2:-1	0/0:39:0:-0,-4,-13:16:14:1:13:0:4:0:0:9:0:0:0.666667:0.888889:0.571429:3:-1	0/1:36:113.91:-12,-1,-4:15:8:6:7:5:2:0:0:5:5:0.42:0.363636:0.363636:0.307692:8:4	0/1:5:153.97:-16,-1,-1:11:4:7:3:6:0:0:1:3:5:0.67:0.375:0.375:0.230769:9:4	0/0:42:0:-0,-4,-14:15:15:0:14:0:5:0:0:9:0:0:0.9:0.818182:0.642857:0:-1	0/1:53:53.92:-7,-1,-7:13:9:3:9:3:0:0:0:9:3:0.25:0.5:0.461538:0.4:5:4	0/0:15:0.13:-0,-2,-5:7:6:0:5:0:2:0:0:3:0:0:0.4:0.4:0.285714:1:-1	0/1:44:44.9:-6,-2,-9:15:12:3:12:3:0:0:0:12:3:0.2:0.916667:0.6875:0.733333:9:4
1	684085	497	N	<DEL>	282.7	.	AC=41;ALG=PROD;AN=146;CIEND=-9,8;CIEND95=0,0;CIPOS=-9,8;CIPOS95=0,0;END=684774;EVENT=NA;GCF=0.528986;IMPRECISE=FALSE;MSHQ=3.8462;PE=3;SNAME=ACT_19:6,ACT_21:7,FBLL_S3:10,ACT_13:8,act-8:5;SR=21;STRANDS=+-:24;SU=24;SVLEN=-689;SVTYPE=DEL;smoove_gene=|gene:1:690;DEPTH=0.0,0.18165831025641027,0.5745895363636364,0.0,0.2668562974358974,0.5257688484848485	GT:GQ:SQ:GL:DP:RO:AO:QR:QA:RS:AS:ASC:RP:AP:AB:DHFC:DHFFC:DHBFC:DHSP:SHQ	0/1:8:48.5:-5,-0,-1:7:3:3:2:2:1:0:0:1:1:0.5:0.0833333:0.142857:0.0714286:8:4	0/1:39:215.85:-22,-1,-5:20:10:9:9:9:7:2:0:2:6:0.5:0.0833333:0.0833333:0.0625:12:4	0/1:23:23.94:-4,-2,-8:14:11:3:10:2:7:1:0:3:1:0.17:0.181818:0.333333:0.142857:5:4	0/0:18:0.07:-0,-2,-6:7:7:0:6:0:3:0:0:3:0:0:0.2:0.25:0.142857:0:-1	0/1:53:53.92:-7,-1,-7:15:10:4:9:3:5:2:1:4:0:0.25:0:0:0:4:4	0/1:4:25.33:-3,-0,-1:5:2:2:1:1:0:0:0:1:1:0.5:0.375:0.75:0.25:2:4	0/1:29:29.87:-6,-3,-14:22:18:4:17:3:10:0:0:7:2:0.15:0.6:0.5:0.428571:4:1	0/1:2:259.84:-27,-1,-1:16:5:11:4:10:2:2:0:2:7:0.71:0.2:0.25:0.166667:15:4	0/1:8:126.54:-13,-1,-1:10:4:6:3:5:1:1:0:2:3:0.62:0.1:0.142857:0.0769231:10:4	0/1:8:48.5:-5,-0,-1:7:3:3:2:2:1:0:0:1:1:0.5:0.125:0.2:0.0833333:9:4	0/0:6:0.96:-2,-3,-10:15:12:2:11:1:7:0:0:4:1:0.083:0.181818:0.222222:0.142857:7:-1	0/0:9:0.52:-0,-1,-3:5:4:0:3:0:0:0:0:3:0:0:0.2:0.333333:0.153846:6:-1	0/1:90:245.79:-26,-1,-10:31:18:12:17:11:10:7:0:7:3:0.39:0.333333:0.25:0.25:13:4	0/1:50:107.89:-12,-1,-6:17:10:6:9:5:3:4:1:6:0:0.36:0.333333:0.444444:0.266667:8:4	0/0:9:0.51:-2,-3,-11:16:13:2:12:1:6:0:0:6:1:0.077:0.0833333:0.111111:0.0666667:5:-1	0/1:100:137.83:-15,-2,-12:27:18:8:17:7:10:4:0:7:3:0.29:0.222222:0.222222:0.181818:5:4	0/1:11:21.31:-3,-0,-2:6:3:2:2:1:1:0:0:1:1:0.33:0.142857:0.166667:0.1:3:4	0/1:11:21.31:-3,-0,-2:4:2:1:2:1:2:0:0:0:0:0.33:0.111111:0.166667:0.0769231:2:4	0/1:32:218.86:-23,-1,-4:19:8:10:8:9:5:5:0:3:4:0.53:0.222222:0.2:0.166667:11:4	0/1:5:153.97:-16,-1,-1:9:3:6:3:6:1:2:0:2:4:0.67:0.111111:0.166667:0.0769231:10:4	0/1:6:282.67:-29,-1,-2:18:5:12:5:11:3:4:0:2:6:0.69:0.181818:0.181818:0.133333:10:4	0/1:89:116.85:-13,-2,-11:23:16:7:15:6:10:3:0:5:2:0.29:0.166667:0.222222:0.133333:8:4	0/1:20:20.95:-4,-2,-9:15:12:3:11:2:7:1:1:4:0:0.15:0.2:0.333333:0.166667:5:4	0/1:13:72.15:-8,-1,-2:8:3:4:3:3:1:1:0:2:2:0.5:0.1:0.142857:0.0769231:10:4	0/1:3:103.47:-11,-1,-1:9:3:5:2:4:0:2:0:2:2:0.67:0:0:0:8:4	1/1:5:60.25:-6,-1,-0:4:0:3:0:2:0:0:0:0:1:1:0:0:0:4:-1	0/1:59:77.9:-9,-1,-7:17:11:5:10:4:5:2:0:5:2:0.29:0.333333:0.428571:0.272727:11:4	0/0:45:0:-0,-5,-15:17:16:0:15:0:9:0:0:6:0:0:0.3:0.428571:0.230769:3:-1	0/1:32:32.94:-4,-1,-6:10:7:2:7:2:0:0:0:7:2:0.22:0.1:0.111111:0.0833333:9:4	0/1:41:59.93:-7,-1,-5:12:8:4:7:3:4:1:0:3:2:0.3:0.2:0.25:0.166667:6:4	0/1:29:116.92:-12,-1,-4:12:7:5:6:5:4:0:1:2:3:0.45:0.1:0.142857:0.0833333:8:4	0/1:42:188.86:-20,-1,-5:20:10:9:9:8:4:2:1:5:5:0.47:0.4:0.5:0.333333:12:4	0/0:27:0.01:-0,-3,-9:10:10:0:9:0:5:0:0:4:0:0:0.4:0.571429:0.307692:1:-1	0/1:17:18.1:-2,-1,-2:6:3:2:3:1:0:0:0:3:1:0.25:0.1:0.166667:0.0833333:4:4	0/1:66:74.89:-9,-1,-8:16:11:5:11:4:4:1:0:7:2:0.27:0.25:0.428571:0.214286:10:4	0/1:15:123.05:-13,-1,-2:11:5:5:4:5:2:4:0:2:1:0.56:0.0909091:0.125:0.0769231:3:4	0/1:6:75.87:-8,-1,-1:6:2:3:2:3:0:0:0:2:3:0.6:0.125:0.333333:0.0769231:5:4	0/0:42:0:-0,-4,-14:17:15:1:14:0:8:0:0:6:0:0:0.6:0.6:0.428571:4:-1	0/1:16:251.96:-26,-1,-3:18:7:11:6:10:2:5:0:4:4:0.62:0.0833333:0.111111:0.0666667:10:4	0/1:8:48.5:-5,-0,-1:7:3:3:2:2:2:1:0:0:1:0.5:0:0:0:5:4	0/1:135:200.76:-22,-2,-15:35:23:11:23:10:12:4:1:11:4:0.3:0.583333:0.5:0.466667:7:4
1	685621	498	N	<DEL>	122.9	.	AC=9;ALG=PROD;AN=146;CIEND=-758,29;CIEND95=-178,7;CIPOS=-30,307;CIPOS95=-9,103;END=686634;EVENT=NA;GCF=0.566075;IMPRECISE=TRUE;MSHQ=3.3333;PE=4;SNAME=MAZ-8:6;SR=0;STRANDS=+-:4;SU=4;SVLEN=-1013;SVTYPE=DEL;smoove_gene=|gene:1:1014;DEPTH=nan,0.20466022222222222,0.426349503125,nan,0.1936728888888889,0.3886715625	GT:GQ:SQ:GL:DP:RO:AO:QR:QA:RS:AS:ASC:RP:AP:AB:DHFC:DHFFC:DHBFC:DHSP:SHQ	0/0:27:0.01:-0,-3,-9:10:10:0:9:0:4:0:0:5:0:0:0.0833333:0.25:0.0714286:0:-1	0/0:33:0:-0,-3,-11:12:12:0:11:0:6:0:0:5:0:0:0.166667:0.285714:0.125:0:-1	0/0:27:0.01:-0,-3,-9:10:10:0:9:0:4:0:0:5:0:0:0.0909091:0.25:0.0714286:1:-1	0/0:33:0:-0,-3,-11:12:12:0:11:0:6:0:0:5:0:0:0.1:0.142857:0.0714286:1:-1	0/0:42:0:-0,-4,-14:14:14:0:14:0:8:0:0:6:0:0:0.111111:0.166667:0.0833333:4:-1	0/0:15:0.13:-0,-2,-5:7:6:0:5:0:2:0:0:3:0:0:0:0:0:1:-1	0/0:114:0:-0,-11,-38:39:39:0:38:0:20:0:0:18:0:0:1.2:0.705882:0.857143:0:-1	0/0:21:0.03:-0,-2,-7:8:8:0:7:0:3:0:0:4:0:0:0.1:0.142857:0.0833333:1:-1	0/0:24:0.02:-0,-2,-8:8:8:0:8:0:4:0:0:4:0:0:0.1:0.25:0.0769231:2:-1	0/0:15:0.13:-0,-2,-5:6:6:0:5:0:3:0:0:2:0:0:0.25:0.666667:0.166667:2:-1	0/0:60:0:-0,-6,-20:22:21:0:20:0:11:0:0:9:0:0:0.363636:0.5:0.285714:1:-1	0/0:12:0.26:-0,-1,-4:5:5:0:4:0:1:0:0:3:0:0:0:0:0:0:-1	0/0:69:0:-0,-7,-23:24:24:0:23:0:13:0:0:10:0:0:0.416667:0.454545:0.3125:1:-1	0/0:9:0.52:-0,-1,-3:4:4:0:3:0:2:0:0:1:0:0:0.0833333:0.25:0.0666667:0:-1	0/0:15:0.13:-0,-2,-5:7:6:0:5:0:2:0:0:3:0:0:0.0833333:0.2:0.0666667:5:-1	0/0:36:0:-0,-4,-12:13:12:0:12:0:6:0:0:6:0:0:0.111111:0.166667:0.0909091:3:-1	0/0:24:0.02:-0,-2,-8:10:9:0:8:0:5:0:0:3:0:0:0.142857:0.25:0.1:1:-1	0/0:27:0.01:-0,-3,-9:10:10:0:9:0:4:0:0:5:0:0:0:0:0:2:-1	0/0:6:1.01:-0,-1,-2:3:3:0:2:0:0:0:0:2:0:0:0:0:0:0:-1	0/0:33:0:-0,-3,-11:12:12:0:11:0:7:0:0:4:0:0:0.222222:0.333333:0.153846:1:-1	0/0:18:0.07:-0,-2,-6:8:7:0:6:0:2:0:0:4:0:0:0:0:0:1:-1	0/0:21:0.03:-0,-2,-7:8:8:0:7:0:2:0:0:5:0:0:0.0833333:0.166667:0.0666667:0:-1	0/0:6:1.01:-0,-1,-2:3:3:0:2:0:0:0:0:2:0:0:0.1:0.25:0.0833333:0:-1	0/0:18:0.07:-0,-2,-6:7:7:0:6:0:4:0:0:2:0:0:0.1:0.166667:0.0769231:0:-1	0/0:24:0.02:-0,-2,-8:9:9:0:8:0:5:0:0:3:0:0:0:0:0:0:-1	0/0:39:0:-0,-4,-13:14:14:0:13:0:7:0:0:6:0:0:0.111111:0.125:0.0666667:0:-1	0/0:21:0.03:-0,-2,-7:8:8:0:7:0:5:0:0:2:0:0:0.111111:0.25:0.0909091:2:-1	0/0:51:0:-0,-5,-17:18:18:0:17:0:8:0:0:9:0:0:0.8:0.727273:0.615385:0:-1	0/0:24:0.02:-0,-2,-8:9:9:0:8:0:5:0:0:3:0:0:0:0:0:2:-1	0/0:27:0.01:-0,-3,-9:9:9:0:9:0:5:0:0:4:0:0:0.1:0.142857:0.0833333:2:-1	0/0:24:0.02:-0,-2,-8:8:8:0:8:0:3:0:0:5:0:0:0.3:0.6:0.25:0:-1	0/0:15:0.13:-0,-2,-5:6:6:0:5:0:2:0:0:3:0:0:0:0:0:0:-1	0/0:33:0:-0,-3,-11:13:12:0:11:0:6:0:0:5:0:0:0.2:0.25:0.153846:1:-1	0/0:18:0.07:-0,-2,-6:6:6:0:6:0:2:0:0:4:0:0:0.1:0.166667:0.0833333:1:-1	0/0:42:0:-0,-4,-14:15:15:0:14:0:6:0:0:8:0:0:0.25:0.5:0.214286:0:-1	0/0:18:0.07:-0,-2,-6:8:7:0:6:0:2:0:0:4:0:0:0:0:0:2:-1	0/0:6:1.01:-0,-1,-2:3:3:0:2:0:1:0:0:1:0:0:0:0:0:0:-1	0/0:72:0:-0,-7,-24:26:25:0:24:0:14:0:0:10:0:0:0.9:0.818182:0.642857:1:-1	0/0:30:0:-0,-3,-10:11:11:0:10:0:4:0:0:6:0:0:0.166667:0.285714:0.133333:0:-1	0/0:3:2.04:-0,-0,-1:1:1:0:1:0:0:0:0:1:0:0:0:0:0:1:-1	0/0:129:0:-0,-13,-43:44:44:0:43:0:24:0:0:19:0:0:1:0.923077:0.8:0:-1
1	686879	499	N	<DEL>	201	.	AC=44;ALG=PROD;AN=146;CIEND=-144,29;CIEND95=-59,5;CIPOS=-30,675;CIPOS95=-3,144;END=688889;EVENT=NA;GCF=0.569866;IMPRECISE=TRUE;MSHQ=3.85;PE=5;SNAME=PEN-3:10;SR=0;STRANDS=+-:5;SU=5;SVLEN=-2010;SVTYPE=DEL;smoove_gene=|gene:1:2011;DEPTH=0.04545455,0.19792241500000002,0.6741396032258065,0.0833335,0.35539675000000004,0.5954469032258064	GT:GQ:SQ:GL:DP:RO:AO:QR:QA:RS:AS:ASC:RP:AP:AB:DHFC:DHFFC:DHBFC:DHSP:SHQ	0/1:4:25.33:-3,-0,-1:4:1:2:1:1:0:0:0:1:1:0.5:0.0833333:0.25:0.0714286:2:4	0/1:2:4.73:-2,-2,-7:11:9:2:8:1:4:0:0:4:1:0.11:0.25:0.5:0.1875:5:1	0/1:1:53.14:-6,-0,-1:4:1:2:1:2:0:0:0:1:2:0.67:0.0909091:0.166667:0.0714286:4:4	0/1:41:59.93:-7,-1,-5:12:8:4:7:3:0:0:0:7:2:0.3:0.2:0.25:0.142857:6:4	0/1:8:48.5:-5,-0,-1:5:2:3:2:2:0:0:1:2:1:0.5:0.222222:0.4:0.166667:3:4	0/0:12:0.26:-0,-1,-4:6:4:1:4:0:0:0:0:4:0:0:0.25:0.4:0.166667:1:-1	0/0:18:0.07:-3,-5,-22:29:25:3:24:2:10:0:1:14:1:0.077:1.2:0.923077:0.857143:2:-1	0/1:6:75.87:-8,-1,-1:6:2:4:2:3:0:0:1:2:2:0.6:0.2:0.5:0.166667:4:4	0/0:15:0.13:-0,-2,-5:5:5:0:5:0:0:0:0:5:0:0:0.1:0.166667:0.0769231:0:-1	0/0:15:0.13:-0,-2,-5:7:5:1:5:0:0:0:0:5:0:0:0.25:0.5:0.166667:2:-1	0/0:33:0:-0,-3,-11:12:12:0:11:0:4:0:0:7:0:0:0.545455:0.75:0.428571:1:-1	0/1:15:45.07:-5,-1,-2:7:3:3:3:2:0:0:1:3:1:0.4:0.2:0.333333:0.153846:3:4	0/1:19:146.96:-15,-1,-3:13:5:7:5:6:0:0:3:5:3:0.55:0.25:0.230769:0.1875:5:4	0/0:12:0.26:-0,-1,-4:5:4:1:4:0:0:0:0:4:0:0:0.0833333:0.25:0.0666667:3:-1	0/0:12:0.26:-0,-1,-4:5:4:0:4:0:0:0:0:4:0:0:0.166667:0.4:0.133333:1:-1	1/1:0:81.32:-8,-1,-1:6:1:4:1:3:0:0:2:1:1:0.75:0.111111:0.166667:0.0909091:3:-1	0/1:14:15.11:-2,-1,-3:7:4:2:4:1:0:0:0:4:1:0.2:0.142857:0.2:0.1:4:4	0/0:9:0.52:-0,-1,-3:5:3:1:3:0:0:0:0:3:0:0:0.222222:0.4:0.153846:2:-1	0/1:29:38.95:-5,-1,-4:9:5:3:5:2:0:0:0:5:2:0.29:0.333333:0.6:0.25:4:4	0/1:14:201.04:-21,-1,-2:15:5:9:5:8:0:0:1:5:7:0.62:0.222222:0.25:0.153846:13:4	0/1:22:41.98:-5,-1,-3:9:5:3:4:2:0:0:1:4:1:0.33:0.0909091:0.142857:0.0666667:3:4	0/1:12:150.14:-16,-1,-2:11:4:6:4:6:0:0:1:4:5:0.6:0.166667:0.333333:0.133333:7:4	0/1:13:72.15:-8,-1,-2:7:3:4:3:3:0:0:1:3:2:0.5:0.1:0.25:0.0833333:5:4	0/1:15:45.07:-5,-1,-2:7:3:3:3:2:0:0:0:3:2:0.4:0.1:0.2:0.0769231:4:4	0/0:3:2.04:-0,-0,-1:1:1:0:1:0:0:0:0:1:0:0:0.1:0.25:0.0769231:0:-1	0/0:6:1.01:-0,-1,-2:2:2:0:2:0:0:0:0:2:0:0:0.111111:0.166667:0.0666667:1:-1	0/0:9:0.52:-0,-1,-3:4:3:1:3:0:0:0:0:3:0:0:0.111111:0.2:0.0909091:1:-1	0/1:5:6.93:-2,-2,-6:8:7:1:7:1:0:0:0:7:1:0.12:0.6:0.666667:0.461538:2:1	0/1:17:18.1:-2,-1,-2:5:3:2:3:1:0:0:1:3:0:0.25:0.2:0.4:0.166667:1:4	0/1:13:72.15:-8,-1,-2:8:3:4:3:3:0:0:1:3:2:0.5:0.2:0.333333:0.166667:3:4	0/1:11:12.23:-2,-1,-4:7:5:1:5:1:0:0:0:5:1:0.17:0.2:0.333333:0.166667:3:4	0/1:27:65.95:-7,-1,-3:9:5:3:5:3:0:0:2:5:1:0.38:0.1:0.166667:0.0833333:3:4	0/1:11:21.31:-3,-0,-2:3:2:1:2:1:0:0:0:2:1:0.33:0.2:0.333333:0.153846:4:4	0/1:6:75.87:-8,-1,-1:7:2:4:2:3:0:0:0:2:3:0.6:0.1:0.2:0.0833333:7:4	0/1:1:53.14:-6,-0,-1:4:1:3:1:2:0:0:1:1:1:0.67:0.166667:0.25:0.142857:6:4	0/1:22:41.98:-5,-1,-3:8:4:3:4:2:0:0:0:4:2:0.33:0.181818:0.4:0.153846:4:4	0/1:11:12.23:-2,-1,-4:7:5:1:5:1:0:0:0:5:1:0.17:0.125:0.142857:0.0769231:2:4	0/0:33:0:-2,-5,-19:23:21:2:20:1:7:0:0:13:0:0.048:0.9:0.818182:0.642857:1:-1	0/0:0:4.77:0,0,0:0:0:0:0:0:0:0:0:0:0:.:0.166667:0.285714:0.133333:4:-1	0/0:3:2.04:-0,-0,-1:1:1:0:1:0:0:0:0:1:0:0:0:0:0:2:-1	0/0:57:0:-2,-7,-27:31:29:2:28:1:14:0:0:14:1:0.034:0.833333:0.555556:0.666667:3:-1
1	686879	500	N	<DEL>	119.8	.	AC=24;ALG=PROD;AN=146;CIEND=-239,29;CIEND95=-100,9;CIPOS=-30,707;CIPOS95=-7,166;END=689447;EVENT=NA;GCF=0.574932;IMPRECISE=TRUE;MSHQ=3.625;PE=4;SNAME=PEN-4:15;SR=0;STRANDS=+-:4;SU=4;SVLEN=-2568;SVTYPE=DEL;smoove_gene=|gene:1:2569;DEPTH=nan,0.22120518333333336,0.5319499489795918,nan,0.33817037916666665,0.5519907346938775	GT:GQ:SQ:GL:DP:RO:AO:QR:QA:RS:AS:ASC:RP:AP:AB:DHFC:DHFFC:DHBFC:DHSP:SHQ	0/0:21:0.03:-0,-2,-7:10:8:1:7:0:4:0:0:3:0:0:0.0833333:0.125:0.0714286:1:-1	0/0:21:0.03:-0,-2,-7:7:7:0:7:0:7:0:0:0:0:0:0.25:0.333333:0.1875:0:-1	0/0:6:1.01:-0,-1,-2:4:3:1:2:0:0:0:0:2:0:0:0.0909091:0.142857:0.0714286:1:-1	0/1:5:6.93:-2,-2,-6:9:7:1:7:1:7:0:0:0:0:0.12:0.3:0.375:0.214286:0:1	0/1:22:41.98:-5,-1,-3:8:5:2:4:2:2:0:1:2:1:0.33:0.333333:0.428571:0.25:1:4	0/0:27:0.01:-0,-3,-9:10:10:0:9:0:4:0:0:5:0:0:0.375:0.428571:0.25:0:-1	0/0:60:0:-2,-8,-28:33:30:2:29:1:16:0:1:13:0:0.033:1.2:1:0.857143:1:-1	0/0:3:1.74:-2,-2,-9:14:11:2:10:1:6:0:1:4:0:0.091:0.2:0.333333:0.166667:1:-1	0/0:30:0:-0,-3,-10:11:11:0:10:0:4:0:0:6:0:0:0.1:0.111111:0.0769231:0:-1	0/0:24:0.02:-0,-2,-8:11:9:1:8:0:4:0:0:4:0:0:0.25:0.4:0.166667:1:-1	0/0:66:0:-0,-7,-22:23:23:0:22:0:12:0:0:10:0:0:0.545455:0.666667:0.428571:0:-1	0/1:68:68.88:-9,-2,-10:20:14:5:13:4:6:0:1:7:3:0.24:0.2:0.285714:0.153846:4:4	0/1:119:119.79:-15,-3,-17:32:24:8:23:7:14:0:3:9:4:0.23:0.333333:0.25:0.25:4:4	0/0:33:0:-0,-3,-11:12:12:0:11:0:7:0:0:4:0:0:0.166667:0.333333:0.133333:0:-1	0/0:15:0.13:-0,-2,-5:7:6:0:5:0:2:0:0:3:0:0:0.166667:0.285714:0.133333:1:-1	0/1:41:59.93:-7,-1,-5:13:8:4:7:3:3:0:2:4:1:0.3:0.222222:0.285714:0.181818:2:4	0/0:12:0.26:-0,-1,-4:7:5:1:4:0:2:0:0:2:0:0:0.285714:0.4:0.2:1:-1	0/0:6:1.01:-0,-1,-2:3:3:0:2:0:0:0:0:2:0:0:0.222222:0.4:0.153846:0:-1	0/0:27:0.01:-0,-3,-9:12:10:1:9:0:4:0:0:5:0:0:0.333333:0.375:0.25:1:-1	0/1:59:59.86:-8,-2,-12:23:17:5:16:4:9:0:1:7:3:0.2:0.222222:0.222222:0.153846:3:4	0/0:6:1.01:-0,-1,-2:2:2:0:2:0:2:0:0:0:0:0:0.181818:0.285714:0.133333:0:-1	0/1:56:56.86:-8,-3,-13:23:18:5:17:4:8:0:1:9:3:0.19:0.25:0.375:0.2:3:4	0/0:3:2.04:-0,-0,-1:1:1:0:1:0:1:0:0:0:0:0:0.2:0.4:0.166667:0:-1	0/0:6:0.96:-2,-3,-10:15:12:2:11:1:6:0:0:5:1:0.083:0.2:0.333333:0.153846:2:-1	0/0:6:1.01:-0,-1,-2:3:3:0:2:0:1:0:0:1:0:0:0.1:0.166667:0.0769231:0:-1	0/0:15:0.13:-0,-2,-5:6:6:0:5:0:2:0:0:3:0:0:0.222222:0.2:0.133333:0:-1	0/0:9:0.52:-0,-1,-3:4:3:0:3:0:0:0:0:3:0:0:0.222222:0.4:0.181818:0:-1	0/0:63:0:-0,-6,-21:23:22:0:21:0:12:0:0:9:0:0:0.7:0.777778:0.538462:1:-1	0/1:35:35.95:-5,-1,-5:10:7:3:6:2:4:0:1:2:1:0.25:0.2:0.5:0.166667:1:4	0/1:8:9.42:-4,-3,-13:20:16:3:15:2:7:0:1:8:1:0.12:0.3:0.428571:0.25:2:4	0/1:29:38.95:-5,-1,-4:8:5:2:5:2:0:0:0:5:2:0.29:0.2:0.333333:0.166667:3:4	0/0:12:0.26:-0,-1,-4:4:4:0:4:0:4:0:0:0:0:0:0.2:0.285714:0.166667:0:-1	0/0:27:0.01:-0,-3,-9:10:10:0:9:0:6:0:0:3:0:0:0.2:0.285714:0.153846:0:-1	0/1:22:41.98:-5,-1,-3:9:5:3:4:2:2:0:0:2:2:0.33:0.1:0.166667:0.0833333:3:4	0/0:15:0.13:-2,-3,-13:18:15:2:14:1:7:0:1:7:0:0.067:0.166667:0.222222:0.142857:0:-1	0/1:41:59.93:-7,-1,-5:13:8:4:7:3:3:0:0:4:3:0.3:0.181818:0.333333:0.153846:4:4	0/0:18:0.07:-0,-2,-6:8:7:0:6:0:2:0:0:4:0:0:0.125:0.125:0.0769231:0:-1	0/0:12:0.26:-2,-3,-12:15:13:1:13:1:13:0:0:0:0:0.071:1:0.909091:0.714286:0:-1	0/0:0:2.98:-2,-2,-8:13:10:2:9:1:4:0:1:5:0:0.1:0.25:0.333333:0.2:1:-1	0/0:9:0.52:-0,-1,-3:4:4:0:3:0:1:0:0:2:0:0:0:0:0:0:-1	0/0:141:0:-0,-14,-47:49:47:1:47:0:30:0:0:17:0:0:1:0.857143:0.8:1:-1
1	691497	503	N	<DEL>	413.6	.	AC=75;ALG=PROD;AN=146;CIEND=-506,49;CIEND95=-104,49;CIPOS=-41,505;CIPOS95=-41,124;END=691984;EVENT=NA;GCF=0.409836;IMPRECISE=TRUE;MSHQ=4;PE=4;SNAME=GFBLL_S6:6;SR=0;STRANDS=+-:4;SU=4;SVLEN=-487;SVTYPE=DEL;smoove_gene=|gene:1:488;DEPTH=0.008838376666666667,0.12373733333333332,1.09375825,0.011363636666666668,0.13131313333333333,0.9620617142857144	GT:GQ:SQ:GL:DP:RO:AO:QR:QA:RS:AS:ASC:RP:AP:AB:DHFC:DHFFC:DHBFC:DHSP:SHQ	1/1:12:147.94:-15,-2,-0:7:0:6:0:5:0:0:2:0:3:1:0:0:0:4:-1	1/1:21:315:-32,-3,-0:15:2:12:1:11:0:0:3:1:8:0.92:0.0833333:0.0909091:0.0833333:6:-1	1/1:22:265.9:-27,-3,-0:10:0:10:0:9:0:0:1:0:8:1:0:0:0:7:-1	1/1:17:206.87:-21,-2,-0:9:0:8:0:7:0:0:2:0:5:1:0:0:0:6:-1	1/1:10:197.14:-20,-2,-0:9:1:7:1:7:0:0:1:1:6:0.88:0:0:0:4:-1	0/1:17:18.1:-2,-1,-2:5:3:1:3:1:0:0:0:3:1:0.25:0:0:0:1:4	0/1:11:12.23:-2,-1,-4:7:5:1:5:1:0:0:0:5:1:0.17:0.7:0.636364:0.636364:2:4	1/1:7:89.31:-9,-1,-0:4:0:3:0:3:0:0:0:0:3:1:0:0:0:4:-1	0/1:1:131.38:-14,-1,-1:9:3:6:2:5:0:0:0:2:5:0.71:0:0:0:5:4	1/1:3:188.29:-19,-1,-1:11:2:8:2:7:0:0:2:2:5:0.78:0:0:0:6:-1	1/1:5:138.74:-14,-1,-0:7:1:5:1:5:0:0:0:1:5:0.83:0.181818:0.25:0.181818:7:-1	0/1:8:48.5:-5,-0,-1:6:2:3:2:2:0:0:0:2:2:0.5:0:0:0:3:4	1/1:25:295.44:-30,-3,-0:11:0:10:0:10:0:0:2:0:8:1:0:0:0:12:-1	1/1:17:206.87:-21,-2,-0:9:0:8:0:7:0:0:1:0:6:1:0:0:0:6:-1	1/1:13:226.54:-23,-2,-0:10:1:9:1:8:0:0:0:1:8:0.89:0:0:0:6:-1	1/1:2:31.46:-3,-0,-0:2:0:1:0:1:0:0:0:0:1:1:0:0:0:4:-1	1/1:7:89.31:-9,-1,-0:4:0:4:0:3:0:0:0:0:3:1:0:0:0:4:-1	0/1:4:25.33:-3,-0,-1:3:1:1:1:1:0:0:0:1:1:0.5:0:0:0:2:4	1/1:7:89.31:-9,-1,-0:4:0:4:0:3:0:0:1:0:2:1:0:0:0:3:-1	1/1:15:177.38:-18,-2,-0:7:0:7:0:6:0:0:1:0:5:1:0:0:0:5:-1	1/1:22:265.9:-27,-3,-0:10:0:10:0:9:0:0:2:0:7:1:0:0:0:8:-1	1/1:15:255.99:-26,-2,-0:11:1:10:1:9:0:0:2:1:7:0.9:0:0:0:8:-1	1/1:5:60.25:-6,-1,-0:4:0:3:0:2:0:0:1:0:1:1:0:0:0:2:-1	0/1:1:53.14:-6,-0,-1:4:1:2:1:2:0:0:0:1:2:0.67:0:0:0:4:4	1/1:17:206.87:-21,-2,-0:8:0:8:0:7:0:0:2:0:5:1:0:0:0:6:-1	1/1:20:236.38:-24,-2,-0:9:0:9:0:8:0:0:1:0:7:1:0:0:0:6:-1	1/1:12:147.94:-15,-2,-0:6:0:6:0:5:0:0:1:0:4:1:0:0:0:4:-1	0/1:34:62.93:-7,-1,-4:11:7:4:6:3:2:0:1:4:2:0.33:0.5:0.5:0.454545:3:4	1/1:15:255.99:-26,-2,-0:13:2:10:1:9:0:0:2:1:7:0.9:0:0:0:8:-1	0/1:3:103.47:-11,-1,-1:9:3:5:2:4:0:0:1:2:3:0.67:0:0:0:6:4	1/1:8:167.85:-17,-1,-0:9:1:7:1:6:0:0:1:1:5:0.86:0:0:0:4:-1	1/1:22:265.9:-27,-3,-0:10:1:9:0:9:0:0:2:0:7:1:0:0:0:7:-1	1/1:28:324.97:-33,-3,-1:13:0:12:0:11:0:0:2:0:9:1:0:0:0:4:-1	0/1:8:48.5:-5,-0,-1:6:2:3:2:2:0:0:1:2:1:0.5:0:0:0:1:4	0/1:3:103.47:-11,-1,-1:7:2:4:2:4:0:0:0:2:4:0.67:0:0:0:4:4	1/1:2:31.46:-3,-0,-0:1:0:1:0:1:0:0:0:0:1:1:0:0:0:4:-1	0/1:22:41.98:-5,-1,-3:7:4:3:4:2:0:0:1:4:1:0.33:0:0:0:3:4	0/1:11:12.23:-2,-1,-4:7:5:1:5:1:0:0:0:5:1:0.17:0.2:0.25:0.181818:1:4	1/1:30:354.51:-36,-4,-1:13:0:12:0:12:0:0:3:0:9:1:0:0:0:10:-1	0/1:15:45.07:-5,-1,-2:6:3:2:3:2:0:0:0:3:2:0.4:0:0:0:1:4	0/0:0:2.95:-4,-4,-16:22:19:3:18:2:8:0:1:10:1:0.1:0.666667:0.666667:0.666667:4:-1
1	691497	501	N	<DEL>	305.8	.	AC=41;ALG=PROD;AN=146;CIEND=-517,36;CIEND95=-55,36;CIPOS=-50,479;CIPOS95=-50,50;END=692637;EVENT=NA;GCF=0.413672;IMPRECISE=TRUE;MSHQ=4;PE=19;SNAME=GMBLL_S4:7,GFBLL_S6:7,ACT_22:9,ACT_11:5;SR=0;STRANDS=+-:19;SU=19;SVLEN=-1140;SVTYPE=DEL;smoove_gene=|gene:1:1141;DEPTH=0.0,0.11327784594594595,0.9475871176470588,0.0,0.11851692432432433,0.8864703529411766	GT:GQ:SQ:GL:DP:RO:AO:QR:QA:RS:AS:ASC:RP:AP:AB:DHFC:DHFFC:DHBFC:DHSP:SHQ	0/1:23:23.94:-4,-2,-8:14:10:3:10:2:5:0:2:5:0:0.17:0:0:0:1:4	0/1:65:65.81:-10,-3,-18:31:24:6:23:5:10:0:4:13:1:0.18:0.0833333:0.0769231:0.0833333:2:4	0/1:26:143.91:-15,-1,-3:14:7:6:6:6:2:0:2:4:4:0.5:0.0909091:0.1:0.0909091:5:4	0/1:31:89.93:-10,-1,-4:13:7:5:6:4:1:0:2:5:2:0.4:0.1:0.1:0.1:3:4	0/1:22:41.98:-5,-1,-3:8:5:2:4:2:0:0:1:4:1:0.33:0.111111:0.111111:0.111111:2:4	0/0:21:0.03:-0,-2,-7:9:8:1:7:0:2:0:0:5:0:0:0.125:0.166667:0.125:1:-1	0/0:57:0:-0,-6,-19:21:20:0:19:0:9:0:0:10:0:0:0.8:0.666667:0.727273:1:-1	0/1:22:41.98:-5,-1,-3:9:5:3:4:2:1:0:0:3:2:0.33:0:0:0:3:4	0/1:48:56.92:-7,-1,-6:13:9:4:8:3:2:0:1:6:2:0.27:0:0:0:3:4	0/1:47:134.88:-14,-1,-6:17:10:7:9:6:2:0:2:7:4:0.4:0.125:0.166667:0.111111:5:4	0/1:27:65.95:-7,-1,-3:9:5:3:5:3:0:0:0:5:3:0.38:0.363636:0.444444:0.363636:5:4	0/1:47:47.9:-6,-2,-9:15:11:4:11:3:4:0:2:7:1:0.21:0.1:0.142857:0.0909091:2:4	0/1:14:201.04:-21,-1,-2:15:6:9:5:8:2:0:3:3:5:0.62:0:0:0:6:4	0/1:31:89.93:-10,-1,-4:12:7:5:6:4:2:0:2:4:2:0.4:0:0:0:3:4	0/1:50:50.91:-7,-1,-8:15:10:4:10:3:2:0:1:8:2:0.23:0.0833333:0.0833333:0.0769231:4:4	0/1:15:45.07:-5,-1,-2:7:4:3:3:2:0:0:1:3:1:0.4:0.111111:0.0909091:0.111111:2:4	0/1:20:68.99:-7,-1,-3:9:5:3:4:3:2:0:1:2:2:0.43:0:0:0:3:4	0/1:17:18.1:-2,-1,-2:5:3:1:3:1:0:0:0:3:1:0.25:0:0:0:2:4	0/1:4:25.33:-3,-0,-1:5:2:2:1:1:0:0:1:1:0:0.5:0:0:0:1:4	0/1:32:32.94:-4,-1,-6:11:8:3:7:2:2:0:1:5:1:0.22:0.111111:0.1:0.111111:2:4	0/1:45:161.87:-17,-1,-5:18:10:8:9:7:3:0:3:6:3:0.44:0.0909091:0.0909091:0.0909091:4:4	0/1:66:152.86:-16,-1,-8:21:12:8:12:7:5:0:2:7:5:0.37:0.0833333:0.0833333:0.0833333:6:4	0/1:8:9.47:-2,-1,-5:9:6:2:6:1:3:0:1:3:0:0.14:0:0:0:1:4	0/0:0:2.98:-2,-2,-8:13:10:2:9:1:4:0:0:5:1:0.1:0:0:0:2:-1	1/1:8:167.85:-17,-1,-0:10:2:7:1:6:0:0:2:1:4:0.86:0:0:0:5:-1	0/1:10:99.29:-10,-1,-2:9:4:5:3:4:0:0:2:3:2:0.57:0:0:0:3:4	0/1:17:18.1:-2,-1,-2:5:3:2:3:1:0:0:1:3:0:0.25:0:0:0:1:4	0/1:2:4.68:-4,-3,-15:22:18:3:17:2:9:0:1:8:1:0.11:0.5:0.5:0.454545:2:4	0/1:33:140.9:-15,-1,-4:15:7:7:7:6:2:0:3:5:3:0.46:0.2:0.222222:0.2:4:4	0/1:2:4.73:-2,-2,-7:11:8:2:8:1:2:0:1:6:0:0.11:0:0:0:1:4	0/0:27:0.01:-0,-3,-9:12:10:1:9:0:3:0:0:6:0:0:0.1:0.166667:0.1:1:-1	0/1:19:146.96:-15,-1,-3:12:5:7:5:6:1:0:2:4:4:0.55:0.1:0.0909091:0.1:5:4	0/1:48:56.92:-7,-1,-6:13:8:4:8:3:3:0:2:5:1:0.27:0.1:0.1:0.1:2:4	0/0:3:1.74:-2,-2,-9:13:10:2:10:1:4:0:1:6:0:0.091:0:0:0:1:-1	0/1:53:53.92:-7,-1,-7:15:10:4:9:3:2:0:1:7:2:0.25:0.166667:0.222222:0.166667:3:4	1/1:0:81.32:-8,-1,-1:7:2:4:1:3:0:0:0:1:3:0.75:0:0:0:4:-1	0/1:35:35.95:-5,-1,-5:10:7:3:6:2:2:0:1:4:1:0.25:0:0:0:2:4	0/0:27:0.01:-0,-3,-9:10:10:0:9:0:3:0:0:6:0:0:0.5:0.625:0.454545:0:-1	0/1:52:158.87:-17,-1,-6:19:10:8:10:7:4:0:3:6:4:0.41:0.0833333:0.0714286:0.0833333:5:4	0/0:15:0.13:-0,-2,-5:6:6:0:5:0:1:0:0:4:0:0:0.2:0.25:0.2:0:-1	0/1:11:12.11:-6,-4,-20:28:24:4:23:3:11:0:1:12:2:0.12:0.666667:0.571429:0.666667:3:4
1	692006	7203	N	<DUP>	89.6	.	AC=34;ALG=PROD;AN=146;CIEND=-50,579;CIEND95=-50,107;CIPOS=-649,49;CIPOS95=-124,49;END=692881;EVENT=NA;GCF=0.41895;IMPRECISE=TRUE;MSHQ=2.6364;PE=8;SNAME=MORL_S1:12,act-4:9;SR=0;STRANDS=-+:8;SU=8;SVLEN=875;SVTYPE=DUP;smoove_gene=|gene:1:876;DEPTH=0.5328283333333333,0.3654006363636364,0.8345948000000002,0.5165756666666667,0.40855945454545445,0.8050870444444447	GT:GQ:SQ:GL:DP:RO:AO:QR:QA:RS:AS:ASC:RP:AP:AB:DHFC:DHFFC:DHBFC:SHQ	0/1:2:19.61:-2,-1,-1:12:9:2:9:2:0:0:0:9:2:0.18:0.25:0.214286:0.25:4	0/0:22:0.03:-0,-2,-4:26:25:0:24:0:11:0:0:13:0:0:0.833333:0.833333:0.833333:-1	0/1:2:29.75:-3,-1,-1:18:13:4:12:3:6:0:0:6:3:0.2:0.454545:0.5:0.454545:4	0/0:20:0.04:-0,-2,-4:24:23:0:22:0:14:0:0:8:0:0:0.6:0.5:0.6:-1	0/1:3:8.8:-1,-0,-1:9:7:1:7:1:0:0:0:7:1:0.12:0.333333:0.333333:0.333333:1	0/0:7:0.88:-0,-1,-1:10:9:1:8:0:3:0:0:5:0:0:0.5:0.571429:0.5:-1	0/1:3:6.04:-1,-1,-1:12:10:1:10:1:0:0:0:10:1:0.091:1:1:0.909091:1	0/1:0:12.14:-1,-0,-0:6:4:1:4:1:0:0:0:4:1:0.2:0.3:0.375:0.3:4	0/1:4:6.89:-1,-1,-1:11:9:1:9:1:0:0:0:9:1:0.1:0.5:0.416667:0.5:1	0/1:3:8.8:-1,-0,-1:9:7:1:7:1:0:0:0:7:1:0.12:0.375:0.6:0.333333:1	0/0:5:1.37:-0,-1,-1:8:7:0:6:0:3:0:0:3:0:0:0.545455:0.857143:0.545455:-1	0/1:1:22.06:-2,-1,-1:10:7:2:7:2:0:0:0:7:2:0.22:0.5:0.625:0.454545:4	0/0:13:0.19:-0,-1,-3:17:16:1:15:0:8:0:0:7:0:0:0.166667:0.142857:0.166667:-1	0/0:9:0.56:-0,-1,-2:11:11:0:10:0:4:0:0:6:0:0:0.416667:0.357143:0.416667:-1	0/0:30:0:-0,-3,-6:35:34:0:33:0:20:0:0:13:0:0:0.416667:0.416667:0.384615:-1	0/0:18:0.06:-0,-2,-4:22:21:1:20:0:12:0:0:8:0:0:0.333333:0.230769:0.333333:-1	0/1:1:10.97:-1,-0,-1:7:5:1:5:1:0:0:0:5:1:0.17:0.285714:0.333333:0.285714:4	0/0:10:0.45:-0,-1,-2:13:12:0:11:0:5:0:0:6:0:0:0.555556:0.833333:0.555556:-1	0/0:6:1.1:-0,-1,-1:9:8:0:7:0:4:0:0:3:0:0:0.111111:0.1:0.111111:-1	0/1:1:10.97:-1,-0,-1:7:5:1:5:1:0:0:0:5:1:0.17:0.333333:0.230769:0.333333:4	0/0:13:0.19:-0,-1,-3:18:16:1:15:0:9:0:0:6:0:0:0.454545:0.454545:0.454545:-1	0/1:4:6.89:-1,-1,-1:11:9:1:9:1:0:0:0:9:1:0.1:0.333333:0.4:0.333333:1	0/1:0:23.34:-3,-1,-1:9:6:2:6:2:0:0:0:6:2:0.25:0.3:0.272727:0.3:4	0/1:2:9.86:-1,-0,-1:8:6:1:6:1:0:0:0:6:1:0.14:0.2:0.25:0.2:1	0/0:3:2.13:-0,-0,-1:5:5:0:4:0:1:0:0:3:0:0:0.2:0.285714:0.2:-1	0/0:3:2.13:-0,-0,-1:5:5:0:4:0:1:0:0:3:0:0:0.111111:0.125:0.111111:-1	0/1:2:9.86:-1,-0,-1:8:6:1:6:1:0:0:0:6:1:0.14:0.111111:0.142857:0.111111:1	1/1:1:47.68:-5,-1,-1:14:9:4:9:4:0:0:0:9:4:0.31:0.9:1.125:0.818182:-1	0/1:1:20.82:-2,-1,-1:11:8:2:8:2:0:0:0:8:2:0.2:0.3:0.375:0.3:4	1/1:1:36.16:-4,-1,-1:11:7:3:7:3:0:0:0:7:3:0.3:0.5:0.454545:0.5:-1	0/1:2:9.86:-1,-0,-1:7:6:1:6:1:0:0:0:6:1:0.14:0.5:0.714286:0.5:1	0/1:5:16.2:-2,-1,-1:16:13:3:12:2:6:0:0:6:2:0.14:0.4:0.363636:0.4:1	0/1:1:20.82:-2,-1,-1:11:8:2:8:2:0:0:0:8:2:0.2:0.4:0.363636:0.4:4	0/0:20:0.04:-0,-2,-4:23:23:0:22:0:12:0:0:10:0:0:0.3:0.333333:0.3:-1	0/1:1:22.06:-2,-1,-1:10:7:2:7:2:0:0:0:7:2:0.22:0.583333:0.7:0.583333:4	0/1:0:3.89:-1,-1,-2:17:14:2:13:1:8:0:0:5:1:0.071:0:0:0:1	0/0:12:0.29:-0,-1,-2:14:14:0:13:0:6:0:0:7:0:0:0.25:0.333333:0.222222:-1	0/0:7:0.88:-0,-1,-1:9:9:0:8:0:2:0:0:6:0:0:0.7:0.875:0.636364:-1	1/1:1:89.64:-10,-1,-1:30:21:9:20:8:10:0:0:10:8:0.29:0.583333:0.5:0.583333:-1	0/1:1:10.97:-1,-0,-1:7:5:1:5:1:0:0:0:5:1:0.17:0.4:0.5:0.4:4	0/0:31:0:-0,-3,-6:35:35:0:34:0:20:0:0:14:0:0:0.916667:0.846154:0.916667:-1
1	692172	502	N	<DEL>	131.4	.	AC=26;ALG=PROD;AN=146;CIEND=-452,49;CIEND95=-70,49;CIPOS=-50,60;CIPOS95=-17,17;END=692644;EVENT=NA;GCF=0.418605;IMPRECISE=TRUE;MSHQ=4;PE=9;SNAME=act-15:6,act-8:6;SR=0;STRANDS=+-:9;SU=9;SVLEN=-472;SVTYPE=DEL;smoove_gene=|gene:1:473;DEPTH=0.0,0.14543813636363637,0.7370281632653061,0.0,0.17846601818181818,0.7358601285714286	GT:GQ:SQ:GL:DP:RO:AO:QR:QA:RS:AS:ASC:RP:AP:AB:DHFC:DHFFC:DHBFC:DHSP:SHQ	0/0:27:0.01:-0,-3,-9:10:9:0:9:0:7:0:0:2:0:0:0.166667:0.153846:0.166667:4:-1	0/1:26:26.93:-4,-2,-7:12:9:2:9:2:0:0:0:9:2:0.18:0.166667:0.166667:0.166667:7:4	0/0:12:0.26:-0,-1,-4:6:5:0:4:0:2:0:0:2:0:0:0.181818:0.222222:0.181818:8:-1	0/0:18:0.07:-0,-2,-6:7:7:0:6:0:2:0:0:4:0:0:0.1:0.1:0.1:5:-1	0/1:11:21.31:-3,-0,-2:4:2:1:2:1:0:0:0:2:1:0.33:0.111111:0.125:0.111111:4:4	0/0:21:0.03:-0,-2,-7:8:7:0:7:0:3:0:0:4:0:0:0.125:0.166667:0.125:2:-1	0/0:0:2.98:-2,-2,-8:11:9:1:9:1:0:0:0:9:1:0.1:0.8:0.8:0.727273:3:-1	0/1:8:48.5:-5,-0,-1:5:2:2:2:2:0:0:0:2:2:0.5:0:0:0:4:4	0/1:15:45.07:-5,-1,-2:6:3:2:3:2:0:0:0:3:2:0.4:0.1:0.0909091:0.1:5:4	0/1:24:92.94:-10,-1,-3:10:5:4:5:4:0:0:0:5:4:0.44:0.125:0.2:0.111111:7:4	0/1:11:12.23:-2,-1,-4:7:5:1:5:1:0:0:0:5:1:0.17:0.545455:1:0.545455:7:4	0/1:11:12.23:-2,-1,-4:7:5:1:5:1:0:0:0:5:1:0.17:0.1:0.125:0.0909091:4:4	0/0:18:0.07:-0,-2,-6:6:6:0:6:0:5:0:0:1:0:0:0:0:0:12:-1	0/1:17:18.1:-2,-1,-2:5:3:1:3:1:0:0:0:3:1:0.25:0.0833333:0.0769231:0.0833333:6:4	0/0:21:0.03:-0,-2,-7:9:8:0:7:0:3:0:0:4:0:0:0.166667:0.2:0.153846:7:-1	0/0:12:0.26:-0,-1,-4:5:4:0:4:0:1:0:0:3:0:0:0.111111:0.0833333:0.111111:5:-1	0/1:8:48.5:-5,-0,-1:5:2:2:2:2:0:0:0:2:2:0.5:0:0:0:4:4	0/0:15:0.13:-0,-2,-5:6:6:0:5:0:2:0:0:3:0:0:0:0:0:4:-1	0/0:6:1.01:-0,-1,-2:4:3:0:2:0:1:0:0:1:0:0:0.111111:0.142857:0.111111:3:-1	0/1:11:21.31:-3,-0,-2:4:2:1:2:1:0:0:0:2:1:0.33:0.222222:0.222222:0.222222:7:4	0/1:22:41.98:-5,-1,-3:7:4:2:4:2:0:0:0:4:2:0.33:0.181818:0.2:0.181818:10:4	0/1:15:123.05:-13,-1,-2:10:4:5:4:5:0:0:0:4:5:0.56:0.0833333:0.0909091:0.0833333:9:4	0/0:15:0.13:-0,-2,-5:5:5:0:5:0:3:0:0:2:0:0:0:0:0:2:-1	0/0:24:0.02:-0,-2,-8:10:9:0:8:0:5:0:0:3:0:0:0:0:0:4:-1	1/1:0:81.32:-8,-1,-1:5:1:3:1:3:0:0:0:1:3:0.75:0:0:0:6:-1	0/0:6:1.01:-0,-1,-2:4:3:0:2:0:2:0:0:0:0:0:0:0:0:6:-1	1/1:2:31.46:-3,-0,-0:2:0:1:0:1:0:0:0:0:1:1:0:0:0:4:-1	0/0:60:0:-0,-6,-20:22:21:0:20:0:12:0:0:8:0:0:0.6:0.857143:0.545455:3:-1	0/1:3:103.47:-11,-1,-1:7:2:4:2:4:0:0:0:2:4:0.67:0.3:0.375:0.3:8:4	0/1:15:45.07:-5,-1,-2:6:3:2:3:2:0:0:0:3:2:0.4:0:0:0:8:4	0/0:33:0:-0,-3,-11:13:12:0:11:0:7:0:0:4:0:0:0.2:0.285714:0.2:4:-1	0/1:1:131.38:-14,-1,-1:8:2:5:2:5:0:0:0:2:5:0.71:0.2:0.2:0.2:9:4	0/1:4:25.33:-3,-0,-1:3:1:1:1:1:0:0:0:1:1:0.5:0.1:0.1:0.1:4:4	0/0:24:0.02:-0,-2,-8:9:8:0:8:0:4:0:0:4:0:0:0:0:0:1:-1	0/1:35:35.95:-5,-1,-5:9:6:2:6:2:0:0:0:6:2:0.25:0.333333:0.444444:0.333333:5:4	0/1:1:53.14:-6,-0,-1:4:1:2:1:2:0:0:0:1:2:0.67:0:0:0:4:4	0/1:11:21.31:-3,-0,-2:4:2:1:2:1:0:0:0:2:1:0.33:0:0:0:4:4	0/0:33:0:-0,-3,-11:12:12:0:11:0:7:0:0:4:0:0:0.7:1.16667:0.636364:1:-1	0/1:13:72.15:-8,-1,-2:7:3:3:3:3:0:0:0:3:3:0.5:0.0833333:0.0909091:0.0833333:11:4	0/0:12:0.26:-0,-1,-4:4:4:0:4:0:3:0:0:1:0:0:0.2:0.2:0.2:2:-1	0/0:63:0:-0,-6,-21:23:22:0:21:0:9:0:0:12:0:0:0.666667:0.666667:0.666667:4:-1
1	694531	504	N	<DEL>	344.7	.	AC=84;ALG=PROD;AN=146;CIEND=-29,28;CIEND95=0,0;CIPOS=-29,28;CIPOS95=0,0;END=695193;EVENT=NA;GCF=0.604827;IMPRECISE=FALSE;MSHQ=4;PE=0;SNAME=ACT_13:10,MAZ-8:7;SR=8;STRANDS=+-:8;SU=8;SVLEN=-662;SVTYPE=DEL;smoove_gene=|gene:1:663;DEPTH=1.7439647619047616,1.9714561904761905,1.677622,1.707375238095238,1.8547414285714285,1.542684	GT:GQ:SQ:GL:DP:RO:AO:QR:QA:RS:AS:ASC:RP:AP:AB:DHFC:DHFFC:DHBFC:DHSP:SHQ	0/1:3:103.47:-11,-1,-1:7:2:4:2:4:2:3:0:0:0:0.67:1.66667:1.33333:1.33333:2:4	0/1:23:248.88:-26,-1,-3:18:7:10:7:10:7:9:0:0:0:0.59:2:1.41176:1.41176:1:4	1/1:20:236.38:-24,-2,-0:9:0:8:0:8:0:6:1:0:0:1:2.18182:1.41176:1.6:0:-1	1/1:8:246.41:-25,-2,-1:12:2:9:2:9:2:6:2:0:0:0.82:3.3:2.0625:2.2:0:-1	0/1:70:176.84:-19,-1,-8:23:13:9:13:8:3:5:2:10:0:0.38:3.55556:2.28571:2.46154:1:4	0/1:0:209.65:-22,-1,-1:12:3:8:3:8:3:4:3:0:0:0.73:2.5:1.53846:1.53846:0:4	0/1:63:179.85:-19,-1,-7:21:12:8:12:8:12:5:2:0:0:0.4:3:1.76471:2:4:4	0/1:17:96.01:-10,-1,-2:8:4:4:4:4:4:3:0:0:0:0.5:2.4:1.71429:1.84615:3:4	1/1:4:266.74:-28,-1,-1:14:3:10:3:10:3:5:5:0:0:0.77:2.4:1.5:1.71429:2:-1	0/1:133:149.79:-17,-2,-16:33:23:9:22:8:3:4:3:19:0:0.27:3.5:2.8:2.15385:5:4	0/1:38:164.88:-17,-1,-5:16:8:7:8:7:8:3:3:0:0:0.47:2.27273:1.78571:1.78571:2:4	1/1:5:138.74:-14,-1,-0:7:1:5:1:5:1:4:0:0:0:0.83:2.7:2.07692:1.92857:0:-1	0/1:15:329.94:-34,-1,-3:20:7:13:7:13:7:8:4:0:0:0.65:4.08333:2.13043:2.72222:3:4	0/1:83:83.85:-11,-2,-13:25:18:6:17:5:2:4:1:15:0:0.23:1.91667:1.4375:1.4375:5:4	1/1:0:81.32:-8,-1,-1:5:1:3:1:3:1:1:2:0:0:0.75:1.5:1.05882:1.125:1:-1	1/1:15:255.99:-26,-2,-0:10:1:9:1:9:1:6:2:0:0:0.9:2.77778:1.66667:2.08333:5:-1	0/1:1:131.38:-14,-1,-1:8:2:5:2:5:2:3:1:0:0:0.71:2.14286:1.15385:1.36364:1:4	1/1:1:159.66:-17,-1,-1:9:2:6:2:6:2:3:2:0:0:0.75:2:1.28571:1.28571:2:-1	1/1:13:226.54:-23,-2,-0:10:1:8:1:8:1:4:3:0:0:0.89:3.55556:1.88235:2.46154:2:-1	1/1:8:246.41:-25,-2,-1:12:2:9:2:9:2:7:2:0:0:0.82:2.55556:1.4375:1.64286:2:-1	0/1:0:209.65:-22,-1,-1:11:3:8:3:8:3:3:4:0:0:0.73:2.63636:1.61111:1.8125:5:4	0/1:5:153.97:-16,-1,-1:10:3:6:3:6:3:4:2:0:0:0.67:1.33333:1.06667:1:2:4	0/1:1:131.38:-14,-1,-1:8:2:5:2:5:2:3:1:0:0:0.71:1.7:1.41667:1.30769:5:4	1/1:15:177.38:-18,-2,-0:7:0:6:0:6:0:4:1:0:0:1:2:1.42857:1.42857:4:-1	1/1:5:138.74:-14,-1,-0:6:1:5:1:5:1:3:1:0:0:0.83:1.7:1.41667:1.30769:3:-1	0/1:10:177.31:-18,-1,-2:12:4:7:4:7:4:6:1:0:0:0.64:4.66667:2.8:2.625:0:4	1/1:3:188.29:-19,-1,-1:9:2:7:2:7:2:5:1:0:0:0.78:2.55556:2.55556:1.91667:1:-1	0/1:31:167.89:-17,-1,-4:14:7:7:7:7:7:4:2:0:0:0.5:2.2:1.83333:1.57143:2:4	0/1:3:103.47:-11,-1,-1:7:2:4:2:4:2:2:1:0:0:0.67:1.6:1.77778:1.23077:1:4	1/1:6:217.24:-22,-1,-1:10:2:8:2:8:2:3:4:0:0:0.8:2.8:1.86667:2.15385:3:-1	1/1:17:206.87:-21,-2,-0:7:0:7:0:7:0:5:1:0:0:1:1.5:1.07143:1.15385:5:-1	1/1:15:177.38:-18,-2,-0:7:0:6:0:6:0:4:2:0:0:1:2.2:1.69231:1.83333:0:-1	0/1:1:131.38:-14,-1,-1:8:2:5:2:5:2:1:3:0:0:0.71:2.2:1.46667:1.57143:5:4	1/1:1:159.66:-17,-1,-1:8:2:6:2:6:2:2:3:0:0:0.75:2.1:1.90909:1.61538:2:-1	1/1:1:159.66:-17,-1,-1:8:2:6:2:6:2:3:2:0:0:0.75:2.91667:1.94444:2.33333:4:-1	1/1:6:217.24:-22,-1,-1:11:2:8:2:8:2:5:3:0:0:0.8:2.63636:2.23077:2.07143:1:-1	1/1:10:118.56:-12,-1,-0:5:0:4:0:4:0:2:2:0:0:1:2.5:2:1.42857:0:-1	0/1:77:173.83:-19,-1,-9:23:14:8:14:8:14:4:4:0:0:0.36:2.7:2.07692:1.6875:1:4	0/1:1:131.38:-14,-1,-1:8:2:5:2:5:2:4:1:0:0:0.71:2.25:1.6875:1.6875:3:4	1/1:10:197.14:-20,-2,-0:9:1:7:1:7:1:5:1:0:0:0.88:2.6:1.85714:1.625:0:-1	0/1:54:131.88:-14,-1,-6:16:10:6:10:6:10:3:2:0:0:0.38:2.08333:1.31579:1.5625:1:4
1	702598	7204	N	<DUP>	194.3	.	AC=105;ALG=PROD;AN=146;CIEND=-35,224;CIEND95=-16,16;CIPOS=-341,49;CIPOS95=-24,24;END=703630;EVENT=NA;GCF=0.519845;IMPRECISE=TRUE;MSHQ=2.5652;PE=24;SNAME=ACT_22:10,act-15:8,ACT_13:11,ACT_4:11,ACT_7:6,ACT_10:9;SR=0;STRANDS=-+:24;SU=24;SVLEN=1032;SVTYPE=DUP;smoove_gene=|gene:1:1033;DEPTH=1.5037005609756098,1.0394326086956522,0.790737,1.4378264390243902,0.9378537391304348,0.6812391111111111	GT:GQ:SQ:GL:DP:RO:AO:QR:QA:RS:AS:ASC:RP:AP:AB:DHFC:DHFFC:DHBFC:SHQ	1/1:2:49.1:-5,-1,-1:13:8:4:8:4:0:0:0:8:4:0.33:1.08333:1.18182:0.928571:-1	1/1:8:123.64:-13,-2,-1:28:17:10:17:10:0:0:0:17:10:0.37:2.5:2:2:-1	1/1:3:82.4:-9,-1,-1:22:15:7:15:7:0:0:0:15:7:0.32:1.81818:1.66667:1.53846:-1	1/1:5:95.53:-10,-1,-1:24:16:8:16:8:0:0:0:16:8:0.33:2.6:1.73333:2:-1	1/1:22:194.34:-21,-4,-2:25:11:14:11:14:0:0:0:11:14:0.56:3.11111:2.33333:2.54545:-1	1/1:12:120.15:-13,-2,-1:20:10:9:10:9:0:0:0:10:9:0.47:2.125:1.54545:1.54545:-1	1/1:3:60.68:-7,-1,-1:16:10:5:10:5:0:0:0:10:5:0.33:1.3:0.928571:1:-1	1/1:3:82.4:-9,-1,-1:23:15:7:15:7:0:0:0:15:7:0.32:2:2:1.66667:-1	1/1:17:162.22:-18,-3,-1:25:12:12:12:12:0:0:0:12:12:0.5:2:1.66667:1.66667:-1	1/1:0:66.6:-7,-1,-1:22:16:6:16:6:0:0:0:16:6:0.27:1.75:1.27273:1.27273:-1	1/1:0:46.3:-5,-1,-1:14:10:4:10:4:0:0:0:10:4:0.29:1:1.22222:0.846154:-1	1/1:12:152.08:-16,-2,-1:32:19:13:18:12:7:0:0:11:12:0.4:2.1:1.4:1.61538:-1	1/1:14:177.29:-19,-2,-1:36:21:14:21:14:0:0:0:21:14:0.4:3.08333:1.68182:2.46667:-1	1/1:1:57.82:-6,-1,-1:18:12:5:12:5:0:0:0:12:5:0.29:1.75:1.5:1.5:-1	0/1:5:26.3:-3,-1,-1:19:15:3:15:3:0:0:0:15:3:0.17:1.91667:1.4375:1.53333:4	1/1:1:57.82:-6,-1,-1:18:12:5:12:5:0:0:0:12:5:0.29:2.22222:1.66667:1.81818:-1	1/1:0:56.45:-6,-1,-1:19:13:5:13:5:0:0:0:13:5:0.28:1.71429:1.09091:1.33333:-1	1/1:3:82.4:-9,-1,-1:23:15:7:15:7:0:0:0:15:7:0.32:2.11111:1.72727:1.58333:-1	0/1:5:15.13:-2,-1,-1:16:13:2:13:2:0:0:0:13:2:0.13:2.22222:1.42857:1.81818:1	1/1:6:98.64:-11,-1,-1:23:14:8:14:8:0:0:0:14:8:0.36:2.22222:1.42857:1.66667:-1	1/1:4:94.01:-10,-1,-1:26:17:8:17:8:0:0:0:17:8:0.32:2.09091:1.53333:1.64286:-1	1/1:9:105.09:-11,-2,-1:19:10:8:10:8:0:0:0:10:8:0.44:1.83333:1.69231:1.57143:-1	1/1:3:92.52:-10,-1,-1:28:19:9:18:8:10:0:0:8:8:0.31:1.7:1.30769:1.54545:-1	0/1:0:43.64:-5,-1,-1:17:12:4:12:4:0:0:0:12:4:0.25:2.4:1.84615:2:4	1/1:3:60.68:-7,-1,-1:16:10:5:10:5:0:0:0:10:5:0.33:1.5:1.15385:1.25:-1	1/1:11:150.41:-16,-2,-1:31:19:12:19:12:0:0:0:19:12:0.39:2.77778:1.47059:1.92308:-1	0/1:3:38.75:-4,-1,-1:21:16:4:16:4:0:0:0:16:4:0.2:2.33333:2.1:1.90909:4	0/1:0:43.64:-5,-1,-1:17:12:4:12:4:0:0:0:12:4:0.25:1:0.909091:0.833333:4	1/1:3:60.68:-7,-1,-1:15:10:5:10:5:0:0:0:10:5:0.33:1.7:1.54545:1.41667:-1	0/1:1:4.53:-1,-1,-1:14:12:1:12:1:0:0:0:12:1:0.077:1.5:1.15385:1.25:1	1/1:8:91.73:-10,-2,-1:17:9:7:9:7:0:0:0:9:7:0.44:1.7:1.54545:1.54545:-1	1/1:6:86.96:-9,-1,-1:20:12:7:12:7:0:0:0:12:7:0.37:1.8:1.8:1.63636:-1	1/1:8:101.83:-11,-2,-1:21:12:8:12:8:0:0:0:12:8:0.4:1.8:1.63636:1.5:-1	0/0:13:0.19:-0,-1,-3:17:16:0:15:0:7:0:0:8:0:0:1.1:1.1:0.916667:-1	1/1:9:103.45:-11,-2,-1:20:11:8:11:8:0:0:0:11:8:0.42:1.66667:1.66667:1.53846:-1	1/1:2:59.23:-6,-1,-1:17:11:5:11:5:0:0:0:11:5:0.31:1.54545:1.41667:1.30769:-1	1/1:1:57.82:-6,-1,-1:18:12:5:12:5:0:0:0:12:5:0.29:1.875:1.66667:1.36364:-1	1/1:3:92.52:-10,-1,-1:26:18:8:18:8:0:0:0:18:8:0.31:1.3:1.08333:1:-1	0/1:2:29.75:-3,-1,-1:15:12:3:12:3:0:0:0:12:3:0.2:1.58333:1.72727:1.35714:4	1/1:0:56.45:-6,-1,-1:19:13:5:13:5:0:0:0:13:5:0.28:2.4:1.5:2:-1	0/1:3:38.75:-4,-1,-1:21:16:4:16:4:0:0:0:16:4:0.2:1.58333:1.35714:1.35714:4
1	703247	507	N	<DEL>	323.7	.	AC=63;ALG=SUM;AN=146;CIEND=-797,122;CIEND95=-157,122;CIPOS=-111,748;CIPOS95=-111,125;END=703976;EVENT=NA;GCF=0.517808;IMPRECISE=TRUE;MSHQ=3.6667;PE=94;SNAME=act-8:8,ACT_13:12,act1-1:15,PIS-6:7,PEN-4:16,ACTT_2:7,PEN-2:10,PIS-4:12,ACT_11:8,pis-6:16,car-4:15,act-11:9,car-1:10,MAZ-7:12,car-5:9,MAZ-2:9,FYBRL_S5:12,pis-5:17;SR=0;STRANDS=+-:94;SU=94;SVLEN=-729;SVTYPE=DEL;smoove_gene=|gene:1:730;DEPTH=na…	GT:GQ:SQ:GL:DP:RO:AO:QR:QA:RS:AS:ASC:RP:AP:AB:DHFC:DHFFC:DHBFC:DHSP:SHQ	0/1:80:80.71:-14,-5,-29:46:37:8:36:7:26:0:0:10:7:0.16:0.166667:0.166667:0.142857:14:1	0/1:173:173.58:-24,-6,-38:64:50:13:50:12:36:0:2:14:9:0.19:0.333333:0.210526:0.266667:16:4	0/1:98:98.75:-14,-4,-23:39:30:8:30:7:21:0:0:9:7:0.19:0.363636:0.333333:0.307692:10:4	0/1:77:173.83:-19,-1,-9:23:14:8:14:8:0:0:0:14:8:0.36:0.4:0.25:0.307692:13:4	0/0:36:0:-8,-12,-50:62:57:5:57:5:39:0:0:18:4:0.081:0.333333:0.176471:0.272727:7:-1	0/1:11:12.11:-6,-4,-20:28:23:4:23:3:14:0:0:9:3:0.12:0.5:0.333333:0.363636:5:1	0/0:36:0:-2,-5,-20:24:21:2:21:1:14:0:0:7:1:0.045:0.6:0.4:0.461538:9:-1	0/1:101:101.63:-17,-7,-38:57:47:9:47:9:34:0:0:13:8:0.16:0.4:0.285714:0.333333:11:1	0/1:195:200.7:-23,-3,-23:44:33:11:32:11:23:0:0:9:10:0.26:0.3:0.1875:0.25:12:4	0/1:95:191.81:-21,-1,-11:28:17:10:17:9:11:0:0:6:8:0.35:0.375:0.230769:0.272727:10:4	0/1:72:227.81:-24,-1,-8:26:14:11:14:10:9:0:0:5:10:0.42:0.363636:0.333333:0.307692:14:4	0/1:68:68.69:-13,-6,-33:49:40:8:40:7:28:0:0:12:7:0.15:0.4:0.266667:0.307692:10:1	0/1:113:113.52:-21,-9,-49:74:62:11:61:11:47:1:1:14:8:0.15:0.5:0.24:0.4:9:4	0/1:59:59.74:-11,-5,-28:42:35:7:34:6:25:0:1:9:4:0.15:0.333333:0.222222:0.285714:9:4	0/0:9:0.49:-7,-8,-34:45:39:5:39:4:26:0:1:13:3:0.093:0.25:0.166667:0.2:7:-1	0/1:44:44.77:-10,-5,-25:36:30:5:30:5:21:0:0:9:4:0.14:0.444444:0.333333:0.363636:11:1	0/1:89:89.73:-14,-5,-26:43:34:8:33:7:21:0:1:12:6:0.17:0.428571:0.25:0.333333:11:4	0/1:200:218.67:-25,-3,-25:50:36:13:35:12:25:0:2:10:10:0.26:0.555556:0.357143:0.416667:13:4	0/1:45:83.91:-9,-1,-5:12:8:4:8:4:0:0:0:8:4:0.33:0.444444:0.235294:0.363636:10:4	0/1:45:161.87:-17,-1,-5:17:9:7:9:7:0:0:0:9:7:0.44:0.222222:0.125:0.166667:10:4	0/1:131:131.69:-18,-5,-28:46:37:9:37:9:26:0:1:11:7:0.2:0.545455:0.333333:0.428571:13:4	0/1:71:98.88:-11,-1,-8:18:12:5:12:5:0:0:0:12:5:0.29:0.25:0.176471:0.214286:12:4	0/0:0:2.98:-2,-2,-8:11:9:1:9:1:0:0:0:9:1:0.1:0.1:0.0769231:0.0909091:2:-1	0/1:32:32.68:-11,-8,-36:51:43:7:43:6:30:0:2:13:4:0.12:0.4:0.285714:0.333333:9:4	0/1:113:113.72:-16,-5,-26:43:34:9:34:8:23:0:1:11:7:0.19:0.4:0.285714:0.333333:10:4	0/1:200:281.41:-36,-8,-51:87:68:18:68:18:49:0:4:19:14:0.21:0.555556:0.227273:0.384615:22:4	0/1:150:323.68:-34,-2,-17:43:27:16:27:15:18:0:1:9:14:0.36:0.111111:0.0588235:0.0909091:19:4	0/1:140:140.77:-17,-3,-18:35:26:9:25:8:15:0:0:10:8:0.24:0.6:0.5:0.5:16:4	0/1:50:107.89:-12,-1,-6:15:9:5:9:5:0:0:0:9:5:0.36:0.3:0.214286:0.25:10:4	0/1:53:53.92:-7,-1,-7:13:9:3:9:3:0:0:0:9:3:0.25:0.3:0.1875:0.25:5:4	0/1:26:26.93:-4,-2,-7:12:9:2:9:2:0:0:0:9:2:0.18:0.4:0.333333:0.363636:6:4	0/1:36:113.91:-12,-1,-4:13:7:5:7:5:0:0:0:7:5:0.42:0.4:0.307692:0.363636:7:4	0/1:173:173.71:-21,-3,-23:44:32:11:32:10:24:0:0:8:9:0.24:0.3:0.230769:0.25:14:4	0/1:122:122.8:-15,-3,-16:31:22:8:22:7:14:0:0:8:7:0.24:0.2:0.181818:0.166667:12:4	0/1:59:59.67:-13,-7,-35:52:43:8:43:7:30:0:1:13:6:0.14:0.333333:0.285714:0.307692:11:4	0/0:81:0:-0,-8,-27:29:27:1:27:0:18:0:0:9:0:0:0.181818:0.153846:0.153846:4:-1	0/1:52:158.87:-17,-1,-6:18:10:7:10:7:0:0:0:10:7:0.41:0.375:0.214286:0.272727:10:4	0/1:53:209.84:-22,-1,-6:21:11:9:11:9:0:0:0:11:9:0.45:0.7:0.5:0.538462:18:4	0/1:140:140.7:-18,-4,-26:45:34:10:34:9:24:0:1:10:8:0.21:0.25:0.214286:0.214286:10:4	0/1:22:119.94:-13,-1,-3:11:5:5:5:5:0:0:0:5:5:0.5:0.4:0.2:0.333333:8:4	0/1:155:155.67:-20,-5,-29:49:38:11:38:10:28:0:0:10:10:0.21:0.25:0.15:0.214286:13:4
1	704929	508	N	<DEL>	354.3	.	AC=45;ALG=PROD;AN=146;CIEND=-284,49;CIEND95=-34,34;CIPOS=-50,678;CIPOS95=-50,76;END=705662;EVENT=NA;GCF=0.542234;IMPRECISE=TRUE;MSHQ=3.8605;PE=13;SNAME=ACT_21:9,act-7:11,act1-1:16;SR=0;STRANDS=+-:13;SU=13;SVLEN=-733;SVTYPE=DEL;smoove_gene=|gene:1:734;DEPTH=0.25,0.4432128837209302,1.383568896551724,0.3,0.4541539999999999,1.091021724137931	GT:GQ:SQ:GL:DP:RO:AO:QR:QA:RS:AS:ASC:RP:AP:AB:DHFC:DHFFC:DHBFC:DHSP:SHQ	0/1:5:6.93:-2,-2,-6:9:7:1:7:1:0:0:0:7:1:0.12:0.333333:0.363636:0.285714:4:1	0/1:33:140.9:-15,-1,-4:14:7:6:7:6:0:0:0:7:6:0.46:0.5:0.428571:0.375:11:4	0/1:52:80.91:-9,-1,-6:16:10:5:9:4:3:0:0:6:4:0.31:0.545455:0.5:0.428571:5:4	0/1:48:56.92:-7,-1,-6:14:9:4:8:3:0:0:0:8:3:0.27:0.7:0.5:0.5:4:4	0/1:31:167.89:-17,-1,-4:17:8:8:7:7:0:0:0:7:6:0.5:0.444444:0.266667:0.333333:9:4	0/1:40:137.89:-15,-1,-5:17:9:7:8:6:1:0:1:7:5:0.43:0.625:0.416667:0.416667:10:4	0/0:3:1.72:-4,-4,-17:24:20:3:19:2:6:1:0:13:1:0.095:1.2:0.857143:0.857143:2:-1	0/1:17:96.01:-10,-1,-2:9:4:4:4:4:0:0:0:4:4:0.5:0.5:0.384615:0.416667:8:4	0/1:45:161.87:-17,-1,-5:19:10:8:9:7:1:0:0:8:7:0.44:0.7:0.466667:0.538462:9:4	0/1:35:191.87:-20,-1,-4:18:8:9:8:8:0:0:0:8:7:0.5:0.5:0.363636:0.333333:14:4	0/1:44:44.9:-6,-2,-9:18:13:4:12:3:3:1:0:9:2:0.2:0.727273:0.8:0.571429:3:4	0/1:34:62.93:-7,-1,-4:12:7:4:6:3:0:0:0:6:3:0.33:0.4:0.333333:0.307692:6:4	0/1:50:107.89:-12,-1,-6:15:9:6:9:5:0:0:0:9:4:0.36:0.583333:0.368421:0.4375:7:4	0/1:72:149.85:-16,-1,-8:22:13:8:13:7:0:0:1:13:5:0.35:0.333333:0.25:0.266667:8:4	0/1:61:128.87:-14,-1,-7:19:11:7:11:6:0:0:0:11:5:0.35:0.416667:0.333333:0.333333:10:4	0/1:43:110.9:-12,-1,-5:16:9:6:8:5:0:0:0:8:4:0.38:0.555556:0.555556:0.454545:9:4	0/1:29:116.92:-12,-1,-4:13:6:6:6:5:0:1:1:6:2:0.45:0.428571:0.25:0.3:10:4	0/1:64:101.88:-11,-1,-8:18:12:6:11:5:0:1:0:11:3:0.31:0.555556:0.384615:0.384615:7:4	0/1:42:188.86:-20,-1,-5:20:10:9:9:8:1:1:0:8:7:0.47:0.666667:0.4:0.5:8:4	0/1:41:59.93:-7,-1,-5:12:7:4:7:3:0:0:0:7:3:0.3:0.555556:0.384615:0.384615:6:4	0/1:47:134.88:-14,-1,-6:16:9:6:9:6:0:0:0:9:6:0.4:0.636364:0.538462:0.466667:9:4	0/1:56:182.85:-19,-1,-6:21:12:9:11:8:1:0:1:10:6:0.42:0.666667:0.615385:0.533333:10:4	0/1:43:110.9:-12,-1,-5:14:8:6:8:5:0:0:1:8:4:0.38:0.4:0.363636:0.333333:8:4	0/1:24:92.94:-10,-1,-3:10:5:4:5:4:0:0:0:5:3:0.44:0.5:0.454545:0.384615:5:4	0/0:21:0.03:-0,-2,-7:7:7:0:7:0:0:0:0:7:0:0:0.5:0.416667:0.384615:4:-1	0/1:56:182.85:-19,-1,-6:21:12:8:11:8:0:0:0:11:7:0.42:0.444444:0.190476:0.266667:9:4	0/1:42:188.86:-20,-1,-5:20:10:9:9:8:1:0:1:8:7:0.47:0.666667:0.428571:0.545455:14:4	0/1:11:12.23:-2,-1,-4:8:6:2:5:1:0:0:0:5:0:0.17:0.4:0.307692:0.307692:2:4	0/1:24:92.94:-10,-1,-3:11:5:5:5:4:0:0:0:5:4:0.44:0.4:0.333333:0.333333:6:4	0/1:38:86.92:-9,-1,-5:11:7:4:7:4:0:0:0:7:4:0.36:0.5:0.454545:0.416667:8:4	1/1:12:354.32:-36,-2,-1:18:4:13:3:13:0:1:1:3:10:0.81:0.3:0.3:0.25:12:-1	0/1:12:150.14:-16,-1,-2:12:4:7:4:6:0:1:0:4:5:0.6:0.3:0.333333:0.25:9:4	0/1:71:98.88:-11,-1,-8:19:13:6:12:5:3:0:0:9:4:0.29:0.8:0.666667:0.615385:8:4	0/1:19:146.96:-15,-1,-3:12:5:7:5:6:0:0:1:5:4:0.55:0.4:0.4:0.333333:6:4	0/1:26:26.93:-4,-2,-7:14:10:3:9:2:0:0:0:9:2:0.18:0.333333:0.363636:0.285714:4:4	0/1:48:56.92:-7,-1,-6:14:9:4:8:3:0:0:0:8:2:0.27:0.545455:0.545455:0.461538:4:4	0/1:31:89.93:-10,-1,-4:11:6:4:6:4:0:0:0:6:4:0.4:0.375:0.25:0.230769:9:4	0/1:86:86.85:-11,-2,-12:24:17:6:16:5:5:0:0:11:5:0.24:1.3:1.08333:0.928571:10:4	0/1:38:86.92:-9,-1,-5:12:7:5:7:4:0:1:0:7:3:0.36:0.25:0.272727:0.2:8:4	0/1:15:123.05:-13,-1,-2:11:4:6:4:5:0:0:0:4:4:0.56:0.6:0.375:0.428571:9:4	0/1:17:17.91:-6,-4,-18:27:22:4:21:3:5:0:1:16:2:0.12:1.33333:0.941176:1.06667:6:4
1	717004	509	N	<DEL>	71.8	.	AC=17;ALG=PROD;AN=146;CIEND=-708,49;CIEND95=-120,49;CIPOS=-50,438;CIPOS95=-50,64;END=717693;EVENT=NA;GCF=0.557971;IMPRECISE=TRUE;MSHQ=2.0588;PE=8;SNAME=ACT_11:9,ACT_4:13;SR=0;STRANDS=+-:8;SU=8;SVLEN=-689;SVTYPE=DEL;smoove_gene=|gene:1:690;DEPTH=nan,1.4476462941176471,1.4081411250000002,nan,1.422110588235294,1.4347875357142859	GT:GQ:SQ:GL:DP:RO:AO:QR:QA:RS:AS:ASC:RP:AP:AB:DHFC:DHFFC:DHBFC:DHSP:SHQ	0/0:144:0:-0,-14,-48:51:49:1:48:0:29:0:0:19:0:0:1.83333:1.46667:1.57143:3:-1	0/1:26:26.81:-8,-5,-23:31:27:4:27:4:0:0:0:27:4:0.13:1.91667:1.21053:1.4375:8:1	0/0:21:0.03:-2,-4,-15:18:16:1:16:1:0:0:0:16:1:0.059:1.81818:1.66667:1.42857:4:-1	0/1:71:71.82:-10,-3,-16:27:21:5:21:5:0:0:0:21:5:0.19:1.7:1.30769:1.21429:7:4	0/1:2:4.68:-4,-3,-15:20:17:2:17:2:0:0:0:17:2:0.11:1.22222:1:0.916667:6:1	0/0:27:0.01:-2,-4,-17:20:18:1:18:1:0:0:0:18:1:0.053:2.125:1.54545:1.41667:7:-1	0/1:23:23.87:-6,-3,-16:22:19:3:19:3:0:0:0:19:3:0.14:2.1:1.5:1.5:8:1	0/0:33:0:-2,-5,-19:22:20:1:20:1:0:0:0:20:1:0.048:1.5:1.25:1.25:2:-1	0/0:195:0:-0,-20,-65:67:66:0:65:0:40:0:0:25:0:0:1.8:1.63636:1.38462:3:-1	0/1:47:47.84:-8,-3,-16:25:20:4:20:4:0:0:0:20:4:0.17:2.625:1.61538:1.75:8:4	0/1:26:26.87:-6,-3,-15:22:18:3:18:3:0:0:0:18:3:0.14:1.72727:1.58333:1.35714:9:1	0/1:26:26.87:-6,-3,-15:22:18:3:18:3:0:0:0:18:3:0.14:2.3:1.91667:1.76923:7:1	0/0:156:0:-0,-16,-52:54:53:0:52:0:32:0:0:20:0:0:1.75:1.90909:1.3125:0:-1	0/0:200:0:-0,-20,-67:69:68:0:67:0:44:0:0:23:0:0:2.16667:1.52941:1.73333:3:-1	0/0:39:0:-2,-6,-21:24:22:1:22:1:0:0:0:22:1:0.043:1.75:1.3125:1.4:5:-1	0/1:14:15.04:-4,-2,-11:16:13:2:13:2:0:0:0:13:2:0.13:1.66667:1.36364:1.36364:4:1	0/1:11:12.17:-4,-3,-12:17:14:2:14:2:0:0:0:14:2:0.12:2.14286:1.36364:1.5:6:1	0/1:23:23.87:-6,-3,-16:23:19:3:19:3:0:0:0:19:3:0.14:2.22222:1.33333:1.53846:9:1	0/0:0:2.95:-4,-4,-16:21:18:2:18:2:0:0:0:18:2:0.1:2.55556:1.4375:1.91667:3:-1	0/0:114:0:-0,-11,-38:40:39:0:38:0:22:0:0:16:0:0:2.11111:1.58333:1.46154:3:-1	0/0:42:0:-2,-6,-22:25:23:1:23:1:0:0:0:23:1:0.042:2.18182:1.84615:1.6:5:-1	0/0:153:0:-0,-15,-51:53:52:0:51:0:32:0:0:19:0:0:1.58333:1.72727:1.26667:3:-1	0/0:21:0.03:-2,-4,-15:18:16:1:16:1:0:0:0:16:1:0.059:1.4:1.4:1.16667:3:-1	0/1:65:65.88:-9,-2,-11:19:14:4:14:4:0:0:0:14:4:0.22:1.4:1.07692:1.07692:5:4	0/0:36:0:-2,-5,-20:23:21:1:21:1:0:0:0:21:1:0.045:1.7:1.54545:1.30769:6:-1	0/0:200:0:-0,-21,-69:71:70:0:69:0:44:0:0:25:0:0:2.44444:1.57143:1.46667:4:-1	0/1:44:44.9:-6,-2,-9:16:12:3:12:3:0:0:0:12:3:0.2:1.33333:1.5:1.09091:6:4	0/0:3:1.72:-4,-4,-17:22:19:2:19:2:0:0:0:19:2:0.095:1.9:1.72727:1.46154:9:-1	0/0:18:0.07:-2,-4,-14:17:15:1:15:1:0:0:0:15:1:0.062:1.3:1.3:1.08333:4:-1	0/0:15:0.13:-2,-3,-13:16:14:1:14:1:0:0:0:14:1:0.067:1:0.769231:0.833333:2:-1	0/0:126:0:-0,-13,-42:43:43:0:42:0:27:0:0:15:0:0:1.4:1.75:1.16667:3:-1	0/0:93:0:-0,-9,-31:32:32:0:31:0:20:0:0:11:0:0:1.3:1.18182:1.08333:1:-1	0/0:15:0.13:-2,-3,-13:16:14:1:14:1:0:0:0:14:1:0.067:1.8:1.28571:1.38462:4:-1	0/0:24:0.02:-2,-4,-16:19:17:1:17:1:0:0:0:17:1:0.056:1.4:1.27273:1.16667:9:-1	0/0:123:0:-0,-12,-41:42:42:0:41:0:25:0:0:16:0:0:1.5:1.5:1.28571:5:-1	0/0:24:0.02:-2,-4,-16:19:17:1:17:1:0:0:0:17:1:0.056:1.54545:1.41667:1.30769:4:-1	0/0:162:0:-0,-16,-54:55:54:0:54:0:34:0:0:20:0:0:2.875:2.09091:1.76923:7:-1	0/0:45:0:-2,-6,-23:26:24:1:24:1:0:0:0:24:1:0.04:2.5:1.47059:1.78571:6:-1	0/0:24:0.02:-2,-4,-16:19:17:1:17:1:0:0:0:17:1:0.056:1.5:1.125:1.2:3:-1	0/1:68:68.88:-9,-2,-10:18:13:4:13:4:0:0:0:13:4:0.24:2.4:1.5:1.71429:11:4	0/0:135:0:-0,-14,-45:46:46:0:45:0:27:0:0:18:0:0:1.25:0.882353:1:0:-1
1	717108	7205	N	<DUP>	151.9	.	AC=86;ALG=SUM;AN=146;CIEND=-63,918;CIEND95=-63,153;CIPOS=-787,201;CIPOS95=-144,144;END=717834;EVENT=NA;GCF=0.551582;IMPRECISE=TRUE;MSHQ=3.3077;PE=336;SNAME=ACT_4:12,MORL_S1:14,ACTT_2:8,car-1:11,act-2:6,GFBLL_S6:9,pen-3:7,pis-6:17,ACT_3:10,ACTT_1:7,act1-1:17,GMBLL_S4:9,MAZ-7:13,ACT_18:8,ACT_19:8,car-3:12,act-4:11,PEN-5:9,MAZ-4:14,ACT_13:13,FYBRL_S5:13,PIS-1:15,PIS-4:13,ACT_20:8,act-15:9,act-6:12,A…	GT:GQ:SQ:GL:DP:RO:AO:QR:QA:RS:AS:ASC:RP:AP:AB:DHFC:DHFFC:DHBFC:SHQ	1/1:7:142.22:-15,-2,-1:39:25:13:24:12:11:0:1:13:11:0.33:2:2:1.71429:-1	1/1:1:151.88:-16,-1,-1:53:38:15:37:14:13:0:2:24:12:0.27:2.16667:1.44444:1.625:-1	1/1:0:76.75:-8,-1,-1:29:20:8:19:7:8:0:0:11:7:0.27:2:1.83333:1.57143:-1	0/1:2:113.58:-12,-1,-1:47:35:12:34:11:17:0:0:17:11:0.24:1.7:1.30769:1.21429:4	0/0:4:1.36:-1,-1,-3:23:20:2:19:1:6:0:0:13:1:0.05:1.22222:1:0.916667:-1	0/1:7:44.54:-5,-1,-1:31:24:6:23:5:10:0:1:13:4:0.18:2.125:1.54545:1.41667:4	0/1:1:52.54:-6,-1,-1:22:16:5:16:5:0:0:0:16:5:0.24:2.3:1.64286:1.64286:4	0/1:8:42.46:-5,-1,-2:33:26:6:25:5:10:0:0:15:5:0.17:1.5:1.25:1.25:4	0/1:0:65.27:-7,-1,-1:24:17:6:17:6:0:0:0:17:6:0.26:1.8:1.63636:1.38462:4	0/1:3:80.66:-9,-1,-1:37:28:9:27:8:12:0:1:15:7:0.23:2.625:1.61538:1.75:4	0/1:23:35.51:-5,-1,-4:55:47:7:46:6:24:0:1:22:5:0.12:1.72727:1.58333:1.35714:4	1/1:6:118.85:-13,-1,-1:33:21:11:20:10:7:0:2:13:8:0.33:2.3:1.91667:1.76923:-1	0/1:3:70.47:-8,-1,-1:33:24:8:24:7:10:0:2:14:5:0.23:1.58333:1.58333:1.1875:4	0/1:11:49.69:-6,-1,-2:38:31:6:31:6:14:0:1:17:5:0.16:2.16667:1.52941:1.73333:4	1/1:1:88.25:-9,-1,-1:30:21:8:21:8:0:0:0:21:8:0.28:1.83333:1.375:1.46667:-1	0/1:0:53.81:-6,-1,-1:21:15:5:15:5:0:0:0:15:5:0.25:1.88889:1.7:1.54545:4	1/1:1:67.97:-7,-1,-1:22:15:6:15:6:0:0:0:15:6:0.29:2.28571:1.6:1.6:-1	1/1:1:141.74:-15,-1,-1:49:34:14:34:13:15:0:1:19:12:0.28:2.66667:1.71429:1.84615:-1	0/1:4:79.51:-9,-1,-1:39:29:9:28:8:14:0:0:14:8:0.22:2.77778:1.66667:2.08333:4	1/1:12:141.99:-15,-2,-1:29:16:12:15:11:4:0:1:11:10:0.42:2.33333:1.61538:1.61538:-1	0/1:0:117.36:-13,-1,-1:44:31:12:31:11:14:0:1:17:10:0.26:2.45455:2.07692:1.8:4	0/1:14:14.35:-3,-1,-3:33:28:4:27:3:13:0:1:14:2:0.1:1.58333:1.72727:1.26667:4	0/0:11:0.33:-1,-2,-4:30:27:2:26:1:14:0:0:12:1:0.037:1.5:1.66667:1.25:-1	0/1:4:69.32:-8,-1,-1:34:25:8:25:7:12:0:1:13:6:0.22:1.5:1.25:1.15385:4	0/1:7:43.49:-5,-1,-2:32:25:6:24:5:9:0:1:15:4:0.17:1.8:1.63636:1.38462:4	1/1:2:131.61:-14,-1,-1:44:31:13:31:12:15:0:0:16:12:0.28:2.55556:1.64286:1.53333:-1	0/1:1:52.54:-6,-1,-1:24:17:6:16:5:6:0:1:10:4:0.24:1.44444:1.625:1.18182:4	1/1:0:66.6:-7,-1,-1:23:16:6:16:6:0:0:0:16:6:0.27:2.4:2:1.84615:-1	0/1:7:23.09:-3,-1,-1:24:19:4:18:3:7:0:0:11:3:0.14:1.4:1.55556:1.16667:1	0/1:5:16.2:-2,-1,-1:15:12:2:12:2:0:0:0:12:2:0.14:1.2:1.09091:1:1	1/1:1:47.68:-5,-1,-1:14:9:4:9:4:0:0:0:9:4:0.31:1.3:1.44444:1.08333:-1	1/1:12:120.15:-13,-2,-1:22:11:10:10:9:4:0:1:6:8:0.47:1.4:1.27273:1.16667:-1	0/1:0:105.9:-11,-1,-1:41:30:11:29:10:13:0:0:16:10:0.26:2.1:1.75:1.61538:4	0/1:8:12.1:-2,-1,-2:19:16:2:16:2:0:0:0:16:2:0.11:1.5:1.5:1.25:1	1/1:12:120.15:-13,-2,-1:20:10:9:10:9:0:0:0:10:9:0.47:1.5:1.5:1.28571:-1	0/1:7:33.28:-4,-1,-2:28:22:5:21:4:7:0:0:14:4:0.16:1.54545:1.41667:1.30769:1	1/1:11:118.48:-13,-2,-1:21:11:9:11:9:0:0:0:11:9:0.45:3.125:2.5:1.92308:-1	0/1:4:99.9:-11,-1,-1:47:35:11:34:10:13:0:1:21:9:0.23:2.7:1.6875:1.92857:4	0/1:8:32.25:-4,-1,-2:29:23:5:22:4:8:0:0:14:4:0.15:1.66667:1.25:1.33333:1	0/1:6:45.6:-5,-1,-1:30:23:6:22:5:6:0:0:16:5:0.19:2.8:1.75:2:4	0/1:7:8.3:-2,-2,-4:40:35:4:34:3:18:0:0:16:3:0.081:1.41667:1:1.13333:1
1	720628	510	N	<DEL>	384.2	.	AC=69;ALG=PROD;AN=146;CIEND=-76,49;CIEND95=-10,10;CIPOS=-50,270;CIPOS95=-11,11;END=721133;EVENT=NA;GCF=0.596838;IMPRECISE=TRUE;MSHQ=3.9048;PE=51;SNAME=MORL_S1:1,FBLL_S3:1,ACT_21:1,MOLL_S2:1,ACT_25:1,ACT_8:1,ACT_4:1,ACT_5:1,pis-6:1,act-15:1,act1-1:1;SR=0;STRANDS=+-:51;SU=51;SVLEN=-505;SVTYPE=DEL;smoove_gene=|gene:1:506;DEPTH=0.19413900000000003,0.31836999047619063,0.6914985714285714,0.1340067,0.21…	GT:GQ:SQ:GL:DP:RO:AO:QR:QA:RS:AS:ASC:RP:AP:AB:DHFC:DHFFC:DHBFC:DHSP:SHQ	0/1:26:143.91:-15,-1,-3:12:6:6:6:6:0:0:0:6:6:0.5:0.333333:0.2:0.266667:7:4	0/1:45:161.87:-17,-1,-5:17:9:7:9:7:0:0:0:9:7:0.44:0.5:0.24:0.352941:8:4	0/1:29:116.92:-12,-1,-4:12:6:5:6:5:0:0:0:6:5:0.45:0.272727:0.166667:0.2:6:4	0/1:36:320.81:-33,-1,-5:23:10:13:10:13:0:0:0:10:13:0.57:0.6:0.230769:0.4:16:4	0/1:20:353.85:-36,-1,-3:23:8:14:8:14:0:0:0:8:14:0.64:0.888889:0.347826:0.615385:15:4	0/1:24:92.94:-10,-1,-3:10:5:4:5:4:0:0:0:5:4:0.44:0.5:0.181818:0.307692:5:4	0/1:13:279.03:-29,-1,-2:18:6:11:6:11:0:0:0:6:11:0.65:0.3:0.115385:0.2:8:4	0/1:16:251.96:-26,-1,-3:16:6:10:6:10:0:0:0:6:10:0.62:0.5:0.294118:0.384615:13:4	0/1:7:204.6:-21,-1,-2:13:4:8:4:8:0:0:0:4:8:0.67:0.4:0.210526:0.285714:8:4	0/1:10:177.31:-18,-1,-2:12:4:7:4:7:0:0:0:4:7:0.64:0.375:0.15:0.230769:8:4	0/1:22:119.94:-13,-1,-3:11:5:5:5:5:0:0:0:5:5:0.5:0.363636:0.2:0.285714:4:4	0/1:26:143.91:-15,-1,-3:13:6:6:6:6:0:0:0:6:6:0.5:0.4:0.210526:0.285714:5:4	0/1:40:137.89:-15,-1,-5:15:8:6:8:6:0:0:0:8:6:0.43:0.5:0.206897:0.333333:7:4	0/1:67:203.83:-21,-1,-8:23:13:9:13:9:0:0:0:13:9:0.41:0.666667:0.363636:0.5:9:4	0/1:30:245.85:-25,-1,-4:18:8:10:8:10:0:0:0:8:10:0.56:0.5:0.26087:0.375:9:4	0/1:23:248.88:-26,-1,-3:17:7:10:7:10:0:0:0:7:10:0.59:0.555556:0.263158:0.416667:11:4	0/1:22:41.98:-5,-1,-3:7:4:2:4:2:0:0:0:4:2:0.33:0.285714:0.117647:0.181818:3:4	0/1:11:306.15:-32,-1,-2:19:6:12:6:12:0:0:0:6:12:0.67:0.555556:0.227273:0.357143:12:4	0/1:25:221.88:-23,-1,-3:17:7:9:7:9:0:0:0:7:9:0.56:0.555556:0.208333:0.384615:11:4	1/1:2:316.4:-33,-2,-1:17:4:12:4:12:0:0:0:4:12:0.75:0.444444:0.2:0.285714:14:-1	0/1:43:110.9:-12,-1,-5:13:8:5:8:5:0:0:0:8:5:0.38:0.545455:0.272727:0.375:6:4	0/1:11:228.14:-24,-1,-2:14:5:9:5:9:0:0:0:5:9:0.64:0.25:0.142857:0.1875:9:4	0/1:24:170.91:-18,-1,-3:14:6:7:6:7:0:0:0:6:7:0.54:0.5:0.263158:0.384615:7:4	0/1:23:248.88:-26,-1,-3:18:7:10:7:10:0:0:0:7:10:0.59:0.4:0.2:0.285714:12:4	0/1:32:32.94:-4,-1,-6:10:7:2:7:2:0:0:0:7:2:0.22:0.5:0.238095:0.384615:3:4	0/1:30:245.85:-25,-1,-4:19:8:10:8:10:0:0:0:8:10:0.56:0.777778:0.233333:0.4375:12:4	0/1:17:96.01:-10,-1,-2:9:4:4:4:4:0:0:0:4:4:0.5:0.444444:0.266667:0.333333:6:4	0/1:36:113.91:-12,-1,-4:13:7:5:7:5:0:0:0:7:5:0.42:0.3:0.142857:0.214286:7:4	0/1:38:86.92:-9,-1,-5:12:7:4:7:4:0:0:0:7:4:0.36:0.7:0.368421:0.538462:6:4	0/1:34:62.93:-7,-1,-4:10:6:3:6:3:0:0:0:6:3:0.33:0.4:0.2:0.307692:5:4	1/1:11:275.73:-28,-2,-1:13:2:10:2:10:0:0:0:2:10:0.83:0.2:0.111111:0.153846:11:-1	0/1:15:123.05:-13,-1,-2:10:4:5:4:5:0:0:0:4:5:0.56:0.4:0.266667:0.333333:6:4	0/1:26:143.91:-15,-1,-3:13:6:6:6:6:0:0:0:6:6:0.5:0.5:0.238095:0.357143:7:4	0/1:24:170.91:-18,-1,-3:14:6:7:6:7:0:0:0:6:7:0.54:0.5:0.3125:0.384615:8:4	0/1:38:164.88:-17,-1,-5:16:8:7:8:7:0:0:0:8:7:0.47:0.5:0.272727:0.4:8:4	0/1:32:32.94:-4,-1,-6:10:7:2:7:2:0:0:0:7:2:0.22:0.363636:0.166667:0.285714:5:4	0/1:27:65.95:-7,-1,-3:9:5:3:5:3:0:0:0:5:3:0.38:0.25:0.1:0.142857:4:4	0/1:14:201.04:-21,-1,-2:14:5:8:5:8:0:0:0:5:8:0.62:0.4:0.166667:0.25:8:4	0/1:39:215.85:-22,-1,-5:18:9:9:9:9:0:0:0:9:9:0.5:0.5:0.26087:0.375:12:4	0/1:10:99.29:-10,-1,-2:8:3:4:3:4:0:0:0:3:4:0.57:0.2:0.0833333:0.125:5:4	0/1:15:329.94:-34,-1,-3:21:7:13:7:13:0:0:0:7:13:0.65:0.5:0.25:0.375:18:4
1	725733	511	N	<DEL>	404.8	.	AC=48;ALG=PROD;AN=146;CIEND=-223,49;CIEND95=-17,17;CIPOS=-31,513;CIPOS95=-28,28;END=726910;EVENT=NA;GCF=0.488964;IMPRECISE=TRUE;MSHQ=4;PE=41;SNAME=ACT_18:9,ACT_12:9,ACT_4:14,ACTT_2:9,ACT_14:14,act-8:9,MORL_S1:15,GMBLL_S4:10,act-15:10,ACT_13:14;SR=0;STRANDS=+-:41;SU=41;SVLEN=-1177;SVTYPE=DEL;smoove_gene=|gene:1:1178;DEPTH=0.2739233333333333,0.4758813333333333,1.7257229354838708,0.22275133333333333…	GT:GQ:SQ:GL:DP:RO:AO:QR:QA:RS:AS:ASC:RP:AP:AB:DHFC:DHFFC:DHBFC:DHSP:SHQ	0/1:38:86.92:-9,-1,-5:13:8:5:7:4:6:0:1:1:3:0.36:0.333333:0.307692:0.285714:6:4	1/1:0:287.93:-30,-1,-1:17:4:12:4:11:2:0:1:2:10:0.73:0.333333:0.222222:0.266667:12:-1	1/1:15:255.99:-26,-2,-0:12:2:10:1:9:0:0:3:1:6:0.9:0.272727:0.214286:0.230769:7:-1	0/1:37:242.84:-25,-1,-4:21:10:11:9:10:6:0:3:3:7:0.53:0.6:0.333333:0.461538:8:4	0/1:5:153.97:-16,-1,-1:12:4:7:3:6:3:0:0:0:6:0.67:0.555556:0.357143:0.454545:8:4	0/1:43:395.76:-41,-1,-5:31:13:17:12:16:7:0:4:5:12:0.57:0.875:0.466667:0.636364:13:4	0/1:122:122.73:-16,-4,-24:41:32:9:31:8:16:0:2:15:6:0.21:1.7:1:1.30769:7:4	0/1:20:275.88:-29,-1,-3:20:8:12:7:11:5:0:4:2:7:0.61:0.7:0.466667:0.583333:8:4	0/1:4:232.08:-24,-1,-2:13:4:9:4:9:0:0:0:4:9:0.69:0.6:0.545455:0.5:11:4	0/1:31:89.93:-10,-1,-4:13:7:5:6:4:4:0:0:2:4:0.4:0.5:0.333333:0.363636:5:4	0/0:9:0.51:-2,-3,-11:14:12:1:12:1:0:0:0:12:1:0.077:1:0.785714:0.846154:4:-1	0/1:56:182.85:-19,-1,-6:22:12:9:11:8:6:0:1:5:7:0.42:0.6:0.461538:0.461538:9:4	0/1:39:293.82:-30,-1,-5:24:10:13:10:12:6:0:2:4:10:0.55:0.5:0.315789:0.4:11:4	1/1:5:345.21:-36,-2,-1:18:5:13:4:13:2:0:2:2:11:0.76:0.25:0.166667:0.214286:13:-1	0/1:40:137.89:-15,-1,-5:17:9:7:8:6:5:0:1:3:5:0.43:0.5:0.375:0.4:6:4	0/1:56:182.85:-19,-1,-6:21:12:9:11:8:7:0:3:4:5:0.42:0.222222:0.153846:0.181818:6:4	0/1:12:150.14:-16,-1,-2:12:5:7:4:6:1:0:1:3:5:0.6:0.428571:0.272727:0.333333:6:4	1/1:11:275.73:-28,-2,-1:13:2:11:2:10:0:0:4:2:6:0.83:0.555556:0.333333:0.416667:7:-1	0/1:70:176.84:-19,-1,-8:23:13:9:13:8:8:0:2:5:6:0.38:0.888889:0.571429:0.727273:7:4	0/1:37:242.84:-25,-1,-4:21:10:11:9:10:6:0:1:3:9:0.53:0.666667:0.461538:0.5:10:4	0/1:53:209.84:-22,-1,-6:22:11:10:11:9:8:0:3:3:6:0.45:0.363636:0.210526:0.285714:8:4	0/1:38:86.92:-9,-1,-5:14:8:5:7:4:5:0:1:2:3:0.36:0.333333:0.285714:0.285714:5:4	0/1:25:221.88:-23,-1,-3:19:8:10:7:9:3:0:2:4:7:0.56:0.4:0.333333:0.363636:8:4	0/1:42:188.86:-20,-1,-5:19:10:9:9:8:5:0:2:4:6:0.47:0.4:0.266667:0.333333:7:4	0/1:35:191.87:-20,-1,-4:19:9:9:8:8:6:0:2:2:6:0.5:0.6:0.5:0.5:7:4	0/1:17:380.87:-39,-1,-3:25:8:16:8:15:4:0:6:4:9:0.65:0.777778:0.35:0.538462:10:4	0/1:50:107.89:-12,-1,-6:17:10:6:9:5:5:0:3:4:2:0.36:0.444444:0.333333:0.363636:3:4	0/0:54:0:-2,-7,-26:31:28:2:27:1:14:0:0:13:1:0.036:1.1:0.785714:0.916667:3:-1	0/1:14:201.04:-21,-1,-2:15:5:9:5:8:3:0:2:2:6:0.62:0.4:0.307692:0.333333:7:4	0/1:34:62.93:-7,-1,-4:12:7:4:6:3:4:0:0:2:3:0.33:0.6:0.545455:0.5:4:4	0/1:29:116.92:-12,-1,-4:13:7:6:6:5:4:0:1:2:4:0.45:0.4:0.444444:0.363636:5:4	1/1:5:138.74:-14,-1,-0:6:1:5:1:5:0:0:0:1:5:0.83:0.2:0.2:0.181818:6:-1	0/0:15:0.13:-0,-2,-5:8:6:1:5:0:3:0:0:2:0:0:0.3:0.230769:0.25:3:-1	0/1:12:150.14:-16,-1,-2:11:4:7:4:6:2:0:2:2:4:0.6:0.3:0.2:0.25:5:4	0/1:88:194.81:-21,-1,-10:27:16:10:16:9:10:0:2:6:7:0.36:0.333333:0.235294:0.307692:8:4	0/1:39:215.85:-22,-1,-5:21:10:10:9:9:7:0:2:2:7:0.5:0.272727:0.1875:0.230769:8:4	0/1:1:338.05:-35,-1,-2:20:6:13:5:13:4:0:2:1:11:0.72:0.5:0.333333:0.363636:13:4	0/1:71:71.82:-10,-3,-16:28:22:5:21:5:10:0:1:11:4:0.19:1.5:0.9375:1.15385:6:4	0/1:22:404.81:-42,-1,-3:27:10:16:9:16:6:0:4:3:12:0.64:0.583333:0.388889:0.5:14:4	1/1:1:159.66:-17,-1,-1:10:3:6:2:6:1:0:2:1:4:0.75:0.4:0.2:0.333333:5:-1	0/0:72:0:-0,-7,-24:25:25:0:24:0:12:0:0:12:0:0:1.16667:0.777778:1:0:-1
1	730110	7206	N	<DUP>	211.1	.	AC=65;ALG=PROD;AN=146;CIEND=-9,8;CIEND95=0,0;CIPOS=-9,8;CIPOS95=0,0;END=730542;EVENT=NA;GCF=0.47806;IMPRECISE=FALSE;MSHQ=3.8696;PE=3;SNAME=act-12:9,ACTT_1:8,ACT_4:15,ACT_10:11,ACT_13:15,ACT_15:9,ACT_14:15,GMBLL_S4:11,ACT_25:8,act1-1:18,act-4:12,ACT_18:10;SR=54;STRANDS=-+:57;SU=57;SVLEN=432;SVTYPE=DUP;smoove_gene=|gene:1:433;DEPTH=1.1502677619047619,1.057105347826087,1.5157140689655173,1.234362523…	GT:GQ:SQ:GL:DP:RO:AO:QR:QA:RS:AS:ASC:RP:AP:AB:DHFC:DHFFC:DHBFC:SHQ	1/1:15:178.99:-19,-3,-1:36:21:15:20:14:10:5:2:10:7:0.41:1.25:1.07143:1.07143:-1	1/1:2:91.07:-10,-1,-1:30:20:9:19:8:10:3:2:9:3:0.3:1.08333:1:0.866667:-1	1/1:2:91.07:-10,-1,-1:30:20:9:19:8:9:3:1:10:3:0.3:1.27273:1.4:1.07692:-1	1/1:2:80.94:-9,-1,-1:26:17:8:16:7:7:3:1:9:2:0.3:1.9:1.35714:1.46154:-1	1/1:5:97.07:-10,-1,-1:26:16:9:15:8:8:3:1:7:3:0.35:1.11111:0.714286:0.909091:-1	0/1:11:28.27:-4,-1,-2:33:27:5:26:4:14:2:1:12:0:0.13:1.25:0.769231:0.909091:4	0/1:5:36.49:-4,-1,-1:24:19:5:18:4:9:1:0:9:2:0.18:1.1:0.846154:0.846154:4	1/1:2:69.37:-7,-1,-1:23:15:7:14:6:7:2:2:7:1:0.3:1.2:1.33333:1:-1	0/1:7:75.17:-8,-1,-2:43:33:9:32:8:18:2:2:14:3:0.2:1.6:1.45455:1.33333:4	1/1:13:185.69:-20,-2,-1:43:26:16:25:15:12:9:4:13:2:0.38:2:1.45455:1.45455:-1	0/0:9:0.5:-1,-2,-3:28:25:2:24:1:15:0:1:9:0:0.04:1:0.916667:0.846154:-1	0/1:11:18.11:-3,-1,-2:29:24:4:23:3:11:2:0:12:0:0.12:1.5:1.07143:1.15385:4	1/1:11:128.57:-14,-2,-1:26:15:11:14:10:8:4:1:6:4:0.42:1.41667:1.0625:1.13333:-1	1/1:6:128.95:-14,-1,-1:36:24:12:23:11:12:5:3:11:2:0.32:1.16667:1.27273:1:-1	1/1:4:115.76:-12,-1,-1:35:23:11:22:10:11:5:1:11:3:0.31:1.16667:1.27273:0.933333:-1	0/1:1:74.13:-8,-1,-1:31:22:8:21:7:11:4:0:10:3:0.25:1.33333:1.33333:1.09091:4	0/1:0:3.31:-1,-1,-2:18:15:2:14:1:8:0:0:6:0:0.067:0.714286:0.555556:0.555556:1	1/1:5:137.52:-15,-1,-1:42:28:13:27:12:15:9:1:12:2:0.31:1.77778:1.23077:1.33333:-1	0/1:1:84.3:-9,-1,-1:34:25:9:24:8:12:5:1:12:1:0.25:1.77778:1.23077:1.45455:4	1/1:11:140.32:-15,-2,-1:30:17:12:16:11:7:6:0:9:4:0.41:1.33333:0.923077:1:-1	1/1:0:98.4:-11,-1,-1:35:25:10:24:9:13:3:2:11:3:0.27:1.72727:1.26667:1.35714:-1	0/1:2:92.02:-10,-1,-1:40:30:10:29:9:19:3:1:10:4:0.24:0.916667:0.916667:0.785714:4	1/1:2:101.2:-11,-1,-1:34:23:10:22:9:13:3:2:9:3:0.29:1.6:1.77778:1.45455:-1	1/1:2:111.33:-12,-1,-1:38:26:11:25:10:14:5:1:11:3:0.29:1.2:1.33333:1:-1	1/1:7:120.43:-13,-2,-1:32:20:11:19:10:10:7:0:9:2:0.34:1.4:1.16667:1.16667:-1	0/1:8:53.7:-6,-1,-2:36:28:7:27:6:15:5:0:12:0:0.18:1.66667:0.789474:1.15385:4	1/1:11:130.24:-14,-2,-1:26:14:11:13:10:9:6:1:4:2:0.43:1:1:0.818182:-1	0/1:10:10.79:-2,-1,-3:36:32:4:31:3:19:0:1:12:2:0.088:1.2:0.923077:1:4	0/1:3:60.29:-7,-1,-1:30:22:7:21:6:13:3:1:8:1:0.22:0.9:0.818182:0.75:4	0/1:0:95.74:-10,-1,-1:37:27:10:26:9:15:3:2:11:3:0.26:1.2:1:1:4	0/1:5:26.3:-3,-1,-1:21:16:4:15:3:7:1:1:8:0:0.17:0.6:0.5:0.545455:4	0/0:2:1.97:-1,-1,-2:21:18:2:17:1:10:0:0:7:0:0.056:1.2:1.2:1.09091:-1	0/1:8:32.25:-4,-1,-2:29:23:5:22:4:10:1:1:12:1:0.15:2:2:1.66667:4	0/1:0:43.64:-5,-1,-1:18:13:5:12:4:6:2:1:6:0:0.25:0.7:1.16667:0.583333:4	1/1:20:211.07:-22,-3,-1:37:20:17:19:16:7:7:4:12:4:0.46:1.25:1.15385:1.15385:-1	1/1:5:137.52:-15,-1,-1:41:28:12:27:12:13:7:0:14:4:0.31:1.45455:1.23077:1.23077:-1	1/1:10:137.01:-15,-2,-1:32:19:12:18:11:11:3:1:7:6:0.38:1.75:1:1.27273:-1	0/0:25:0.01:-0,-3,-5:30:29:0:28:0:17:0:0:11:0:0:1.2:0.75:0.923077:-1	0/1:0:117.36:-13,-1,-1:44:32:11:31:11:17:3:3:14:4:0.26:1.16667:1.16667:1:4	0/0:10:0.45:-0,-1,-2:12:12:0:11:0:6:0:0:5:0:0:2:1.42857:1.66667:-1	0/0:3:1.59:-1,-2,-4:37:33:3:32:2:17:0:0:15:1:0.059:1.5:0.947368:1.28571:-1
1	731109	512	N	<DEL>	152.7	.	AC=21;ALG=SUM;AN=146;CIEND=-903,49;CIEND95=-495,49;CIPOS=-180,581;CIPOS95=-120,120;END=732677;EVENT=NA;GCF=0.482473;IMPRECISE=TRUE;MSHQ=3.1429;PE=65;SNAME=MAZ-7:14,ACTT_1:9,ACT_5:10,act-10:10,ACT_10:12,MORL_S1:16,act-13:8,act-6:14,ACT_25:9,ACT_15:10,act-5:10,ACT_19:9,ACT_6:10;SR=0;STRANDS=+-:65;SU=65;SVLEN=-1568;SVTYPE=DEL;smoove_gene=|gene:1:1569;DEPTH=nan,1.2384423809523806,1.339266903846154,na…	GT:GQ:SQ:GL:DP:RO:AO:QR:QA:RS:AS:ASC:RP:AP:AB:DHFC:DHFFC:DHBFC:DHSP:SHQ	0/1:86:86.79:-12,-3,-19:31:25:6:25:6:0:0:0:25:6:0.19:1.5:1:1.28571:6:4	0/0:18:0.07:-2,-4,-14:17:15:1:15:1:0:0:0:15:1:0.062:1.25:0.882353:1:2:-1	0/0:6:0.93:-5,-6,-25:34:30:4:29:3:15:0:0:14:3:0.094:1.27273:1:1.07692:4:-1	0/0:114:0:-0,-11,-38:40:39:0:38:0:17:0:0:21:0:0:1.8:0.782609:1.38462:1:-1	0/1:38:38.63:-13,-9,-42:59:51:7:50:7:27:0:1:23:6:0.12:1.77778:0.941176:1.45455:4:4	0/1:35:35.82:-8,-4,-20:29:24:4:24:4:0:0:0:24:4:0.14:2:1:1.45455:6:1	0/0:108:0:-0,-11,-36:38:37:0:36:0:18:0:0:18:0:0:1.7:0.944444:1.30769:1:-1	0/0:81:0:-0,-8,-27:29:28:0:27:0:12:0:0:15:0:0:1:0.769231:0.833333:1:-1	0/0:42:0:-5,-9,-37:47:42:4:41:3:16:0:0:25:3:0.068:1.8:1.28571:1.5:4:-1	0/1:38:38.69:-11,-7,-34:50:42:7:41:6:17:0:0:24:6:0.13:1.375:0.647059:1:7:1	0/0:105:0:-0,-11,-35:37:36:0:35:0:18:0:0:17:0:0:1:0.733333:0.846154:1:-1	0/1:65:65.68:-13,-7,-33:50:42:8:41:7:20:0:1:21:6:0.15:1.5:0.882353:1.15385:5:4	0/0:123:0:-1,-14,-48:54:51:2:50:1:29:0:0:21:1:0.02:1.66667:1.05263:1.33333:2:-1	0/0:3:1.72:-4,-4,-17:21:19:2:19:2:0:0:0:19:2:0.095:1.58333:1.1875:1.35714:2:-1	0/1:72:149.85:-16,-1,-8:20:13:7:13:7:0:0:0:13:7:0.35:1.5:0.947368:1.2:6:4	0/0:36:0:-3,-7,-27:34:31:3:30:2:12:0:0:18:2:0.062:1.44444:0.928571:1.18182:2:-1	0/1:41:41.89:-6,-2,-10:17:13:3:13:3:0:0:0:13:3:0.19:1.71429:1:1.33333:3:4	0/0:6:0.95:-4,-4,-18:23:20:2:20:2:0:0:0:20:2:0.091:1.66667:0.882353:1.25:3:-1	0/1:116:116.78:-15,-3,-18:34:25:8:24:7:12:0:2:12:5:0.23:2.11111:1.05556:1.72727:6:4	0/0:36:0:-5,-9,-35:44:40:4:39:3:19:0:0:20:3:0.071:1.77778:0.761905:1.33333:3:-1	0/0:33:0:-2,-5,-19:22:20:1:20:1:0:0:0:20:1:0.048:1.36364:0.833333:1.07143:2:-1	0/1:29:29.87:-6,-3,-14:21:17:3:17:3:0:0:0:17:3:0.15:1.16667:0.875:1:5:1	0/0:18:0.07:-2,-4,-14:16:15:1:15:1:0:0:0:15:1:0.062:1.2:0.923077:1.09091:1:-1	0/1:74:74.77:-12,-4,-23:37:30:7:29:6:14:0:0:15:6:0.17:1.3:0.684211:1.08333:6:4	0/0:60:0:-0,-6,-20:23:21:1:20:0:7:0:0:13:0:0:1.3:0.928571:1.08333:1:-1	0/0:15:0.13:-4,-5,-21:26:23:2:23:2:0:0:0:23:2:0.08:2.55556:0.884615:1.76923:3:-1	0/1:68:68.88:-9,-2,-10:18:13:4:13:4:0:0:0:13:4:0.24:1.33333:0.923077:1.09091:5:4	0/0:135:0:-0,-14,-45:47:46:1:45:0:22:0:0:23:0:0:1.7:1:1.41667:2:-1	0/1:23:23.87:-6,-3,-16:23:19:3:19:3:0:0:0:19:3:0.14:1.2:0.8:1:4:1	0/1:152:152.73:-19,-3,-22:41:31:10:30:9:15:0:1:15:8:0.23:1.4:0.823529:1.16667:10:4	0/0:111:0:-0,-11,-37:40:38:1:37:0:20:0:0:17:0:0:1.3:0.866667:1.18182:2:-1	0/0:3:1.74:-2,-2,-9:11:10:1:10:1:0:0:0:10:1:0.091:1.4:1.16667:1.27273:4:-1	0/0:6:0.96:-2,-3,-10:13:11:1:11:1:0:0:0:11:1:0.083:1.3:0.8125:1.08333:2:-1	0/0:15:0.13:-2,-3,-13:16:14:1:14:1:0:0:0:14:1:0.067:1.1:0.785714:0.916667:2:-1	0/0:9:0.49:-5,-6,-26:35:30:4:30:3:12:0:0:18:3:0.091:1.5:1.05882:1.38462:4:-1	0/1:32:32.88:-6,-3,-13:20:16:3:16:3:0:0:0:16:3:0.16:1.36364:1:1.15385:4:1	0/1:77:77.84:-10,-3,-15:25:19:5:19:5:0:0:0:19:5:0.21:1.625:0.8125:1.18182:5:4	0/0:126:0:-0,-13,-42:43:43:0:42:0:21:0:0:21:0:0:1.8:1.05882:1.38462:0:-1	0/0:45:0:-3,-8,-30:38:34:3:33:2:16:0:0:17:2:0.057:1.16667:0.777778:1:4:-1	0/1:59:77.9:-9,-1,-7:14:10:4:10:4:0:0:0:10:4:0.29:1.6:0.8:1.33333:4:4	0/0:78:0:-5,-12,-49:58:54:4:53:3:29:0:1:24:2:0.054:1.58333:0.904762:1.35714:3:-1
1	731416	513	N	<DEL>	122.7	.	AC=22;ALG=PROD;AN=146;CIEND=-395,49;CIEND95=-129,49;CIPOS=-50,122;CIPOS95=-50,52;END=732677;EVENT=NA;GCF=0.481775;IMPRECISE=TRUE;MSHQ=3.0455;PE=4;SNAME=GMBLL_S4:12;SR=0;STRANDS=+-:4;SU=4;SVLEN=-1261;SVTYPE=DEL;smoove_gene=|gene:1:1262;DEPTH=nan,1.43252,1.4551064117647061,nan,1.0248025454545457,1.0372414705882353	GT:GQ:SQ:GL:DP:RO:AO:QR:QA:RS:AS:ASC:RP:AP:AB:DHFC:DHFFC:DHBFC:DHSP:SHQ	0/1:80:80.84:-10,-2,-14:24:18:5:18:5:0:0:0:18:5:0.22:2:1.33333:1.71429:9:4	0/0:18:0.07:-2,-4,-14:17:15:1:15:1:0:0:0:15:1:0.062:1.91667:1.4375:1.53333:2:-1	0/0:15:0.13:-5,-7,-28:38:33:4:32:3:18:0:0:14:3:0.086:1.54545:1.21429:1.30769:4:-1	0/0:81:0:-0,-8,-27:29:28:0:27:0:12:0:0:15:0:0:2.1:0.913043:1.61538:1:-1	0/0:9:0.49:-7,-8,-34:45:40:4:39:4:21:0:1:18:3:0.093:1.88889:0.944444:1.54545:7:-1	0/1:44:44.83:-8,-3,-17:26:21:4:21:4:0:0:0:21:4:0.16:2.125:1:1.54545:7:1	0/0:150:0:-0,-15,-50:52:51:0:50:0:27:0:0:23:0:0:1.8:1:1.38462:1:-1	0/0:78:0:-0,-8,-26:27:26:0:26:0:14:0:0:12:0:0:1.4:1.07692:1.16667:2:-1	0/0:27:0.01:-5,-8,-32:41:36:4:36:3:14:0:0:22:3:0.077:2:1.42857:1.66667:4:-1	0/1:62:62.74:-12,-5,-27:41:34:7:33:6:15:0:0:18:6:0.15:2.25:1.05882:1.63636:7:1	0/0:81:0:-0,-8,-27:29:28:0:27:0:15:0:0:12:0:0:1.36364:1.07143:1.15385:1:-1	0/1:23:23.75:-9,-7,-31:44:38:6:37:5:18:0:1:19:4:0.12:1.7:0.944444:1.30769:7:4	0/0:120:0:-1,-13,-47:53:50:2:49:1:29:0:0:20:1:0.02:1.83333:1.15789:1.46667:2:-1	0/0:0:2.95:-4,-4,-16:21:18:2:18:2:0:0:0:18:2:0.1:1.75:1.3125:1.5:4:-1	0/1:89:116.85:-13,-2,-11:21:15:6:15:6:0:0:0:15:6:0.29:1.91667:1.21053:1.53333:8:4	0/0:63:0:-2,-8,-29:33:31:2:30:1:13:0:0:17:1:0.032:2.11111:1.35714:1.72727:2:-1	0/1:50:50.91:-7,-1,-8:13:10:3:10:3:0:0:0:10:3:0.23:1.85714:1:1.44444:4:4	0/1:11:12.17:-4,-3,-12:17:14:2:14:2:0:0:0:14:2:0.12:1.77778:0.941176:1.33333:4:1	0/1:74:74.77:-12,-4,-23:38:30:7:29:6:17:0:1:12:5:0.17:2.44444:1.29412:2:6:4	0/0:39:0:-5,-9,-36:45:40:4:40:3:21:0:0:19:3:0.07:2.22222:0.952381:1.66667:4:-1	0/0:9:0.51:-2,-3,-11:14:12:1:12:1:0:0:0:12:1:0.077:1.36364:0.833333:1.07143:2:-1	0/1:59:59.86:-8,-2,-12:21:16:4:16:4:0:0:0:16:4:0.2:1.41667:1.0625:1.21429:5:4	0/0:6:0.96:-2,-3,-10:12:11:1:11:1:0:0:0:11:1:0.083:1.3:1.08333:1.18182:3:-1	0/1:50:50.78:-10,-5,-23:35:29:6:28:5:14:0:0:14:5:0.15:1.6:0.842105:1.33333:8:1	0/0:33:0:-0,-3,-11:14:12:1:11:0:4:0:0:7:0:0:1.3:0.928571:1.08333:3:-1	0/0:6:0.95:-4,-4,-18:23:20:2:20:2:0:0:0:20:2:0.091:3:1.03846:2.07692:3:-1	0/1:66:74.89:-9,-1,-8:16:11:4:11:4:0:0:0:11:4:0.27:1.66667:1.15385:1.36364:5:4	0/0:123:0:-0,-12,-41:44:42:1:41:0:23:0:0:18:0:0:1.9:1.11765:1.58333:2:-1	0/1:11:12.17:-4,-3,-12:17:14:2:14:2:0:0:0:14:2:0.12:1.3:0.866667:1.08333:4:1	0/1:122:122.73:-16,-4,-24:41:32:9:31:8:16:0:1:15:7:0.21:1.7:1:1.41667:11:4	0/0:45:0:-3,-8,-30:38:34:3:33:2:19:0:1:14:1:0.057:1.7:1.13333:1.54545:2:-1	0/0:60:0:-0,-6,-20:23:21:1:20:0:10:0:0:10:0:0:1.6:1.33333:1.45455:4:-1	0/0:3:1.74:-2,-2,-9:12:10:1:10:1:0:0:0:10:1:0.091:1.6:1.06667:1.33333:4:-1	0/0:12:0.26:-2,-3,-12:15:13:1:13:1:0:0:0:13:1:0.071:1.4:1:1.16667:2:-1	0/1:2:4.64:-5,-5,-23:32:27:4:26:3:12:0:0:14:3:0.1:1.66667:1.25:1.53846:4:1	0/1:35:35.88:-6,-3,-12:19:15:3:15:3:0:0:0:15:3:0.17:1.63636:1.38462:1.38462:4:4	0/1:62:62.87:-8,-2,-12:20:15:4:15:4:0:0:0:15:4:0.21:1.625:0.8125:1.18182:6:4	0/0:117:0:-0,-12,-39:40:40:0:39:0:20:0:0:19:0:0:2:1.11111:1.53846:0:-1	0/0:24:0.02:-5,-8,-31:40:36:4:35:3:20:0:0:15:3:0.079:1.41667:0.944444:1.21429:5:-1	0/1:45:83.91:-9,-1,-5:12:8:4:8:4:0:0:0:8:4:0.33:2:1:1.66667:5:4	0/0:90:0:-4,-14,-53:62:58:4:57:3:31:0:1:26:2:0.05:1.58333:0.904762:1.35714:3:-1
1	731720	7207	N	<DUP>	68.2	.	AC=37;ALG=PROD;AN=146;CIEND=-50,402;CIEND95=-16,16;CIPOS=-358,49;CIPOS95=-10,10;END=732818;EVENT=NA;GCF=0.479527;IMPRECISE=TRUE;MSHQ=2.0645;PE=44;SNAME=ACT_3:11,act-8:10,act1-1:19,ACTT_2:10,act-15:11,ACT_6:9,ACT_5:9,ACT_9:14,act-6:13;SR=0;STRANDS=-+:44;SU=44;SVLEN=1098;SVTYPE=DUP;smoove_gene=|gene:1:1099;DEPTH=1.72929,1.7603293548387098,1.533149076923077,1.6059133333333335,1.5143739999999997,1.10…	GT:GQ:SQ:GL:DP:RO:AO:QR:QA:RS:AS:ASC:RP:AP:AB:DHFC:DHFFC:DHBFC:SHQ	0/0:7:0.75:-1,-1,-3:24:22:1:22:1:0:0:0:22:1:0.043:2.33333:1.75:2:-1	1/1:0:55.11:-6,-1,-1:20:14:5:14:5:0:0:0:14:5:0.26:2.16667:1.73333:1.73333:-1	0/1:0:65.27:-7,-1,-1:24:17:6:17:6:0:0:0:17:6:0.26:2.09091:1.76923:1.76923:4	0/1:9:20.06:-3,-1,-2:25:21:3:21:3:0:0:0:21:3:0.12:2.4:1.14286:1.84615:1	0/1:5:36.49:-4,-1,-1:23:18:4:18:4:0:0:0:18:4:0.18:2.88889:1.625:2.36364:4	0/1:10:19.07:-3,-1,-2:26:22:3:22:3:0:0:0:22:3:0.12:2.875:1.53333:2.09091:1	0/0:7:0.75:-1,-1,-3:24:22:1:22:1:0:0:0:22:1:0.043:1.8:1:1.38462:-1	0/1:5:15.13:-2,-1,-1:16:13:2:13:2:0:0:0:13:2:0.13:1.8:1.63636:1.5:1	0/1:5:68.19:-7,-1,-1:34:26:7:26:7:0:0:0:26:7:0.21:2.3:1.91667:1.91667:4	0/1:4:37.61:-4,-1,-1:22:17:4:17:4:0:0:0:17:4:0.19:2.875:1.53333:2.09091:4	0/0:22:0.03:-0,-2,-4:25:25:0:24:0:10:0:0:14:0:0:1.54545:1.30769:1.30769:-1	0/0:3:1.64:-1,-1,-2:20:18:1:18:1:0:0:0:18:1:0.053:2.2:1.46667:1.69231:-1	0/1:5:36.49:-4,-1,-1:23:18:4:18:4:0:0:0:18:4:0.18:2.5:1.66667:2:4	0/1:9:20.06:-3,-1,-2:25:21:3:21:3:0:0:0:21:3:0.12:1.91667:1.64286:1.64286:1	0/1:6:24.14:-3,-1,-1:21:17:3:17:3:0:0:0:17:3:0.15:2.08333:1.78571:1.66667:1	0/1:3:38.75:-4,-1,-1:21:16:4:16:4:0:0:0:16:4:0.2:2.33333:1.90909:1.90909:4	0/1:0:3.31:-1,-1,-2:15:14:1:14:1:0:0:0:14:1:0.067:2:1.4:1.55556:1	0/0:25:0.01:-0,-3,-5:30:29:0:28:0:11:0:0:17:0:0:2.22222:1.33333:1.66667:-1	0/1:1:62.71:-7,-1,-1:26:19:6:19:6:0:0:0:19:6:0.24:2.55556:1.64286:2.09091:4	0/1:5:6.87:-2,-1,-2:25:22:2:22:2:0:0:0:22:2:0.083:2.55556:1.21053:1.91667:1	0/1:5:15.13:-2,-1,-1:16:13:2:13:2:0:0:0:13:2:0.13:1.54545:0.944444:1.21429:1	0/1:7:13.08:-2,-1,-1:18:15:2:15:2:0:0:0:15:2:0.12:1.58333:1.35714:1.35714:1	0/1:0:3.89:-1,-1,-2:15:13:1:13:1:0:0:0:13:1:0.071:1.5:1.36364:1.36364:1	0/0:32:0:-0,-3,-6:37:36:0:35:0:18:0:0:17:0:0:2:1.42857:1.66667:-1	0/0:23:0.02:-0,-2,-4:25:25:0:25:0:13:0:0:12:0:0:1.6:1.33333:1.33333:-1	0/1:4:57.99:-6,-1,-1:30:23:6:23:6:0:0:0:23:6:0.21:3.66667:1.5:2.53846:4	1/1:0:56.45:-6,-1,-1:19:13:5:13:5:0:0:0:13:5:0.28:2.11111:1.72727:1.72727:-1	0/0:37:0:-0,-4,-7:43:42:0:41:0:21:0:0:20:0:0:2.4:1.5:2:-1	0/1:3:39.92:-4,-1,-1:20:15:4:15:4:0:0:0:15:4:0.21:1.7:1.30769:1.41667:4	0/1:9:11.15:-2,-1,-2:20:17:2:17:2:0:0:0:17:2:0.11:2.1:1.4:1.75:1	0/0:39:0:-0,-4,-8:45:44:0:43:0:23:0:0:20:0:0:2.1:1.61538:1.90909:-1	0/1:5:15.13:-2,-1,-1:16:13:2:13:2:0:0:0:13:2:0.13:1.9:1.9:1.72727:1	0/0:0:2.8:-1,-1,-2:17:15:1:15:1:0:0:0:15:1:0.062:1.7:1.41667:1.41667:-1	0/1:0:3.31:-1,-1,-2:16:14:1:14:1:0:0:0:14:1:0.067:1.8:1.63636:1.5:1	0/0:4:1.36:-1,-1,-3:20:19:1:19:1:0:0:0:19:1:0.05:1.83333:1.46667:1.69231:-1	0/1:6:14.09:-2,-1,-1:17:14:2:14:2:0:0:0:14:2:0.12:1.90909:1.75:1.61538:1	1/1:1:67.97:-7,-1,-1:22:15:6:15:6:0:0:0:15:6:0.29:2.375:1.35714:1.72727:-1	0/0:6:0.92:-1,-1,-3:23:21:1:21:1:0:0:0:21:1:0.045:2.1:1.23529:1.61538:-1	0/1:1:52.54:-6,-1,-1:22:16:5:16:5:0:0:0:16:5:0.24:2.25:1.8:1.92857:4	0/1:4:7.81:-1,-1,-1:10:8:1:8:1:0:0:0:8:1:0.11:2.8:1.75:2.33333:1	0/0:49:0:-0,-5,-10:55:55:0:54:0:33:0:0:21:0:0:1.66667:1:1.42857:-1
1	732284	514	N	<DEL>	320.5	.	AC=38;ALG=PROD;AN=146;CIEND=-6,7;CIEND95=0,0;CIPOS=-7,6;CIPOS95=0,0;END=733014;EVENT=NA;GCF=0.484268;IMPRECISE=FALSE;MSHQ=4;PE=67;SNAME=act1-1:20,ACT_10:13,ACT_17:7,ACT_13:16,act-13:9,ACT_21:11,ACT_8:8,ACT_14:16,ACT_19:10,ACT_23:8,ACTT_1:10,ACT_3:12,ACT_20:9,act-14:9,ACT_12:10,ACT_4:16,act-15:12,act-4:14,ACT_5:11,MORL_S1:17,act-6:15,GFBLL_S6:10,ACT_6:11,MOLL_S2:10,act-10:11,act-8:11,act-2:7,ACT_2…	GT:GQ:SQ:GL:DP:RO:AO:QR:QA:RS:AS:ASC:RP:AP:AB:DHFC:DHFFC:DHBFC:DHSP:SHQ	0/1:74:74.64:-15,-7,-38:58:48:9:47:8:24:4:1:23:2:0.15:2.41667:1.70588:2.07143:5:4	0/0:48:0:-8,-13,-54:69:62:6:61:5:35:2:2:26:0:0.076:2.08333:1.5625:1.66667:2:-1	0/1:56:56.67:-13,-7,-36:53:45:8:44:7:24:3:1:20:2:0.14:1.90909:1.61538:1.61538:5:4	0/1:200:320.55:-36,-4,-32:66:47:18:46:17:23:6:4:23:6:0.27:2.3:1:1.76923:12:4	0/1:200:293.63:-32,-3,-25:55:38:16:37:15:14:5:5:23:4:0.29:3:1.6875:2.45455:8:4	0/1:200:293.56:-34,-4,-32:65:47:17:46:16:21:5:6:25:5:0.26:2.5:1.33333:1.81818:9:4	0/1:14:14.85:-9,-7,-34:48:41:6:40:5:23:2:2:17:0:0.11:1.7:0.85:1.30769:2:4	0/1:134:134.69:-18,-5,-27:48:37:10:36:9:19:6:2:17:1:0.2:1.5:1.36364:1.25:7:4	0/1:158:164.75:-19,-3,-19:38:27:10:26:9:10:0:6:16:2:0.26:2.4:1.71429:2:4:4	0/1:199:302.64:-33,-3,-22:51:35:16:34:15:15:3:5:19:6:0.31:3:1.6:2.18182:8:4	0/0:63:0:-3,-9,-36:43:40:3:39:2:21:0:0:18:1:0.049:1.36364:1.15385:1.15385:2:-1	0/1:146:146.65:-20,-5,-31:53:41:11:41:10:21:0:4:20:5:0.2:2.1:1.23529:1.61538:6:4	0/1:152:152.54:-23,-8,-45:70:57:13:57:12:32:5:3:25:3:0.17:2.5:1.5:2:5:4	0/1:170:170.64:-22,-5,-32:56:43:12:42:11:21:3:2:21:5:0.21:1.66667:1:1.42857:7:4	0/1:86:86.6:-17,-8,-42:63:52:10:52:9:28:5:1:24:2:0.15:1.75:1.16667:1.4:6:4	0/1:5:6.78:-7,-7,-29:41:35:5:34:4:17:2:1:17:0:0.11:2.44444:1.83333:2:3:4	0/1:98:164.82:-18,-1,-11:27:18:9:17:8:8:3:2:9:2:0.32:1.85714:1.08333:1.44444:5:4	0/1:14:14.85:-9,-7,-34:48:41:6:40:5:17:2:1:23:2:0.11:1.77778:1.06667:1.33333:4:4	0/1:200:203.57:-26,-6,-37:63:50:13:49:13:28:4:5:21:3:0.21:2.11111:1:1.72727:4:4	0/1:134:134.63:-20,-6,-35:58:46:11:45:10:21:5:2:24:2:0.18:2.33333:0.954545:1.75:7:4	0/1:86:86.6:-17,-8,-42:63:53:10:52:9:26:3:3:26:2:0.15:1.54545:1.0625:1.21429:4:4	0/1:80:80.71:-14,-5,-29:45:36:8:36:7:16:3:1:20:2:0.16:1.41667:1.21429:1.21429:4:4	0/1:128:128.74:-16,-4,-22:39:30:9:29:8:16:1:2:13:4:0.22:1.3:0.928571:1.18182:6:4	0/1:44:44.77:-10,-5,-25:38:31:6:30:5:14:2:1:16:1:0.14:1.6:1.14286:1.33333:3:4	0/0:0:2.88:-7,-7,-31:42:37:5:36:4:19:0:1:17:2:0.1:1.4:1.07692:1.16667:4:-1	0/1:200:272.52:-33,-5,-38:71:54:17:53:16:25:5:6:28:4:0.23:3.11111:1.21739:2.15385:6:4	0/1:194:194.62:-24,-5,-32:57:44:13:43:12:20:5:4:23:2:0.22:1.77778:1.33333:1.45455:4:4	0/1:5:6.68:-10,-10,-45:61:53:7:52:6:28:3:1:24:1:0.1:1.9:1.11765:1.58333:5:4	0/1:86:86.73:-14,-5,-27:43:35:8:34:7:21:0:3:13:4:0.17:1.4:1.07692:1.16667:5:4	0/1:188:188.67:-23,-4,-26:50:37:12:36:11:16:4:3:20:3:0.23:2.1:1.61538:1.75:6:4	0/1:195:200.7:-23,-3,-23:45:33:12:32:11:15:7:0:17:3:0.26:2:1.53846:1.81818:5:4	0/1:47:47.78:-10,-5,-24:37:30:6:29:5:13:2:1:16:1:0.15:1.7:1.54545:1.54545:2:4	0/1:59:59.67:-13,-7,-35:53:44:8:43:7:25:5:1:18:0:0.14:1.2:0.857143:1:2:4	0/0:9:0.48:-9,-9,-42:56:49:6:48:5:26:1:2:22:1:0.094:1.6:1.23077:1.33333:3:-1	0/1:200:212.66:-25,-4,-27:52:38:13:37:12:18:3:3:19:5:0.24:1.58333:1.11765:1.46154:7:4	0/1:152:152.66:-20,-5,-30:52:40:11:39:10:22:2:4:17:3:0.2:1.54545:1.30769:1.30769:4:4	0/1:188:188.67:-23,-4,-26:50:37:12:36:11:19:3:2:17:5:0.23:2:1.23077:1.45455:7:4	0/0:63:0:-0,-6,-21:21:21:0:21:0:21:0:0:0:0:0:1.9:0.904762:1.46154:1:-1	0/1:140:140.58:-21,-7,-41:65:53:12:52:11:27:2:5:25:3:0.17:2.25:1.8:1.92857:6:4	0/0:18:0.07:-3,-5,-22:28:25:3:24:2:13:0:2:11:0:0.077:2.4:1.71429:2:1:-1	0/0:81:0:-0,-8,-27:27:27:0:27:0:27:0:0:0:0:0:1.83333:1.1:1.57143:0:-1
1	735662	7208	N	<DUP>	170.6	.	AC=84;ALG=SUM;AN=146;CIEND=-325,508;CIEND95=-267,267;CIPOS=-556,235;CIPOS95=-171,171;END=737203;EVENT=NA;GCF=0.63489;IMPRECISE=TRUE;MSHQ=2.875;PE=26;SNAME=ACT_13:1,act-7:1,ACT_4:2,ACT_22:1,ACT_7:1;SR=0;STRANDS=-+:26;SU=26;SVLEN=1541;SVTYPE=DUP;smoove_gene=|gene:1:1542,|downstream:1:1542;DEPTH=1.329441176470588,1.3680429375,1.092428,1.3544230294117645,1.3466154375,0.9698215217391306	GT:GQ:SQ:GL:DP:RO:AO:QR:QA:RS:AS:ASC:RP:AP:AB:DHFC:DHFFC:DHBFC:SHQ	1/1:1:67.97:-7,-1,-1:22:15:6:15:6:0:0:0:15:6:0.29:1.83333:1.83333:1.46667:-1	1/1:2:69.37:-7,-1,-1:21:14:6:14:6:0:0:0:14:6:0.3:1.83333:1.46667:1.375:-1	1/1:6:118.85:-13,-1,-1:32:21:10:20:10:6:0:1:14:9:0.33:1.54545:1:1.13333:-1	1/1:5:85.41:-9,-1,-1:20:13:7:13:7:0:0:0:13:7:0.35:2:1.17647:1.33333:-1	1/1:1:57.82:-6,-1,-1:18:12:5:12:5:0:0:0:12:5:0.29:2:1.2:1.38462:-1	1/1:0:55.11:-6,-1,-1:20:14:5:14:5:0:0:0:14:5:0.26:1.625:1.18182:1.08333:-1	1/1:11:130.24:-14,-2,-1:23:13:10:13:10:0:0:0:13:10:0.43:2.8:1.86667:1.86667:-1	1/1:0:56.45:-6,-1,-1:19:13:5:13:5:0:0:0:13:5:0.28:1.8:1.28571:1.38462:-1	0/1:6:25.21:-3,-1,-1:20:16:3:16:3:0:0:0:16:3:0.16:2:1.81818:1.53846:1	1/1:3:92.52:-10,-1,-1:29:19:9:18:8:4:0:1:14:7:0.31:2:1.33333:1.33333:-1	1/1:9:95:-10,-2,-1:14:7:7:7:7:0:0:0:7:7:0.5:1.63636:1.63636:1.28571:-1	0/0:12:0.29:-0,-1,-2:16:14:1:13:0:2:0:0:11:0:0:1.5:1.07143:1.07143:-1	1/1:16:170.6:-18,-3,-1:30:16:13:16:13:0:0:0:16:13:0.45:2.33333:1.21739:1.64706:-1	0/1:5:26.3:-3,-1,-1:18:15:3:15:3:0:0:0:15:3:0.17:1.83333:1.375:1.46667:4	1/1:6:108.74:-12,-1,-1:28:17:10:17:9:5:0:0:12:9:0.35:1.16667:0.933333:0.933333:-1	0/1:2:29.75:-3,-1,-1:16:12:3:12:3:0:0:0:12:3:0.2:1.77778:1.45455:1.33333:4	0/1:3:8.8:-1,-0,-1:8:7:1:7:1:0:0:0:7:1:0.12:2:2:1.4:1	1/1:0:55.11:-6,-1,-1:20:14:5:14:5:0:0:0:14:5:0.26:1.55556:1:1.07692:-1	1/1:2:69.37:-7,-1,-1:21:14:6:14:6:0:0:0:14:6:0.3:2.22222:1.53846:1.53846:-1	1/1:3:72.28:-8,-1,-1:18:12:6:12:6:0:0:0:12:6:0.33:2.22222:1.53846:1.42857:-1	1/1:7:90.12:-10,-2,-1:18:10:7:10:7:0:0:0:10:7:0.41:1.72727:1.46154:1.26667:-1	1/1:5:95.53:-10,-1,-1:25:16:8:16:8:0:0:0:16:8:0.33:1.5:1.28571:1.125:-1	1/1:3:72.28:-8,-1,-1:18:12:6:12:6:0:0:0:12:6:0.33:1.8:1.8:1.38462:-1	0/1:3:6.04:-1,-1,-1:12:10:1:10:1:0:0:0:10:1:0.091:2.1:1.90909:1.61538:1	1/1:0:46.3:-5,-1,-1:17:11:5:10:4:1:0:0:9:4:0.29:1.2:1.09091:0.923077:-1	1/1:2:59.23:-6,-1,-1:16:11:5:11:5:0:0:0:11:5:0.31:2.33333:1.3125:1.5:-1	0/0:9:0.56:-0,-1,-2:12:11:0:10:0:1:0:0:9:0:0:1:0.692308:0.818182:-1	0/1:2:41.13:-5,-1,-1:21:15:5:14:4:3:0:0:11:4:0.22:1.7:1.41667:1.21429:4	0/1:2:30.96:-3,-1,-1:15:11:3:11:3:0:0:0:11:3:0.21:1.1:1:0.846154:4	1/1:0:44.95:-5,-1,-1:15:11:4:11:4:0:0:0:11:4:0.27:1.5:1.25:1.15385:-1	1/1:9:115.18:-12,-2,-1:22:13:9:13:9:0:0:0:13:9:0.41:1.8:1.28571:1.38462:-1	1/1:5:75.3:-8,-1,-1:17:10:6:10:6:0:0:0:10:6:0.38:1.3:1.3:1.08333:-1	1/1:3:60.68:-7,-1,-1:16:10:5:10:5:0:0:0:10:5:0.33:1.8:1.63636:1.28571:-1	1/1:3:70.81:-8,-1,-1:20:13:6:13:6:0:0:0:13:6:0.32:1.6:1.45455:1.23077:-1	1/1:1:78.11:-8,-1,-1:26:18:7:18:7:0:0:0:18:7:0.28:1.58333:1.35714:1.26667:-1	1/1:0:46.3:-5,-1,-1:15:10:4:10:4:0:0:0:10:4:0.29:1.18182:1:1:-1	1/1:0:44.95:-5,-1,-1:16:11:4:11:4:0:0:0:11:4:0.27:1.75:1.16667:1.07692:-1	1/1:7:90.12:-10,-2,-1:17:10:7:10:7:0:0:0:10:7:0.41:1.9:1:1.26667:-1	1/1:6:88.53:-10,-1,-1:19:11:7:11:7:0:0:0:11:7:0.39:1.83333:1.29412:1.375:-1	0/1:2:9.86:-1,-0,-1:8:6:1:6:1:0:0:0:6:1:0.14:1.2:0.666667:0.857143:1	1/1:4:83.89:-9,-1,-1:21:14:7:14:7:0:0:0:14:7:0.33:2.16667:1.44444:1.625:-1
1	736533	515	N	<DEL>	428.7	.	AC=51;ALG=SUM;AN=146;CIEND=-810,212;CIEND95=-184,184;CIPOS=-196,743;CIPOS95=-115,115;END=737207;EVENT=NA;GCF=0.64;IMPRECISE=TRUE;MSHQ=3.8776;PE=155;SNAME=act-8:1,act-11:1,pis-5:1,MORL_S1:2,ACT_15:1,act-10:1,ACT_19:1,ACT_20:10,FYBRL_S5:1,ACT_6:1,act-15:2,ACT_9:1,MOLL_S2:2,ACT_14:1,GMBLL_S4:1,ACT_11:1,ACT_8:2,ACT_21:2,act-4:1,PIS-3:1,ACT_22:2,ACT_4:3,ACT_23:1,MAZ-7:1,ACT_10:1,ACT_3:1,FBLL_S3:2;SR=0…	GT:GQ:SQ:GL:DP:RO:AO:QR:QA:RS:AS:ASC:RP:AP:AB:DHFC:DHFFC:DHBFC:DHSP:SHQ	0/0:0:2.92:-5,-5,-24:33:28:4:27:3:16:0:0:11:3:0.1:0.416667:0.263158:0.333333:5:-1	0/1:95:95.81:-12,-3,-17:31:23:7:22:6:11:0:0:11:6:0.21:0.916667:0.5:0.6875:11:4	0/1:43:110.9:-12,-1,-5:14:8:5:8:5:0:0:0:8:5:0.38:0.818182:0.45:0.6:14:4	0/1:45:161.87:-17,-1,-5:17:9:7:9:7:0:0:0:9:7:0.44:0.9:0.428571:0.6:12:4	0/1:68:68.88:-9,-2,-10:20:14:5:13:4:5:0:0:8:4:0.24:0.666667:0.272727:0.461538:11:4	0/1:27:350.81:-36,-1,-4:26:10:15:9:14:5:0:0:4:14:0.61:0.5:0.235294:0.333333:15:4	0/1:81:275.78:-29,-1,-9:30:17:13:16:12:9:0:1:7:11:0.43:1.1:0.5:0.733333:15:4	0/1:42:188.86:-20,-1,-5:18:9:8:9:8:0:0:0:9:8:0.47:0.7:0.4375:0.538462:10:4	0/1:86:428.7:-44,-1,-10:40:20:19:19:18:8:0:2:11:16:0.49:0.6:0.315789:0.461538:19:4	0/1:22:326.84:-34,-1,-3:23:9:14:8:13:2:0:1:6:12:0.62:0.875:0.4375:0.583333:18:4	0/1:85:92.87:-11,-2,-10:21:14:6:14:5:7:0:0:7:5:0.26:0.454545:0.263158:0.357143:9:4	0/1:42:188.86:-20,-1,-5:19:10:9:9:8:3:0:1:6:7:0.47:0.4:0.235294:0.285714:10:4	0/1:101:101.76:-14,-4,-22:38:29:8:29:7:14:0:1:15:6:0.19:1:0.428571:0.705882:10:4	0/1:25:299.84:-31,-1,-3:21:8:12:8:12:0:0:0:8:12:0.6:0.666667:0.4:0.533333:13:4	1/1:0:366.25:-38,-2,-2:20:5:14:5:14:0:0:0:5:14:0.74:0.5:0.272727:0.4:19:-1	0/1:54:131.88:-14,-1,-6:19:11:7:10:6:5:0:1:5:5:0.38:0.555556:0.3125:0.416667:9:4	0/1:0:209.65:-22,-1,-1:12:3:8:3:8:0:0:0:3:8:0.73:0.428571:0.230769:0.3:9:4	0/1:35:191.87:-20,-1,-4:17:8:8:8:8:0:0:0:8:8:0.5:0.777778:0.35:0.538462:11:4	0/1:39:215.85:-22,-1,-5:18:9:9:9:9:0:0:0:9:9:0.5:0.888889:0.421053:0.615385:13:4	0/1:95:191.81:-21,-1,-11:28:18:10:17:9:8:0:1:9:8:0.35:0.777778:0.35:0.5:9:4	0/1:9:255.34:-27,-1,-2:16:5:10:5:10:0:0:0:5:10:0.67:0.636364:0.388889:0.466667:16:4	0/1:39:293.82:-30,-1,-5:23:10:12:10:12:0:0:0:10:12:0.55:0.833333:0.588235:0.625:19:4	0/1:69:254.8:-26,-1,-8:27:15:12:14:11:5:0:0:9:11:0.44:0.7:0.4375:0.538462:16:4	0/1:68:68.88:-9,-2,-10:20:14:5:13:4:6:0:1:7:3:0.24:0.4:0.2:0.307692:6:4	0/1:44:44.9:-6,-2,-9:17:12:4:12:3:5:0:0:7:3:0.2:0.4:0.266667:0.307692:8:4	0/1:45:368.77:-38,-1,-5:28:12:15:12:15:0:0:0:12:15:0.56:1:0.391304:0.642857:21:4	0/1:11:306.15:-32,-1,-2:19:6:12:6:12:0:0:0:6:12:0.67:0.333333:0.2:0.272727:16:4	0/1:36:113.91:-12,-1,-4:13:7:5:7:5:0:0:0:7:5:0.42:0.4:0.235294:0.285714:9:4	0/1:11:228.14:-24,-1,-2:14:5:9:5:9:0:0:0:5:9:0.64:0.5:0.357143:0.384615:11:4	0/1:75:122.86:-14,-1,-9:21:13:7:13:6:6:0:0:7:6:0.32:0.6:0.375:0.461538:8:4	0/1:70:176.84:-19,-1,-8:24:14:9:13:8:7:0:1:6:7:0.38:0.6:0.315789:0.461538:10:4	0/1:29:323.82:-33,-1,-4:22:9:13:9:13:0:0:0:9:13:0.59:0.7:0.538462:0.583333:17:4	0/1:43:110.9:-12,-1,-5:14:8:5:8:5:0:0:0:8:5:0.38:0.4:0.222222:0.285714:7:4	0/1:21:197.91:-21,-1,-3:14:6:8:6:8:0:0:0:6:8:0.57:0.5:0.3125:0.384615:12:4	0/1:101:344.73:-35,-1,-11:37:20:16:20:15:9:0:2:11:13:0.43:0.583333:0.388889:0.466667:16:4	0/1:43:110.9:-12,-1,-5:14:8:5:8:5:0:0:0:8:5:0.38:0.272727:0.2:0.230769:6:4	0/1:9:255.34:-27,-1,-2:16:5:10:5:10:0:0:0:5:10:0.67:1:0.533333:0.615385:13:4	0/1:78:302.77:-31,-1,-9:30:16:14:16:13:7:0:1:9:12:0.45:0.8:0.363636:0.533333:16:4	0/1:15:329.94:-34,-1,-3:21:7:13:7:13:0:0:0:7:13:0.65:0.416667:0.25:0.3125:20:4	0/1:31:167.89:-17,-1,-4:17:8:8:7:7:3:0:0:4:7:0.5:0.2:0.1:0.142857:8:4	0/1:120:284.74:-30,-1,-13:37:22:14:22:13:10:0:1:12:12:0.37:1.08333:0.565217:0.8125:18:4
1	753110	7209	N	<DUP>	143.7	.	AC=76;ALG=PROD;AN=146;CIEND=-30,787;CIEND95=-4,188;CIPOS=-791,29;CIPOS95=-186,6;END=753895;EVENT=NA;GCF=0.540712;IMPRECISE=TRUE;MSHQ=3.1;PE=4;SNAME=ACT_12:11;SR=0;STRANDS=-+:4;SU=4;SVLEN=785;SVTYPE=DUP;smoove_gene=|gene:1:786,|downstream:1:786,Sprr3|upstream:1:786;DEPTH=0.8911580555555554,1.0020541,1.423039,0.9045107222222222,0.8325525500000002,1.1126866	GT:GQ:SQ:GL:DP:RO:AO:QR:QA:RS:AS:ASC:RP:AP:AB:DHFC:DHFFC:DHBFC:SHQ	1/1:9:93.36:-10,-2,-1:16:8:7:8:7:0:0:0:8:7:0.47:0.916667:1:0.785714:-1	1/1:10:126.92:-14,-2,-1:27:16:11:15:10:2:0:1:13:9:0.4:1.16667:0.933333:0.875:-1	1/1:5:97.07:-10,-1,-1:25:16:9:15:8:3:0:0:12:8:0.35:0.909091:0.769231:0.714286:-1	0/1:9:31.24:-4,-1,-2:29:23:5:23:4:7:0:2:16:2:0.15:1.6:1:1.14286:4	0/1:5:16.2:-2,-1,-1:15:12:2:12:2:0:0:0:12:2:0.14:1.22222:0.846154:0.916667:1	0/1:5:16.2:-2,-1,-1:17:13:3:12:2:3:0:0:9:2:0.14:1.375:0.6875:0.916667:1	0/1:14:35.6:-5,-1,-2:38:32:6:32:5:13:0:1:19:4:0.14:1.6:0.888889:1.14286:4	0/1:4:27.42:-3,-1,-1:19:14:4:14:3:4:0:0:10:3:0.18:0.9:0.9:0.75:4	0/1:0:43.64:-5,-1,-1:16:12:4:12:4:0:0:0:12:4:0.25:0.9:0.6:0.692308:4	0/1:2:41.13:-5,-1,-1:20:14:5:14:4:5:0:0:9:4:0.22:1.125:0.692308:0.75:4	0/1:4:27.42:-3,-1,-1:20:15:4:14:3:5:0:0:9:3:0.18:0.636364:0.636364:0.5:4	1/1:0:98.4:-11,-1,-1:35:25:10:24:9:10:0:1:14:8:0.27:1.4:0.933333:1.07692:-1	0/1:12:79.39:-9,-1,-2:51:41:10:41:9:15:0:0:26:9:0.18:2.08333:0.961538:1.5625:4	0/1:2:41.13:-5,-1,-1:18:14:4:14:4:0:0:0:14:4:0.22:0.916667:0.733333:0.733333:4	0/1:6:14.09:-2,-1,-1:17:14:2:14:2:0:0:0:14:2:0.12:1.25:1:1:1	1/1:3:60.68:-7,-1,-1:17:11:6:10:5:1:0:1:9:4:0.33:1.22222:1.22222:1:-1	1/1:4:73.78:-8,-1,-1:19:12:7:11:6:5:0:1:6:5:0.35:1.28571:1:0.9:-1	0/1:1:52.54:-6,-1,-1:23:17:5:16:5:3:0:1:13:4:0.24:1.11111:0.769231:0.769231:4	0/1:7:13.08:-2,-1,-1:20:16:3:15:2:7:0:0:8:2:0.12:1.22222:0.733333:0.916667:1	0/1:5:36.49:-4,-1,-1:24:18:5:18:4:8:0:0:10:4:0.18:1:0.5625:0.692308:4	0/1:10:19.07:-3,-1,-2:28:23:4:22:3:8:0:0:14:3:0.12:1.09091:0.75:0.8:1	1/1:6:108.74:-12,-1,-1:28:17:10:17:9:6:0:1:11:8:0.35:1.08333:1.08333:0.866667:-1	0/0:10:0.45:-0,-1,-2:12:11:0:11:0:4:0:0:7:0:0:0.6:0.5:0.5:-1	0/1:4:37.61:-4,-1,-1:23:17:5:17:4:8:0:0:9:4:0.19:0.9:0.692308:0.692308:4	0/1:1:32.2:-4,-1,-1:13:10:3:10:3:0:0:0:10:3:0.23:1:0.714286:0.769231:4	1/1:3:112.78:-12,-1,-1:35:24:10:24:10:0:0:0:24:10:0.29:2.66667:1.14286:1.6:-1	1/1:1:47.68:-5,-1,-1:13:9:4:9:4:0:0:0:9:4:0.31:0.777778:0.583333:0.636364:-1	1/1:0:46.3:-5,-1,-1:15:10:4:10:4:0:0:0:10:4:0.29:1.1:1:0.846154:-1	0/1:2:30.96:-3,-1,-1:14:11:3:11:3:0:0:0:11:3:0.21:0.9:1:0.75:4	1/1:4:73.78:-8,-1,-1:17:11:6:11:6:0:0:0:11:6:0.35:1.2:0.857143:1:-1	0/1:1:20.82:-2,-1,-1:11:8:2:8:2:0:0:0:8:2:0.2:0.7:0.636364:0.583333:4	0/1:3:8.8:-1,-0,-1:9:7:1:7:1:0:0:0:7:1:0.12:0.6:0.6:0.5:1	1/1:0:46.3:-5,-1,-1:15:10:4:10:4:0:0:0:10:4:0.29:1.2:1:0.923077:-1	1/1:2:69.37:-7,-1,-1:23:15:7:14:6:8:0:0:6:6:0.3:0.7:0.7:0.583333:-1	0/1:0:43.64:-5,-1,-1:17:12:4:12:4:0:0:0:12:4:0.25:0.666667:0.666667:0.571429:4	0/1:1:32.2:-4,-1,-1:14:10:3:10:3:0:0:0:10:3:0.23:0.727273:0.571429:0.615385:4	1/1:13:143.67:-15,-2,-1:27:15:12:14:11:3:0:4:11:7:0.44:1.75:1:1.07692:-1	0/1:2:93.23:-10,-1,-1:40:29:10:28:9:8:0:0:20:9:0.24:1.9:1.35714:1.35714:4	0/1:10:19.07:-3,-1,-2:26:22:4:22:3:10:0:1:12:2:0.12:0.833333:0.714286:0.666667:4	0/0:7:0.88:-0,-1,-1:10:9:0:8:0:1:0:0:7:0:0:1.4:0.7:1:-1	0/0:18:0.06:-0,-2,-4:21:20:1:20:0:7:0:0:13:0:0:1.08333:0.722222:0.866667:-1
1	753271	516	N	<DEL>	476.7	.	AC=61;ALG=PROD;AN=146;CIEND=-215,49;CIEND95=-53,49;CIPOS=-50,222;CIPOS95=-50,52;END=753712;EVENT=NA;GCF=0.540724;IMPRECISE=TRUE;MSHQ=4;PE=9;SNAME=act-4:2,pis-5:2;SR=0;STRANDS=+-:9;SU=9;SVLEN=-441;SVTYPE=DEL;smoove_gene=|gene:1:442,|downstream:1:442,Sprr3|upstream:1:442;DEPTH=nan,0.5326359393442622,1.5735969166666666,nan,0.47192455901639346,1.0226042499999999	GT:GQ:SQ:GL:DP:RO:AO:QR:QA:RS:AS:ASC:RP:AP:AB:DHFC:DHFFC:DHBFC:DHSP:SHQ	0/1:31:89.93:-10,-1,-4:10:6:4:6:4:0:0:0:6:4:0.4:0.25:0.25:0.214286:6:4	0/1:77:173.83:-19,-1,-9:24:15:9:14:8:8:0:0:6:8:0.36:0.333333:0.25:0.25:11:4	0/1:52:80.91:-9,-1,-6:13:9:4:9:4:0:0:0:9:4:0.31:0.454545:0.384615:0.357143:7:4	0/1:52:158.87:-17,-1,-6:17:10:7:10:7:0:0:0:10:7:0.41:1.2:0.705882:0.857143:16:4	0/1:62:257.81:-27,-1,-7:26:14:12:13:11:5:0:0:8:11:0.46:1:0.692308:0.75:12:4	0/1:26:143.91:-15,-1,-3:13:6:6:6:6:0:0:0:6:6:0.5:1.125:0.6:0.75:12:4	0/1:67:281.79:-29,-1,-8:28:14:13:14:12:4:0:0:10:12:0.46:0.6:0.3:0.428571:19:4	0/1:34:62.93:-7,-1,-4:10:6:3:6:3:0:0:0:6:3:0.33:0.7:0.7:0.583333:7:4	0/1:21:197.91:-21,-1,-3:14:6:8:6:8:0:0:0:6:8:0.57:0.6:0.428571:0.461538:8:4	0/1:28:194.88:-20,-1,-4:15:7:8:7:8:0:0:0:7:8:0.53:0.625:0.416667:0.416667:12:4	0/1:43:110.9:-12,-1,-5:13:8:5:8:5:0:0:0:8:5:0.38:0.272727:0.3:0.214286:7:4	0/1:38:164.88:-17,-1,-5:15:8:7:8:7:0:0:0:8:7:0.47:0.8:0.533333:0.615385:12:4	0/1:48:341.78:-35,-1,-6:26:12:14:12:14:0:0:0:12:14:0.54:0.75:0.310345:0.5625:24:4	0/1:40:137.89:-15,-1,-5:14:8:6:8:6:0:0:0:8:6:0.43:0.583333:0.466667:0.466667:15:4	0/1:42:188.86:-20,-1,-5:18:9:8:9:8:0:0:0:9:8:0.47:0.583333:0.466667:0.466667:12:4	0/1:7:204.6:-21,-1,-2:12:4:8:4:8:0:0:0:4:8:0.67:0.555556:0.5:0.454545:8:4	0/1:22:119.94:-13,-1,-3:11:5:5:5:5:0:0:0:5:5:0.5:0.428571:0.3:0.3:6:4	0/1:20:275.88:-29,-1,-3:19:7:11:7:11:0:0:0:7:11:0.61:0.666667:0.5:0.461538:13:4	0/1:32:32.94:-4,-1,-6:9:7:2:7:2:0:0:0:7:2:0.22:0.888889:0.571429:0.666667:9:4	0/1:31:89.93:-10,-1,-4:10:6:4:6:4:0:0:0:6:4:0.4:0.777778:0.4375:0.538462:7:4	0/1:41:59.93:-7,-1,-5:10:7:3:7:3:0:0:0:7:3:0.3:0.636364:0.466667:0.466667:9:4	0/1:33:140.9:-15,-1,-4:14:7:6:7:6:0:0:0:7:6:0.46:0.583333:0.538462:0.466667:8:4	0/0:12:0.26:-0,-1,-4:5:4:0:4:0:0:0:0:4:0:0:0.4:0.4:0.333333:5:-1	0/1:12:150.14:-16,-1,-2:12:5:7:4:6:0:0:0:4:6:0.6:0.6:0.5:0.461538:5:4	0/1:31:167.89:-17,-1,-4:15:7:7:7:7:0:0:0:7:7:0.5:0.5:0.384615:0.384615:10:4	0/1:35:476.73:-49,-1,-5:31:12:19:12:19:0:0:0:12:19:0.61:1.22222:0.458333:0.733333:25:4	0/1:24:92.94:-10,-1,-3:9:5:4:5:4:0:0:0:5:4:0.44:0.555556:0.416667:0.454545:8:4	0/1:26:143.91:-15,-1,-3:12:6:6:6:6:0:0:0:6:6:0.5:0.3:0.25:0.230769:9:4	0/1:33:140.9:-15,-1,-4:13:7:6:7:6:0:0:0:7:6:0.46:0.8:0.888889:0.666667:9:4	0/1:52:80.91:-9,-1,-6:13:9:4:9:4:0:0:0:9:4:0.31:0.5:0.357143:0.416667:5:4	0/1:26:143.91:-15,-1,-3:12:6:6:6:6:0:0:0:6:6:0.5:0.1:0.0909091:0.0833333:9:4	0/1:13:72.15:-8,-1,-2:7:3:3:3:3:0:0:0:3:3:0.5:0.4:0.4:0.333333:6:4	0/1:11:228.14:-24,-1,-2:15:5:9:5:9:0:0:0:5:9:0.64:0.3:0.25:0.230769:14:4	0/1:13:72.15:-8,-1,-2:6:3:3:3:3:0:0:0:3:3:0.5:0.3:0.3:0.25:5:4	0/1:10:177.31:-18,-1,-2:11:4:7:4:7:0:0:0:4:7:0.64:0.25:0.230769:0.214286:11:4	0/1:35:35.95:-5,-1,-5:9:6:2:6:2:0:0:0:6:2:0.25:0.545455:0.5:0.461538:7:4	0/1:26:143.91:-15,-1,-3:13:6:6:6:6:0:0:0:6:6:0.5:0.5:0.285714:0.307692:9:4	0/1:41:266.83:-27,-1,-5:22:10:11:10:11:0:0:0:10:11:0.52:1:0.625:0.714286:17:4	0/1:42:188.86:-20,-1,-5:17:9:8:9:8:0:0:0:9:8:0.47:0.583333:0.538462:0.466667:10:4	0/1:15:123.05:-13,-1,-2:12:5:6:4:5:1:0:0:3:5:0.56:0.8:0.444444:0.571429:7:4	0/1:61:128.87:-14,-1,-7:19:12:7:11:6:2:0:0:9:6:0.35:0.583333:0.4375:0.466667:14:4
1	760639	517	N	<DEL>	1088.3	.	AC=73;ALG=PROD;AN=146;CIEND=-10,9;CIEND95=-1,1;CIPOS=-10,9;CIPOS95=-1,1;END=761027;EVENT=NA;GCF=0.511568;IMPRECISE=TRUE;MSHQ=3.9718;PE=2;SNAME=MAZ-6:14;SR=2;STRANDS=+-:4;SU=4;SVLEN=-388;SVTYPE=DEL;smoove_gene=|gene:1:389;DEPTH=0.0,0.12005142112676054,0.0909091,0.0,0.05350791690140846,0.0344828	GT:GQ:SQ:GL:DP:RO:AO:QR:QA:RS:AS:ASC:RP:AP:AB:DHFC:DHFFC:DHBFC:DHSP:SHQ	0/1:179:179.72:-21,-3,-22:42:31:10:30:10:17:5:0:13:5:0.25:0.166667:0.0909091:0.142857:7:4	0/1:116:116.72:-16,-4,-25:43:33:9:33:8:15:1:0:18:7:0.2:0.25:0.115385:0.2:5:4	0/1:71:71.82:-10,-3,-16:28:21:6:21:5:10:1:1:11:3:0.19:0.0909091:0.0434783:0.0769231:4:4	0/1:142:482.62:-49,-1,-15:51:29:21:28:21:17:4:1:11:15:0.43:0.5:0.142857:0.384615:15:4	0/1:200:254.61:-29,-4,-29:57:41:15:41:14:17:4:0:24:9:0.25:0.222222:0.0625:0.181818:9:4	0/0:0:2.85:-9,-9,-39:52:45:6:45:5:21:3:0:24:1:0.1:0.125:0.0344828:0.0909091:2:-1	0/1:125:125.61:-19,-7,-38:60:49:11:48:10:24:4:1:24:5:0.17:0.2:0.0555556:0.153846:4:4	0/1:92:92.8:-12,-3,-18:32:24:7:23:6:12:3:0:11:3:0.21:0.1:0.0526316:0.0833333:2:4	0/1:143:143.65:-20,-5,-32:54:42:11:42:10:16:4:0:26:5:0.19:0.1:0.0384615:0.0833333:9:4	0/1:113:113.65:-17,-6,-34:54:43:10:43:9:21:6:0:22:3:0.17:0.125:0.05:0.0909091:5:4	0/1:167:167.69:-21,-4,-25:46:35:11:34:10:14:5:1:20:3:0.23:0:0:0:4:4	0/1:176:260.69:-28,-2,-20:45:31:14:30:13:13:5:0:17:7:0.3:0:0:0:8:4	0/1:200:668.35:-69,-3,-34:89:56:32:56:31:35:4:0:21:27:0.36:0.5:0.109091:0.4:24:4	0/1:200:341.59:-37,-3,-26:59:40:18:39:17:21:1:1:18:15:0.3:0.333333:0.148148:0.285714:13:3	0/1:200:305.59:-34,-4,-29:60:43:16:42:16:22:7:0:20:8:0.28:0.0833333:0.04:0.0666667:10:4	0/1:95:95.74:-14,-4,-24:40:32:8:31:7:15:2:0:16:5:0.18:0:0:0:5:4	0/1:62:62.68:-13,-7,-34:51:43:8:42:7:19:4:0:23:2:0.14:0.142857:0.0526316:0.111111:4:4	0/1:32:32.75:-9,-6,-28:41:34:6:34:5:13:2:0:21:3:0.13:0:0:0:3:4	0/1:178:518.56:-53,-1,-19:59:35:24:34:23:19:3:3:15:16:0.4:0.222222:0.0952381:0.181818:15:4	0/1:158:158.68:-20,-4,-28:49:38:10:37:10:19:4:0:18:6:0.21:0.222222:0.08:0.166667:5:4	0/1:200:320.55:-36,-4,-32:65:47:18:46:17:25:5:1:21:11:0.27:0.272727:0.0909091:0.214286:16:4	0/1:98:98.75:-14,-4,-23:39:30:8:30:7:15:3:1:15:3:0.19:0.0833333:0.0454545:0.0714286:3:4	0/1:200:239.65:-27,-4,-26:52:38:14:37:13:19:4:1:18:7:0.26:0.2:0.105263:0.181818:8:4	0/1:119:119.66:-18,-6,-32:51:41:10:41:9:21:2:1:20:5:0.18:0:0:0:5:4	0/1:140:140.7:-18,-4,-26:45:35:9:34:9:15:5:0:19:3:0.21:0.2:0.0833333:0.166667:4:4	0/1:200:404.4:-46,-5,-44:86:63:22:63:22:35:11:0:28:10:0.26:0.333333:0.0638298:0.230769:10:4	0/1:144:248.73:-27,-2,-16:39:26:13:25:12:10:2:0:15:9:0.32:0.111111:0.05:0.0909091:10:4	0/1:200:323.62:-35,-3,-24:53:37:16:36:16:22:4:0:14:11:0.31:0.1:0.047619:0.0833333:8:4	0/1:170:170.7:-21,-4,-24:46:34:11:33:10:13:3:0:20:7:0.23:0.2:0.117647:0.166667:11:4	0/1:200:239.65:-27,-4,-26:52:38:14:37:13:15:4:0:22:9:0.26:0.1:0.0416667:0.0833333:10:4	0/1:113:113.72:-16,-5,-26:44:34:9:34:8:19:2:1:15:5:0.19:0.1:0.0526316:0.0909091:7:4	0/1:103:110.84:-13,-2,-12:26:18:7:17:6:10:0:0:7:6:0.26:0:0:0:6:4	0/1:197:197.69:-23,-3,-24:46:34:11:33:11:12:4:1:21:5:0.25:0.2:0.0909091:0.166667:6:4	0/1:74:74.77:-12,-4,-23:37:30:7:29:6:14:4:0:15:2:0.17:0:0:0:2:4	0/1:135:200.76:-22,-2,-15:35:24:11:23:10:10:4:1:13:4:0.3:0.0833333:0.04:0.0769231:5:4	0/1:125:125.8:-15,-2,-15:30:22:8:21:7:12:3:0:9:3:0.25:0.181818:0.111111:0.153846:5:4	0/1:134:134.69:-18,-5,-27:45:36:9:36:9:16:3:1:20:4:0.2:0.25:0.0769231:0.181818:6:4	0/1:161:161.62:-22,-6,-34:59:46:12:45:11:25:6:1:20:4:0.2:0.4:0.137931:0.307692:9:4	0/1:74:74.77:-12,-4,-23:37:30:6:29:6:13:3:0:16:3:0.17:0.0833333:0.047619:0.0714286:5:4	0/1:107:107.77:-14,-4,-21:36:27:8:27:7:11:2:0:16:4:0.21:0:0:0:7:4	0/1:200:239.65:-27,-4,-26:52:37:14:37:13:19:4:0:18:8:0.26:0.333333:0.148148:0.285714:5:4
1	766886	518	N	<DEL>	315	.	AC=11;ALG=SUM;AN=146;CIEND=-812,745;CIEND95=-683,683;CIPOS=-305,601;CIPOS95=-251,251;END=767681;EVENT=NA;GCF=0.576633;IMPRECISE=TRUE;MSHQ=4;PE=18;SNAME=MAZ-8:10,MAZ-4:15,MAZ-5:10,MAZ-7:15;SR=0;STRANDS=+-:18;SU=18;SVLEN=-795;SVTYPE=DEL;DEPTH=0.0,0.21428571428571427,1.34868509375,0.0,0.12925171428571428,0.968495828125	GT:GQ:SQ:GL:DP:RO:AO:QR:QA:RS:AS:ASC:RP:AP:AB:DHFC:DHFFC:DHBFC:DHSP:SHQ	0/0:129:0:-0,-13,-43:44:44:0:43:0:24:0:0:19:0:0:1.33333:0.888889:1.14286:0:-1	0/0:162:0:-0,-16,-54:55:55:0:54:0:32:0:0:22:0:0:1.33333:1:1:1:-1	0/0:189:0:-0,-19,-63:65:64:0:63:0:38:0:0:25:0:0:2.09091:1.4375:1.64286:2:-1	0/0:195:0:-0,-20,-65:66:66:0:65:0:37:0:0:28:0:0:2.5:1.08696:1.78571:0:-1	0/0:138:0:-0,-14,-46:47:47:0:46:0:25:0:0:21:0:0:1.88889:1.0625:1.41667:0:-1	0/0:200:0:-0,-23,-78:79:79:0:78:0:46:0:0:32:0:0:2.375:1.05556:1.58333:0:-1	0/0:200:0:-0,-25,-82:83:83:0:82:0:48:0:0:34:0:0:2.4:1.14286:1.71429:0:-1	0/0:141:0:-0,-14,-47:48:48:0:47:0:25:0:0:22:0:0:1.5:1:1.25:0:-1	0/0:144:0:-0,-14,-48:49:49:0:48:0:26:0:0:22:0:0:1.7:1:1.30769:0:-1	0/0:144:0:-0,-14,-48:49:49:0:48:0:26:0:0:22:0:0:1:0.571429:0.666667:0:-1	0/0:120:0:-0,-12,-40:42:41:0:40:0:23:0:0:17:0:0:1.27273:1:1:0:-1	0/0:162:0:-0,-16,-54:55:55:0:54:0:31:0:0:23:0:0:1.9:1.05556:1.46154:1:-1	0/0:200:0:-0,-25,-84:85:85:0:84:0:46:0:0:38:0:0:2.75:0.970588:2.0625:0:-1	0/0:174:0:-0,-17,-58:59:59:0:58:0:33:0:0:25:0:0:1.66667:1:1.33333:0:-1	0/0:165:0:-0,-17,-55:56:56:0:55:0:33:0:0:22:0:0:1.58333:1.11765:1.26667:1:-1	0/0:111:0:-0,-11,-37:38:38:0:37:0:19:0:0:18:0:0:1.33333:0.631579:1.09091:0:-1	0/0:111:0:-0,-11,-37:38:38:0:37:0:19:0:0:18:0:0:1.85714:0.866667:1.3:0:-1	0/0:114:0:-0,-11,-38:39:39:0:38:0:22:0:0:16:0:0:2:1.125:1.38462:0:-1	0/0:183:0:-0,-18,-61:62:62:0:61:0:35:0:0:26:0:0:2:1:1.5:0:-1	0/0:180:0:-0,-18,-60:61:61:0:60:0:32:0:0:28:0:0:2:1.05882:1.38462:1:-1	0/0:150:0:-0,-15,-50:51:51:0:50:0:27:0:0:23:0:0:1.54545:0.944444:1.13333:0:-1	0/0:132:0:-0,-13,-44:45:45:0:44:0:25:0:0:19:0:0:1.33333:0.941176:1.06667:0:-1	0/0:111:0:-0,-11,-37:38:38:0:37:0:21:0:0:16:0:0:1.4:0.933333:1.16667:0:-1	0/0:174:0:-0,-17,-58:59:59:0:58:0:34:0:0:24:0:0:1.7:1.13333:1.30769:0:-1	0/0:159:0:-0,-16,-53:54:54:0:53:0:32:0:0:21:0:0:1.8:1.2:1.38462:0:-1	0/0:195:0:-0,-20,-65:66:66:0:65:0:34:0:0:31:0:0:2.11111:0.863636:1.26667:0:-1	0/0:90:0:-0,-9,-30:31:31:0:30:0:15:0:0:15:0:0:1.44444:0.928571:1.18182:0:-1	0/0:159:0:-0,-16,-53:54:54:0:53:0:31:0:0:22:0:0:1.3:0.866667:1:0:-1	0/0:120:0:-0,-12,-40:41:41:0:40:0:23:0:0:17:0:0:1.3:0.866667:1.08333:0:-1	0/0:159:0:-0,-16,-53:54:54:0:53:0:30:0:0:23:0:0:1.9:1.26667:1.58333:1:-1	0/0:150:0:-0,-15,-50:51:51:0:50:0:26:0:0:24:0:0:1.7:1.21429:1.41667:1:-1	0/0:90:0:-0,-9,-30:31:31:0:30:0:16:0:0:14:0:0:1.1:0.846154:0.916667:0:-1	0/0:162:0:-0,-16,-54:55:55:0:54:0:33:0:0:21:0:0:1.6:0.888889:1.23077:0:-1	0/0:141:0:-0,-14,-47:48:48:0:47:0:26:0:0:21:0:0:1.5:1.15385:1.25:0:-1	0/0:180:0:-0,-18,-60:61:61:0:60:0:32:0:0:28:0:0:1.58333:0.904762:1.35714:1:-1	0/0:171:0:-0,-17,-57:58:58:0:57:0:35:0:0:22:0:0:1.54545:1:1.30769:0:-1	0/0:108:0:-0,-11,-36:37:37:0:36:0:21:0:0:15:0:0:1.875:1.25:1.15385:0:-1	0/0:171:0:-0,-17,-57:58:58:0:57:0:33:0:0:24:0:0:2.2:1.15789:1.57143:0:-1	0/0:177:0:-0,-18,-59:60:60:0:59:0:34:0:0:25:0:0:1.75:1.10526:1.4:0:-1	0/0:42:0:-0,-4,-14:15:15:0:14:0:7:0:0:7:0:0:1.6:1.14286:1.14286:0:-1	0/0:195:0:-0,-20,-65:66:66:0:65:0:36:0:0:29:0:0:2.08333:1:1.66667:0:-1
1	768360	520	N	<DEL>	167.9	.	AC=6;ALG=PROD;AN=146;CIEND=-116,49;CIEND95=-42,42;CIPOS=-50,303;CIPOS95=-50,76;END=768661;EVENT=NA;GCF=0.562914;IMPRECISE=TRUE;MSHQ=4;PE=5;SNAME=PEN-2:12;SR=0;STRANDS=+-:5;SU=5;SVLEN=-301;SVTYPE=DEL;DEPTH=0.0,0.59935925,1.1782124352941177,0.0,0.490165,0.8672594970588235	GT:GQ:SQ:GL:DP:RO:AO:QR:QA:RS:AS:ASC:RP:AP:AB:DHFC:DHFFC:DHBFC:DHSP:SHQ	0/0:45:0:-0,-5,-15:15:15:0:15:0:7:0:0:8:0:0:1:0.75:0.857143:0:-1	0/0:78:0:-0,-8,-26:26:26:0:26:0:14:0:0:12:0:0:1.25:0.9375:0.9375:0:-1	0/0:78:0:-0,-8,-26:27:27:0:26:0:15:0:0:11:0:0:1.09091:0.705882:0.857143:1:-1	0/0:90:0:-0,-9,-30:31:31:0:30:0:18:0:0:12:0:0:1.3:0.684211:0.928571:0:-1	0/0:60:0:-0,-6,-20:20:20:0:20:0:20:0:0:0:0:0:2.33333:1.10526:1.75:2:-1	0/0:39:0:-0,-4,-13:13:13:0:13:0:13:0:0:0:0:0:1.5:0.6:1:0:-1	0/0:63:0:-0,-6,-21:21:21:0:21:0:21:0:0:0:0:0:2.2:1:1.57143:0:-1	0/0:21:0.03:-0,-2,-7:7:7:0:7:0:7:0:0:0:0:0:1.3:0.866667:1.08333:0:-1	0/0:36:0:-0,-4,-12:12:12:0:12:0:12:0:0:0:0:0:1.5:1:1.15385:1:-1	0/0:42:0:-0,-4,-14:14:14:0:14:0:14:0:0:0:0:0:1.75:1:1.16667:0:-1	0/0:39:0:-0,-4,-13:13:13:0:13:0:13:0:0:0:0:0:0.909091:0.666667:0.714286:0:-1	0/0:51:0:-0,-5,-17:17:17:0:17:0:17:0:0:0:0:0:1.4:0.777778:1.07692:1:-1	0/0:198:0:-0,-20,-66:67:67:0:66:0:38:0:0:28:0:0:3.25:1.14706:2.4375:3:-1	0/0:105:0:-0,-11,-35:36:36:0:35:0:17:0:0:18:0:0:1.75:0.954545:1.4:0:-1	0/0:54:0:-0,-5,-18:18:18:0:18:0:18:0:0:0:0:0:1.33333:0.941176:1.06667:1:-1	0/0:57:0:-0,-6,-19:19:19:0:19:0:19:0:0:0:0:0:2.11111:1.11765:1.72727:0:-1	0/0:42:0:-0,-4,-14:14:14:0:14:0:14:0:0:0:0:0:1.85714:0.928571:1.3:1:-1	0/0:60:0:-0,-6,-20:20:20:0:20:0:20:0:0:0:0:0:2.77778:1.5625:1.92308:1:-1	0/0:147:0:-0,-15,-49:49:49:0:49:0:29:0:0:20:0:0:1.66667:0.681818:1.25:0:-1	0/0:54:0:-0,-5,-18:18:18:0:18:0:18:0:0:0:0:0:2.22222:1.11111:1.53846:1:-1	0/0:156:0:-0,-16,-52:53:53:0:52:0:31:0:0:21:0:0:2:1.15789:1.46667:0:-1	0/0:48:0:-0,-5,-16:16:16:0:16:0:16:0:0:0:0:0:1.58333:1.1875:1.26667:1:-1	0/0:78:0:-0,-8,-26:27:27:0:26:0:16:0:0:10:0:0:1:0.666667:0.833333:0:-1	0/0:78:0:-0,-8,-26:27:27:0:26:0:15:0:0:11:0:0:1.2:0.8:0.923077:1:-1	0/0:30:0:-0,-3,-10:10:10:0:10:0:10:0:0:0:0:0:1.3:0.764706:1:0:-1	0/0:96:0:-0,-10,-32:33:33:0:32:0:19:0:0:13:0:0:1.66667:0.652174:1:0:-1	0/0:36:0:-0,-4,-12:12:12:0:12:0:12:0:0:0:0:0:1.44444:0.866667:1.18182:2:-1	0/0:72:0:-0,-7,-24:24:24:0:24:0:11:0:0:13:0:0:1.6:1.14286:1.23077:0:-1	0/0:39:0:-0,-4,-13:13:13:0:13:0:13:0:0:0:0:0:1:0.714286:0.833333:1:-1	0/0:33:0:-0,-3,-11:11:11:0:11:0:11:0:0:0:0:0:0.9:0.5625:0.75:0:-1	0/0:24:0.02:-0,-2,-8:8:8:0:8:0:8:0:0:0:0:0:0.9:0.5625:0.75:1:-1	0/0:54:0:-2,-7,-26:31:28:2:27:1:17:0:0:10:1:0.036:1.7:1.30769:1.41667:3:-1	0/0:69:0:-0,-7,-23:23:23:0:23:0:23:0:0:0:0:0:1.6:1.06667:1.23077:0:-1	0/0:51:0:-0,-5,-17:17:17:0:17:0:17:0:0:0:0:0:1.3:1:1.08333:0:-1	0/0:63:0:-0,-6,-21:21:21:0:21:0:21:0:0:0:0:0:1.16667:0.823529:1:0:-1	0/0:99:0:-0,-10,-33:33:33:0:33:0:20:0:0:13:0:0:1.36364:0.882353:1.15385:0:-1	0/0:48:0:-0,-5,-16:16:16:0:16:0:16:0:0:0:0:0:1.125:0.6:0.692308:0:-1	0/0:63:0:-0,-6,-21:21:21:0:21:0:21:0:0:0:0:0:1.9:0.863636:1.35714:1:-1	0/0:120:0:-0,-12,-40:40:40:0:40:0:23:0:0:17:0:0:1.66667:1.11111:1.33333:1:-1	0/0:12:0.26:-0,-1,-4:4:4:0:4:0:4:0:0:0:0:0:0.8:0.5:0.571429:0:-1	0/0:144:0:-0,-14,-48:50:49:0:48:0:26:0:0:22:0:0:1.91667:1:1.53333:1:-1
1	768608	519	N	<DEL>	560.9	.	AC=19;ALG=SUM;AN=146;CIEND=-737,113;CIEND95=-108,108;CIPOS=-323,496;CIPOS95=-249,249;END=769173;EVENT=NA;GCF=0.572438;IMPRECISE=TRUE;MSHQ=3.7692;PE=78;SNAME=MAZ-6:15,MAZ-7:16,pis-6:18,MAZ-8:11,MAZ-5:11,PIS-5:20,pis-5:18,PIS-6:8,MAZ-3:12,pen-5:13,MAZ-4:16,car-4:17;SR=1;STRANDS=+-:79;SU=79;SVLEN=-565;SVTYPE=DEL;DEPTH=0.06984123333333334,0.8689074615384614,1.3158045087719297,0.057870333333333336,0.5…	GT:GQ:SQ:GL:DP:RO:AO:QR:QA:RS:AS:ASC:RP:AP:AB:DHFC:DHFFC:DHBFC:DHSP:SHQ	0/0:102:0:-0,-10,-34:34:34:0:34:0:20:0:0:14:0:0:1:0.705882:0.857143:0:-1	0/0:132:0:-0,-13,-44:44:44:0:44:0:24:0:0:20:0:0:1.25:0.833333:0.9375:0:-1	0/0:84:0:-0,-8,-28:29:28:0:28:0:14:0:0:14:0:0:1.72727:1.26667:1.35714:0:-1	0/0:132:0:-0,-13,-44:45:45:0:44:0:27:0:0:17:0:0:1.8:0.947368:1.28571:0:-1	0/0:39:0:-2,-6,-21:24:22:1:22:1:0:0:0:22:1:0.043:2.11111:1:1.58333:2:-1	0/0:120:0:-0,-12,-40:41:41:0:40:0:21:0:0:19:0:0:2:0.761905:1.33333:0:-1	0/0:159:0:-0,-16,-53:53:53:0:53:0:31:0:0:22:0:0:2.4:1.09091:1.71429:1:-1	0/0:111:0:-0,-11,-37:37:37:0:37:0:22:0:0:15:0:0:1.4:0.933333:1.16667:0:-1	0/0:120:0:-0,-12,-40:41:40:0:40:0:23:0:0:17:0:0:1.5:0.9375:1.15385:0:-1	0/0:135:0:-0,-14,-45:47:46:0:45:0:25:0:0:20:0:0:2:1.14286:1.33333:0:-1	0/0:87:0:-0,-9,-29:29:29:0:29:0:15:0:0:14:0:0:1.18182:0.866667:0.928571:0:-1	0/0:99:0:-0,-10,-33:34:34:0:33:0:19:0:0:14:0:0:1.4:0.777778:1.07692:0:-1	0/0:93:0:-1,-11,-38:42:40:1:40:1:0:0:0:40:1:0.024:2.83333:1.0625:2.125:4:-1	0/0:189:0:-0,-19,-63:63:63:0:63:0:35:0:0:28:0:0:1.66667:0.909091:1.33333:2:-1	0/0:141:0:-0,-14,-47:48:47:1:47:0:27:0:0:20:0:0:1.5:1.125:1.2:1:-1	0/0:126:0:-0,-13,-42:43:43:0:42:0:21:0:0:21:0:0:2:1:1.63636:0:-1	0/0:114:0:-0,-11,-38:40:39:0:38:0:20:0:0:18:0:0:2:1:1.4:1:-1	0/0:129:0:-0,-13,-43:45:44:0:43:0:21:0:0:22:0:0:1.66667:0.882353:1.15385:2:-1	0/0:135:0:-0,-14,-45:45:45:0:45:0:26:0:0:19:0:0:2.11111:1:1.58333:0:-1	0/0:66:0:-2,-8,-30:34:32:2:31:1:16:0:1:15:0:0.031:1.55556:0.736842:1.07692:1:-1	0/0:177:0:-0,-18,-59:60:60:0:59:0:35:0:0:24:0:0:1.81818:1.05263:1.33333:0:-1	0/0:117:0:-0,-12,-39:41:40:1:39:0:23:0:0:16:0:0:1.33333:0.941176:1.06667:1:-1	0/0:90:0:-0,-9,-30:32:31:0:30:0:15:0:0:15:0:0:1.5:1.15385:1.25:0:-1	0/0:6:0.96:-2,-3,-10:13:11:1:11:1:0:0:0:11:1:0.083:1.3:0.928571:1:1:-1	0/0:132:0:-0,-13,-44:45:45:0:44:0:24:0:0:20:0:0:1.5:0.833333:1.15385:0:-1	0/0:162:0:-0,-16,-54:55:55:0:54:0:31:0:0:23:0:0:2.44444:0.956522:1.46667:0:-1	0/0:96:0:-0,-10,-32:34:33:0:32:0:17:0:0:15:0:0:1.44444:0.8125:1.18182:2:-1	0/0:120:0:-0,-12,-40:41:41:0:40:0:23:0:0:17:0:0:1.4:1.07692:1.07692:0:-1	0/0:129:0:-0,-13,-43:43:43:0:43:0:25:0:0:18:0:0:1.6:1.23077:1.33333:1:-1	0/0:84:0:-0,-8,-28:29:29:0:28:0:13:0:0:15:0:0:1.3:0.722222:1.08333:0:-1	0/0:87:0:-0,-9,-29:31:30:0:29:0:16:0:0:13:0:0:1.5:1.07143:1.25:1:-1	0/0:18:0.07:-2,-4,-14:17:15:1:15:1:0:0:0:15:1:0.062:1.5:1.07143:1.25:3:-1	0/0:93:0:-0,-9,-31:31:31:0:31:0:18:0:0:13:0:0:1.5:0.9375:1.15385:0:-1	0/0:99:0:-0,-10,-33:34:34:0:33:0:19:0:0:14:0:0:1.4:1:1.16667:0:-1	0/0:111:0:-0,-11,-37:38:38:0:37:0:21:0:0:16:0:0:1.41667:1.0625:1.21429:0:-1	0/0:120:0:-0,-12,-40:40:40:0:40:0:24:0:0:16:0:0:1.18182:0.722222:1:0:-1	0/0:90:0:-0,-9,-30:31:31:0:30:0:14:0:0:16:0:0:2:1.06667:1.23077:0:-1	0/0:165:0:-0,-17,-55:56:56:0:55:0:30:0:0:25:0:0:2.1:0.954545:1.5:0:-1	0/0:141:0:-0,-14,-47:47:47:0:47:0:26:0:0:21:0:0:1.66667:1.11111:1.33333:0:-1	0/0:45:0:-0,-5,-15:16:16:0:15:0:8:0:0:7:0:0:1.2:0.857143:0.857143:0:-1	0/0:165:0:-0,-17,-55:56:55:1:55:0:32:0:0:23:0:0:1.66667:0.833333:1.33333:2:-1
1	770825	7210	N	<DUP>	133.7	.	AC=59;ALG=PROD;AN=146;CIEND=-46,501;CIEND95=-15,15;CIPOS=-473,35;CIPOS95=-11,11;END=771360;EVENT=NA;GCF=0.5;IMPRECISE=TRUE;MSHQ=3.1111;PE=99;SNAME=ACT_13:17,act-13:10,MORL_S1:18,act-2:8,MOLL_S2:11,ACT_4:17,ACT_7:8,ACT_16:11,ACTT_1:11,ACT_23:9,ACT_11:11,act-14:10,ACT_9:15,ACT_14:17,ACTT_2:12,act-7:13,ACT_8:9,act-3:5,act-5:11;SR=0;STRANDS=-+:99;SU=99;SVLEN=535;SVTYPE=DUP;smoove_gene=ARF5|gene:1:536…	GT:GQ:SQ:GL:DP:RO:AO:QR:QA:RS:AS:ASC:RP:AP:AB:DHFC:DHFFC:DHBFC:SHQ	1/1:4:115.76:-12,-1,-1:33:22:10:22:10:0:0:0:22:10:0.31:2.91667:2.33333:2.5:-1	0/1:1:62.71:-7,-1,-1:26:19:6:19:6:0:0:0:19:6:0.24:2.66667:2.13333:2.13333:4	0/1:9:31.24:-4,-1,-2:27:23:4:23:4:0:0:0:23:4:0.15:2.72727:2:2.30769:1	1/1:0:55.11:-6,-1,-1:20:14:5:14:5:0:0:0:14:5:0.26:2.5:1.66667:1.92308:-1	1/1:2:91.07:-10,-1,-1:27:19:8:19:8:0:0:0:19:8:0.3:2.88889:2.16667:2.36364:-1	0/1:11:28.27:-4,-1,-2:31:26:4:26:4:0:0:0:26:4:0.13:3.125:1.78571:2.27273:1	1/1:1:109.92:-12,-1,-1:36:26:10:26:10:0:0:0:26:10:0.28:4.2:2.625:3.23077:-1	1/1:1:78.11:-8,-1,-1:26:18:7:18:7:0:0:0:18:7:0.28:3:2.5:2.5:-1	1/1:4:104.13:-11,-1,-1:30:20:9:20:9:0:0:0:20:9:0.31:3.1:2.21429:2.58333:-1	0/0:39:0:-0,-4,-8:45:44:0:43:0:25:0:0:18:0:0:2.875:2.09091:2.09091:-1	1/1:0:76.75:-8,-1,-1:27:19:7:19:7:0:0:0:19:7:0.27:2.54545:2.33333:2.15385:-1	1/1:1:78.11:-8,-1,-1:26:18:7:18:7:0:0:0:18:7:0.28:3.1:2.06667:2.38462:-1	1/1:0:118.7:-13,-1,-1:42:30:11:30:11:0:0:0:30:11:0.27:3.83333:1.84:3.06667:-1	0/1:1:72.88:-8,-1,-1:30:22:7:22:7:0:0:0:22:7:0.24:2.66667:2:2.28571:4	0/1:1:72.88:-8,-1,-1:30:22:7:22:7:0:0:0:22:7:0.24:2.66667:2.13333:2.13333:4	0/1:2:61.48:-7,-1,-1:27:20:6:20:6:0:0:0:20:6:0.23:3.11111:2:2.54545:4	0/1:9:20.06:-3,-1,-2:25:21:3:21:3:0:0:0:21:3:0.12:3.57143:2.08333:2.77778:1	0/0:4:1.36:-1,-1,-3:21:19:1:19:1:0:0:0:19:1:0.05:2.55556:1.76923:1.91667:-1	0/1:3:50.1:-6,-1,-1:24:18:5:18:5:0:0:0:18:5:0.22:3.11111:2.15385:2.54545:4	0/1:4:47.8:-5,-1,-1:26:20:5:20:5:0:0:0:20:5:0.2:2.77778:2.27273:2.08333:4	0/1:6:34.33:-4,-1,-1:25:20:4:20:4:0:0:0:20:4:0.17:2.36364:1.85714:1.85714:4	0/0:8:0.62:-1,-2,-3:25:23:1:23:1:0:0:0:23:1:0.042:2.58333:2.38462:2.21429:-1	1/1:2:80.94:-9,-1,-1:24:16:7:16:7:0:0:0:16:7:0.3:2.4:2.18182:2.18182:-1	1/1:1:67.97:-7,-1,-1:22:15:6:15:6:0:0:0:15:6:0.29:2.3:1.76923:1.91667:-1	0/1:3:38.75:-4,-1,-1:21:16:4:16:4:0:0:0:16:4:0.2:2.6:1.85714:2.16667:4	0/1:8:53.7:-6,-1,-2:34:27:6:27:6:0:0:0:27:6:0.18:3.77778:1.88889:2.61538:4	0/1:6:14.09:-2,-1,-1:17:14:2:14:2:0:0:0:14:2:0.12:2.33333:1.90909:1.90909:1	0/1:6:34.33:-4,-1,-1:25:20:4:20:4:0:0:0:20:4:0.17:2.6:2:2.16667:4	0/1:6:14.09:-2,-1,-1:17:14:2:14:2:0:0:0:14:2:0.12:2.2:2.2:1.83333:1	1/1:1:99.78:-11,-1,-1:33:23:9:23:9:0:0:0:23:9:0.28:3.1:2.06667:2.58333:-1	0/1:0:53.81:-6,-1,-1:21:15:5:15:5:0:0:0:15:5:0.25:2.4:2:2.18182:4	0/1:1:42.37:-5,-1,-1:18:13:4:13:4:0:0:0:13:4:0.24:2:1.81818:1.81818:4	1/1:8:113.55:-12,-2,-1:24:14:9:14:9:0:0:0:14:9:0.39:2.9:2.23077:2.41667:-1	0/1:3:48.94:-5,-1,-1:25:19:5:19:5:0:0:0:19:5:0.21:2.8:2.15385:2.33333:4	0/1:5:6.87:-2,-1,-2:25:22:2:22:2:0:0:0:22:2:0.083:3:2.57143:2.76923:1	0/1:3:38.75:-4,-1,-1:21:16:4:16:4:0:0:0:16:4:0.2:2.45455:1.8:2.07692:4	1/1:0:66.6:-7,-1,-1:23:16:6:16:6:0:0:0:16:6:0.27:2.75:2:2:-1	0/1:7:44.54:-5,-1,-1:29:23:5:23:5:0:0:0:23:5:0.18:2.8:1.64706:2.15385:4	0/1:3:60.29:-7,-1,-1:28:21:6:21:6:0:0:0:21:6:0.22:2.66667:2.13333:2.28571:4	0/1:2:19.61:-2,-1,-1:12:9:2:9:2:0:0:0:9:2:0.18:2.2:1.57143:1.83333:4	1/1:4:115.76:-12,-1,-1:33:22:10:22:10:0:0:0:22:10:0.31:2.83333:2.125:2.42857:-1
1	825591	521	N	<DEL>	50.9	.	AC=8;ALG=PROD;AN=146;CIEND=-536,49;CIEND95=-90,49;CIPOS=-50,320;CIPOS95=-31,31;END=876049;EVENT=NA;GCF=0.483719;IMPRECISE=TRUE;MSHQ=2.125;PE=12;SNAME=FBLL_S3:14,act-4:16,ACT_7:10;SR=0;STRANDS=+-:12;SU=12;SVLEN=-50458;SVTYPE=DEL;smoove_gene=PPP6R2|exon:43:5446,PPP6R2|five_prime_UTR:4:288,PPP6R2|gene:1:50459;DEPTH=nan,1.038575,1.0854351846153847,nan,0.8258928750000001,0.8593535384615384	GT:GQ:SQ:GL:DP:RO:AO:QR:QA:RS:AS:ASC:RP:AP:AB:DHFC:DHFFC:DHBFC:DHSP:SHQ	0/0:174:0:-0,-17,-58:59:59:0:58:0:37:0:0:21:0:0:1.16667:1.16667:1:0:-1	0/0:33:0:-2,-5,-19:22:20:1:20:1:0:0:0:20:1:0.048:1.33333:0.842105:1.06667:2:-1	0/0:15:0.13:-2,-3,-13:16:14:1:14:1:0:0:0:14:1:0.067:1.27273:0.875:1.07692:2:-1	0/0:81:0:-0,-8,-27:28:28:0:27:0:15:0:0:12:0:0:1.4:0.636364:1.07692:1:-1	0/1:35:35.88:-6,-3,-12:19:15:3:15:3:0:0:0:15:3:0.17:1.22222:0.6875:1:4:4	0/0:117:0:-0,-12,-39:41:40:0:39:0:24:0:0:15:0:0:1.625:0.866667:1.18182:1:-1	0/1:50:50.91:-7,-1,-8:14:10:3:10:3:0:0:0:10:3:0.23:1.3:0.8125:1:4:4	0/1:17:17.98:-4,-2,-10:15:12:2:12:2:0:0:0:12:2:0.14:1.2:0.857143:1:3:1	0/0:126:0:-0,-13,-42:43:43:0:42:0:26:0:0:16:0:0:1.3:0.8125:1.08333:0:-1	0/0:129:0:-0,-13,-43:44:44:0:43:0:26:0:0:17:0:0:1.625:0.928571:1.18182:0:-1	0/0:90:0:-0,-9,-30:32:31:0:30:0:17:0:0:13:0:0:1.18182:0.8125:1:1:-1	0/0:123:0:-0,-12,-41:42:41:0:41:0:24:0:0:17:0:0:1.3:0.8125:1:1:-1	0/0:114:0:-0,-11,-38:40:39:0:38:0:22:0:0:16:0:0:1.33333:0.888889:1.06667:1:-1	0/0:12:0.26:-2,-3,-12:15:13:1:13:1:0:0:0:13:1:0.071:1.25:0.9375:1.07143:2:-1	0/0:138:0:-0,-14,-46:48:47:0:46:0:28:0:0:18:0:0:1.25:0.833333:1:1:-1	0/0:63:0:-0,-6,-21:22:22:0:21:0:10:0:0:11:0:0:1.22222:0.846154:1:0:-1	0/0:117:0:-0,-12,-39:40:40:0:39:0:24:0:0:15:0:0:1.42857:0.666667:1.11111:0:-1	0/0:12:0.26:-2,-3,-12:15:13:1:13:1:0:0:0:13:1:0.071:1.55556:0.875:1.16667:2:-1	0/0:24:0.02:-2,-4,-16:19:17:1:17:1:0:0:0:17:1:0.056:1.44444:0.764706:1.18182:2:-1	0/0:84:0:-0,-8,-28:30:29:0:28:0:16:0:0:12:0:0:1.33333:0.857143:1:1:-1	0/0:105:0:-0,-11,-35:37:36:0:35:0:22:0:0:13:0:0:1.36364:0.882353:1.07143:1:-1	0/0:135:0:-0,-14,-45:46:46:0:45:0:28:0:0:17:0:0:1.16667:0.777778:1:0:-1	0/0:63:0:-0,-6,-21:22:22:0:21:0:11:0:0:10:0:0:1.1:0.785714:1:0:-1	0/0:108:0:-0,-11,-36:38:37:0:36:0:24:0:0:12:0:0:1.2:0.75:1:1:-1	0/1:11:12.17:-4,-3,-12:17:14:2:14:2:0:0:0:14:2:0.12:1.3:0.866667:1.08333:3:1	0/0:114:0:-0,-11,-38:39:39:0:38:0:26:0:0:12:0:0:1.77778:0.842105:1.23077:0:-1	0/0:0:2.98:-2,-2,-8:11:9:1:9:1:0:0:0:9:1:0.1:1.22222:0.846154:1:2:-1	0/1:8:9.42:-4,-3,-13:18:15:2:15:2:0:0:0:15:2:0.12:1.2:0.8:1:3:1	0/0:75:0:-0,-8,-25:26:26:0:25:0:15:0:0:10:0:0:1.2:0.923077:1:0:-1	0/0:111:0:-0,-11,-37:39:38:0:37:0:22:0:0:15:0:0:1.3:0.866667:1.08333:1:-1	0/0:81:0:-0,-8,-27:29:28:0:27:0:16:0:0:11:0:0:1.2:0.923077:1.09091:1:-1	0/0:3:1.74:-2,-2,-9:12:10:1:10:1:0:0:0:10:1:0.091:1.1:0.846154:1:2:-1	0/0:120:0:-0,-12,-40:42:41:0:40:0:25:0:0:15:0:0:1.3:0.866667:1.08333:1:-1	0/0:99:0:-0,-10,-33:34:34:0:33:0:21:0:0:12:0:0:1.2:0.75:1:0:-1	0/1:32:32.88:-6,-3,-13:20:16:3:16:3:0:0:0:16:3:0.16:1.16667:0.875:1.07692:4:1	0/0:108:0:-0,-11,-36:38:37:0:36:0:24:0:0:12:0:0:1.27273:0.875:1.07692:1:-1	0/0:114:0:-0,-11,-38:40:39:0:38:0:24:0:0:14:0:0:1.625:0.866667:1.18182:1:-1	0/0:33:0:-2,-5,-19:22:20:1:20:1:0:0:0:20:1:0.048:1.5:0.75:1.15385:2:-1	0/0:3:1.72:-4,-4,-17:22:19:2:19:2:0:0:0:19:2:0.095:1.25:0.9375:1.07143:3:-1	0/0:66:0:-0,-7,-22:23:23:0:22:0:13:0:0:9:0:0:1.4:0.875:1.16667:0:-1	0/1:35:35.88:-6,-3,-12:19:15:3:15:3:0:0:0:15:3:0.17:1.25:0.833333:1.07143:4:4
1	825605	7211	N	<DUP>	53.8	.	AC=11;ALG=SUM;AN=146;CIEND=-63,802;CIEND95=-63,167;CIPOS=-740,115;CIPOS95=-257,115;END=876223;EVENT=NA;GCF=0.48381;IMPRECISE=TRUE;MSHQ=1.8182;PE=14;SNAME=act-11:12,act-10:12,act1-1:22;SR=0;STRANDS=-+:14;SU=14;SVLEN=50618;SVTYPE=DUP;smoove_gene=PPP6R2|gene:1:50619,PPP6R2|exon:43:5446,PPP6R2|five_prime_UTR:4:288;DEPTH=nan,1.0748036363636364,1.0826189838709679,nan,0.8948072727272728,0.85920569354838…	GT:GQ:SQ:GL:DP:RO:AO:QR:QA:RS:AS:ASC:RP:AP:AB:DHFC:DHFFC:DHBFC:SHQ	0/0:39:0:-0,-4,-8:44:44:0:43:0:25:0:0:18:0:0:1.16667:1.07692:1:-1	0/0:31:0:-0,-3,-6:35:35:0:34:0:18:0:0:16:0:0:1.33333:0.8:1.06667:-1	0/0:30:0:-0,-3,-6:34:33:0:33:0:19:0:0:14:0:0:1.27273:0.875:1.07692:-1	0/0:18:0.06:-0,-2,-4:21:21:0:20:0:11:0:0:9:0:0:1.4:0.636364:1.07692:-1	0/0:35:0:-0,-4,-7:39:39:0:38:0:23:0:0:15:0:0:1.33333:0.75:1.09091:-1	0/0:24:0.01:-0,-3,-5:28:28:0:27:0:15:0:0:12:0:0:1.625:0.866667:1.18182:-1	0/0:0:2.8:-1,-1,-2:17:15:1:15:1:0:0:0:15:1:0.062:1.4:0.933333:1.07692:-1	0/1:3:6.04:-1,-1,-1:12:10:1:10:1:0:0:0:10:1:0.091:1.2:0.857143:1:1	0/0:38:0:-0,-4,-7:43:43:0:42:0:26:0:0:16:0:0:1.3:0.8125:1.08333:-1	0/0:4:1.36:-1,-1,-3:21:19:1:19:1:0:0:0:19:1:0.05:1.625:1:1.18182:-1	0/0:1:2.36:-1,-1,-2:18:16:1:16:1:0:0:0:16:1:0.059:1.18182:0.866667:1:-1	0/1:6:24.14:-3,-1,-1:21:17:3:17:3:0:0:0:17:3:0.15:1.3:0.8125:1:1	0/0:4:1.36:-1,-1,-3:21:19:1:19:1:0:0:0:19:1:0.05:1.33333:0.941176:1.06667:-1	0/0:27:0.01:-0,-3,-5:31:31:0:30:0:18:0:0:12:0:0:1.25:1:1.07143:-1	0/0:40:0:-0,-4,-8:46:45:0:44:0:25:0:0:19:0:0:1.25:0.833333:1:-1	0/0:29:0:-0,-3,-6:33:33:0:32:0:19:0:0:13:0:0:1.22222:0.785714:1:-1	0/0:32:0:-0,-3,-6:36:36:0:35:0:19:0:0:16:0:0:1.42857:0.666667:1.11111:-1	0/0:23:0.02:-0,-2,-4:27:26:0:25:0:13:0:0:12:0:0:1.55556:0.875:1.16667:-1	0/0:34:0:-0,-4,-7:38:38:0:37:0:22:0:0:15:0:0:1.44444:0.8125:1.18182:-1	0/1:2:5.25:-1,-1,-1:13:11:1:11:1:0:0:0:11:1:0.083:1.33333:0.923077:1:1	0/0:42:0:-0,-4,-8:48:47:0:46:0:25:0:0:21:0:0:1.36364:0.882353:1.07143:-1	0/0:38:0:-0,-4,-7:44:43:0:42:0:26:0:0:16:0:0:1.16667:0.736842:1:-1	0/0:22:0.03:-0,-2,-4:25:25:0:24:0:13:0:0:11:0:0:1.1:0.785714:1:-1	0/0:21:0.03:-0,-2,-4:24:24:0:23:0:13:0:0:10:0:0:1.2:0.75:1:-1	0/0:24:0.01:-0,-3,-5:29:28:0:27:0:15:0:0:12:0:0:1.3:0.928571:1.08333:-1	0/1:0:53.81:-6,-1,-1:21:15:5:15:5:0:0:0:15:5:0.25:1.77778:0.842105:1.23077:4	0/1:1:32.2:-4,-1,-1:14:10:3:10:3:0:0:0:10:3:0.23:1.22222:0.846154:1:4	0/1:2:29.75:-3,-1,-1:16:12:3:12:3:0:0:0:12:3:0.2:1.3:0.928571:1.08333:4	0/0:16:0.1:-0,-2,-3:20:19:0:18:0:10:0:0:8:0:0:1.2:0.923077:1:-1	0/0:29:0:-0,-3,-6:33:33:0:32:0:20:0:0:12:0:0:1.3:0.928571:1.08333:-1	0/1:2:5.25:-1,-1,-1:13:11:1:11:1:0:0:0:11:1:0.083:1.2:1:1.09091:1	0/0:15:0.12:-0,-2,-3:18:18:0:17:0:10:0:0:7:0:0:1.1:0.846154:1:-1	0/0:28:0.01:-0,-3,-5:32:32:0:31:0:17:0:0:14:0:0:1.3:0.866667:1.08333:-1	0/0:33:0:-0,-3,-6:37:37:0:36:0:22:0:0:14:0:0:1.2:0.75:1:-1	0/0:30:0:-0,-3,-6:35:34:0:33:0:18:0:0:15:0:0:1.16667:0.875:1.07692:-1	0/1:1:4.53:-1,-1,-1:14:12:1:12:1:0:0:0:12:1:0.077:1.27273:0.875:1.07692:1	0/0:30:0:-0,-3,-6:35:34:0:33:0:20:0:0:13:0:0:1.625:0.866667:1.18182:-1	0/0:40:0:-0,-4,-8:45:45:0:44:0:27:0:0:17:0:0:1.5:0.833333:1.15385:-1	0/0:4:1.36:-1,-1,-3:21:19:1:19:1:0:0:0:19:1:0.05:1.25:0.9375:1.07143:-1	0/0:26:0.01:-0,-3,-5:31:30:0:29:0:17:0:0:12:0:0:1.4:1:1.16667:-1	0/0:45:0:-0,-5,-9:50:49:0:49:0:30:0:0:19:0:0:1.25:0.833333:1.07143:-1
1	844820	522	N	<DEL>	95.9	.	AC=18;ALG=PROD;AN=146;CIEND=-724,49;CIEND95=-108,49;CIPOS=-50,501;CIPOS95=-50,95;END=856722;EVENT=NA;GCF=0.478367;IMPRECISE=TRUE;MSHQ=2.3333;PE=8;SNAME=ACT_15:11,ACT_22:12;SR=0;STRANDS=+-:8;SU=8;SVLEN=-11902;SVTYPE=DEL;smoove_gene=PPP6R2|exon:10:1106,PPP6R2|gene:1:11903;DEPTH=nan,1.0379170555555557,1.0363766545454545,nan,0.9041449444444444,0.9296472727272728	GT:GQ:SQ:GL:DP:RO:AO:QR:QA:RS:AS:ASC:RP:AP:AB:DHFC:DHFFC:DHBFC:DHSP:SHQ	0/0:9:0.5:-4,-5,-19:24:21:2:21:2:0:0:0:21:2:0.087:1.08333:1:0.928571:3:-1	0/0:93:0:-0,-9,-31:32:32:0:31:0:19:0:0:12:0:0:1.16667:0.823529:0.933333:0:-1	0/0:111:0:-0,-11,-37:38:38:0:37:0:23:0:0:14:0:0:1.09091:0.857143:0.923077:0:-1	0/0:96:0:-0,-10,-32:33:32:0:32:0:21:0:0:11:0:0:1.3:1:1:1:-1	0/0:15:0.13:-2,-3,-13:16:14:1:14:1:0:0:0:14:1:0.067:1.22222:0.916667:1:2:-1	0/1:29:29.87:-6,-3,-14:21:17:3:17:3:0:0:0:17:3:0.15:1.625:0.866667:1.18182:3:1	0/1:23:23.87:-6,-3,-16:22:19:3:19:3:0:0:0:19:3:0.14:1.2:0.75:0.923077:4:1	0/0:72:0:-0,-7,-24:25:25:0:24:0:15:0:0:9:0:0:1.1:0.916667:0.916667:0:-1	0/1:38:38.89:-6,-2,-11:17:14:3:14:3:0:0:0:14:3:0.18:1.3:1:1.08333:3:4	0/1:68:68.88:-9,-2,-10:17:13:4:13:4:0:0:0:13:4:0.24:1.625:0.928571:1.18182:3:4	0/1:52:80.91:-9,-1,-6:14:9:4:9:4:0:0:0:9:4:0.31:1.18182:0.928571:1:5:4	0/0:111:0:-0,-11,-37:38:38:0:37:0:22:0:0:15:0:0:1.2:0.8:0.923077:0:-1	0/0:117:0:-0,-12,-39:40:39:0:39:0:23:0:0:16:0:0:1.25:0.882353:1:1:-1	0/0:120:0:-0,-12,-40:41:41:0:40:0:25:0:0:15:0:0:1.08333:0.866667:0.928571:1:-1	0/1:68:68.82:-10,-3,-17:28:22:5:22:5:0:0:0:22:5:0.19:1.16667:0.875:0.933333:5:4	0/0:120:0:-0,-12,-40:41:41:0:40:0:25:0:0:15:0:0:1.33333:1:1.09091:0:-1	0/1:78:95.87:-11,-1,-9:19:13:5:13:5:0:0:0:13:5:0.28:1.28571:0.9:1:4:4	0/0:99:0:-0,-10,-33:34:34:0:33:0:20:0:0:13:0:0:1.44444:0.866667:1.08333:0:-1	0/0:105:0:-0,-11,-35:36:36:0:35:0:21:0:0:14:0:0:1.33333:0.75:1.09091:0:-1	0/1:32:32.88:-6,-3,-13:19:16:3:16:3:0:0:0:16:3:0.16:1.22222:1:0.916667:3:1	0/1:29:29.87:-6,-3,-14:21:17:3:17:3:0:0:0:17:3:0.15:1.27273:0.875:1:3:1	0/1:62:62.87:-8,-2,-12:20:15:4:15:4:0:0:0:15:4:0.21:1.16667:0.823529:1:5:4	0/0:18:0.07:-2,-4,-14:17:15:1:15:1:0:0:0:15:1:0.062:1.1:0.733333:1:2:-1	0/1:20:20.95:-4,-2,-9:14:11:2:11:2:0:0:0:11:2:0.15:1.3:1:1.08333:3:1	0/0:120:0:-0,-12,-40:41:40:0:40:0:24:0:0:16:0:0:1.2:0.705882:1:1:-1	0/1:5:6.88:-4,-3,-14:19:16:2:16:2:0:0:0:16:2:0.11:1.66667:0.789474:1.15385:3:1	0/0:18:0.07:-2,-4,-14:16:15:1:15:1:0:0:0:15:1:0.062:1.11111:0.909091:0.909091:1:-1	0/1:23:23.94:-4,-2,-8:13:10:2:10:2:0:0:0:10:2:0.17:1.2:0.857143:1:2:4	0/0:66:0:-0,-7,-22:23:23:0:22:0:12:0:0:10:0:0:1.1:1:0.916667:0:-1	0/1:8:9.42:-4,-3,-13:18:15:2:15:2:0:0:0:15:2:0.12:1.2:1.09091:1:3:1	0/1:8:9.42:-4,-3,-13:17:15:2:15:2:0:0:0:15:2:0.12:1.1:0.916667:1:3:1	0/0:15:0.13:-2,-3,-13:16:14:1:14:1:0:0:0:14:1:0.067:1.1:0.916667:1:2:-1	0/0:90:0:-0,-9,-30:32:31:0:30:0:18:0:0:12:0:0:1.2:0.923077:1:1:-1	0/1:35:35.88:-6,-3,-12:19:15:3:15:3:0:0:0:15:3:0.17:1.2:0.923077:1:3:4	0/0:9:0.51:-2,-3,-11:14:12:1:12:1:0:0:0:12:1:0.077:1.16667:1.07692:1.07692:2:-1	0/0:78:0:-0,-8,-26:28:27:0:26:0:14:0:0:12:0:0:1.18182:0.928571:1:1:-1	0/0:6:0.95:-4,-4,-18:23:20:2:20:2:0:0:0:20:2:0.091:1.5:0.75:1.09091:2:-1	0/0:3:1.72:-4,-4,-17:22:19:2:19:2:0:0:0:19:2:0.095:1.3:0.866667:1:3:-1	0/0:12:0.26:-2,-3,-12:14:13:1:13:1:0:0:0:13:1:0.071:1.16667:0.875:1:2:-1	0/0:54:0:-0,-5,-18:19:19:0:18:0:11:0:0:7:0:0:1.4:1.16667:1.16667:0:-1	0/1:8:9.42:-4,-3,-13:18:15:2:15:2:0:0:0:15:2:0.12:1.25:1:1.07143:3:1
1	845298	7212	N	<DUP>	148.7	.	AC=74;ALG=PROD;AN=146;CIEND=-30,492;CIEND95=-11,11;CIPOS=-305,26;CIPOS95=-11,11;END=857039;EVENT=NA;GCF=0.47675;IMPRECISE=TRUE;MSHQ=2.5;PE=163;SNAME=act-7:14,ACT_15:12,ACT_9:16,ACT_3:13,MORL_S1:19,ACT_10:14,act1-1:21,ACT_12:12,act-15:13,act-11:11,FBLL_S3:13,ACT_18:11,act-5:12,ACT_24-MARONE:7,ACT_17:8,ACTT_1:12,act-4:15,ACT_20:11,act-3:6,ACT_11:12,ACT_25:10,act-2:9,act-14:11,ACT_7:9,act-8:12,ACT_6…	GT:GQ:SQ:GL:DP:RO:AO:QR:QA:RS:AS:ASC:RP:AP:AB:DHFC:DHFFC:DHBFC:SHQ	1/1:2:49.1:-5,-1,-1:13:8:4:8:4:0:0:0:8:4:0.33:1.08333:0.928571:0.928571:-1	0/1:2:19.61:-2,-1,-1:12:9:2:9:2:0:0:0:9:2:0.18:1.16667:1.07692:0.933333:4	1/1:7:80.02:-9,-2,-1:14:7:6:7:6:0:0:0:7:6:0.46:1.18182:1.08333:1:-1	1/1:3:50.55:-6,-1,-1:12:7:4:7:4:0:0:0:7:4:0.36:1.4:1.07692:1.07692:-1	1/1:0:24.66:-3,-1,-1:8:5:2:5:2:0:0:0:5:2:0.29:1.22222:1.1:1:-1	1/1:6:66.75:-7,-1,-1:11:6:5:6:5:0:0:0:6:5:0.45:1.625:0.928571:1.18182:-1	1/1:1:36.16:-4,-1,-1:11:7:3:7:3:0:0:0:7:3:0.3:1.3:0.928571:1:-1	0/1:2:9.86:-1,-0,-1:7:6:1:6:1:0:0:0:6:1:0.14:1.1:1.1:0.916667:1	1/1:15:136.97:-15,-3,-1:19:9:10:9:10:0:0:0:9:10:0.53:1.3:1.18182:1.08333:-1	1/1:7:90.12:-10,-2,-1:18:10:7:10:7:0:0:0:10:7:0.41:1.625:1.08333:1.18182:-1	0/1:1:42.37:-5,-1,-1:18:13:4:13:4:0:0:0:13:4:0.24:1.18182:1:1:4	1/1:2:59.23:-6,-1,-1:17:11:5:11:5:0:0:0:11:5:0.31:1.2:0.8:0.923077:-1	0/0:25:0.01:-0,-3,-5:30:29:0:28:0:18:0:0:10:0:0:1.25:1.25:1:-1	1/1:3:50.55:-6,-1,-1:12:7:4:7:4:0:0:0:7:4:0.36:1.08333:1.18182:0.928571:-1	1/1:5:85.41:-9,-1,-1:21:13:7:13:7:0:0:0:13:7:0.35:1.16667:0.933333:0.933333:-1	0/1:3:6.04:-1,-1,-1:12:10:1:10:1:0:0:0:10:1:0.091:1.33333:1.33333:1.09091:1	1/1:8:71.54:-8,-2,-1:9:3:5:3:5:0:0:0:3:5:0.62:1.42857:1.11111:1.11111:-1	1/1:15:148.74:-16,-3,-1:23:11:11:11:11:0:0:0:11:11:0.5:1.44444:1.18182:1.08333:-1	0/1:2:5.25:-1,-1,-1:13:11:1:11:1:0:0:0:11:1:0.083:1.33333:0.923077:1.09091:1	1/1:0:44.95:-5,-1,-1:16:11:4:11:4:0:0:0:11:4:0.27:1.22222:1:0.916667:-1	0/1:2:19.61:-2,-1,-1:12:9:2:9:2:0:0:0:9:2:0.18:1.27273:1:1:4	0/1:5:26.3:-3,-1,-1:19:15:3:15:3:0:0:0:15:3:0.17:1.16667:1.07692:1:4	1/1:0:34.8:-4,-1,-1:12:8:3:8:3:0:0:0:8:3:0.27:1.1:0.785714:1:-1	1/1:10:96.65:-11,-2,-1:14:6:7:6:7:0:0:0:6:7:0.54:1.3:1.18182:1.08333:-1	1/1:2:49.1:-5,-1,-1:13:8:4:8:4:0:0:0:8:4:0.33:1.2:0.75:1:-1	1/1:3:60.68:-7,-1,-1:16:10:5:10:5:0:0:0:10:5:0.33:1.66667:0.9375:1.15385:-1	0/0:15:0.12:-0,-2,-3:19:18:0:17:0:9:0:0:8:0:0:1.22222:1:1:-1	1/1:9:93.36:-10,-2,-1:16:8:7:8:7:0:0:0:8:7:0.47:1.2:1:1:-1	0/1:0:33.49:-4,-1,-1:12:9:3:9:3:0:0:0:9:3:0.25:1.2:1.09091:1:4	0/1:1:22.06:-2,-1,-1:10:7:2:7:2:0:0:0:7:2:0.22:1.2:1.09091:1:4	1/1:6:78.43:-9,-1,-1:15:8:6:8:6:0:0:0:8:6:0.43:1.1:1:1:-1	1/1:5:55.08:-6,-1,-1:9:4:4:4:4:0:0:0:4:4:0.5:1.1:0.916667:1:-1	1/1:1:36.16:-4,-1,-1:11:7:3:7:3:0:0:0:7:3:0.3:1.2:1:1:-1	1/1:6:88.53:-10,-1,-1:19:11:7:11:7:0:0:0:11:7:0.39:1.2:1.09091:1:-1	1/1:1:47.68:-5,-1,-1:14:9:4:9:4:0:0:0:9:4:0.31:1.16667:1.16667:1.07692:-1	1/1:5:65.19:-7,-1,-1:13:7:5:7:5:0:0:0:7:5:0.42:1.18182:1.08333:1:-1	1/1:2:49.1:-5,-1,-1:13:8:4:8:4:0:0:0:8:4:0.33:1.5:0.857143:1.09091:-1	1/1:15:138.66:-15,-3,-2:19:8:10:8:10:0:0:0:8:10:0.56:1.4:1.07692:1.07692:-1	1/1:1:47.68:-5,-1,-1:14:9:4:9:4:0:0:0:9:4:0.31:1.25:1:1.07143:-1	1/1:10:86.56:-10,-3,-1:10:3:6:3:6:0:0:0:3:6:0.67:1.4:1.4:1.16667:-1	1/1:9:105.09:-11,-2,-1:19:10:8:10:8:0:0:0:10:8:0.44:1.25:1.15385:1.07143:-1
1	883243	523	N	<DEL>	325	.	AC=89;ALG=PROD;AN=140;CIEND=-7,6;CIEND95=0,0;CIPOS=-7,5;CIPOS95=0,0;END=883327;EVENT=NA;GCF=0.529412;IMPRECISE=FALSE;MSHQ=4;PE=11;SNAME=ACT_15:13,act-2:10,act-8:13,MAZ-2:11,ACTT_1:13,ACT_25:11,MOLL_S2:12,ACT_9:18,GMBLL_S4:14,ACT_10:16,GFBLL_S6:11,ACT_14:18,ACT_6:13,ACT_8:10,ACTT_2:14,act-4:17;SR=68;STRANDS=+-:79;SU=79;SVLEN=-84;SVTYPE=DEL;DEPTH=0.0038377184210526315,0.5862613846153846,1.071833789…	GT:GQ:SQ:GL:DP:RO:AO:QR:QA:RS:AS:ASC:RP:AP:AB:DHFC:DHFFC:DHBFC:DHSP:SHQ	1/1:15:177.38:-18,-2,-0:6:0:6:0:6:0:2:3:0:0:1:0:0:0:2:-1	1/1:20:236.38:-24,-2,-0:9:0:8:0:8:0:3:4:0:0:1:0.0833333:0.0588235:0.0625:0:-1	1/1:10:118.56:-12,-1,-0:4:0:4:0:4:0:2:1:0:0:1:0:0:0:1:-1	1/1:12:147.94:-15,-2,-0:5:0:5:0:5:0:1:3:0:0:1:0:0:0:0:-1	1/1:10:118.56:-12,-1,-0:4:0:4:0:4:0:1:2:0:0:1:0:0:0:1:-1	1/1:17:206.87:-21,-2,-0:7:0:7:0:7:0:4:2:0:0:1:0:0:0:4:-1	0/0:9:0.51:-2,-3,-11:14:12:1:12:1:12:0:0:0:0:0.077:1.2:0.631579:0.857143:1:-1	1/1:10:118.56:-12,-1,-0:4:0:4:0:4:0:4:0:0:0:1:0.1:0.0714286:0.0833333:2:-1	1/1:12:147.94:-15,-2,-0:5:0:5:0:5:0:2:2:0:0:1:0:0:0:1:-1	1/1:12:147.94:-15,-2,-0:5:0:5:0:5:0:2:2:0:0:1:0:0:0:2:-1	0/1:32:32.94:-4,-1,-6:10:7:2:7:2:7:1:0:0:0:0.22:0.545455:0.545455:0.428571:0:4	1/1:10:118.56:-12,-1,-0:5:0:4:0:4:0:0:3:0:0:1:0:0:0:2:-1	1/1:12:147.94:-15,-2,-0:5:0:5:0:5:0:2:2:0:0:1:0:0:0:1:-1	1/1:10:118.56:-12,-1,-0:4:0:4:0:4:0:2:1:0:0:1:0:0:0:2:-1	1/1:28:324.97:-33,-3,-1:11:0:11:0:11:0:6:4:0:0:1:0:0:0:2:-1	1/1:10:118.56:-12,-1,-0:4:0:4:0:4:0:1:2:0:0:1:0:0:0:3:-1	./.:.:.:.:0:0:0:0:0:0:0:0:0:0:.:0:0:0:1:-1	1/1:5:60.25:-6,-1,-0:3:0:2:0:2:0:2:0:0:0:1:0:0:0:2:-1	1/1:5:60.25:-6,-1,-0:2:0:2:0:2:0:0:1:0:0:1:0:0:0:1:-1	1/1:10:118.56:-12,-1,-0:4:0:4:0:4:0:1:2:0:0:1:0:0:0:1:-1	1/1:10:118.56:-12,-1,-0:4:0:4:0:4:0:1:2:0:0:1:0:0:0:4:-1	1/1:10:118.56:-12,-1,-0:4:0:4:0:4:0:0:3:0:0:1:0:0:0:1:-1	1/1:10:118.56:-12,-1,-0:5:0:4:0:4:0:2:1:0:0:1:0:0:0:1:-1	1/1:22:265.9:-27,-3,-0:9:0:9:0:9:0:4:4:0:0:1:0:0:0:1:-1	./.:.:.:.:0:0:0:0:0:0:0:0:0:0:.:0:0:0:2:-1	1/1:17:206.87:-21,-2,-0:7:0:7:0:7:0:1:5:0:0:1:0:0:0:1:-1	1/1:15:177.38:-18,-2,-0:6:0:6:0:6:0:2:3:0:0:1:0:0:0:2:-1	0/0:6:0.96:-2,-3,-10:13:11:1:11:1:11:0:0:0:0:0.083:1:0.666667:0.769231:1:-1	1/1:10:118.56:-12,-1,-0:4:0:4:0:4:0:1:2:0:0:1:0:0:0:1:-1	1/1:10:118.56:-12,-1,-0:4:0:4:0:4:0:1:2:0:0:1:0:0:0:3:-1	1/1:7:89.31:-9,-1,-0:3:0:3:0:3:0:0:2:0:0:1:0:0:0:1:-1	1/1:7:89.31:-9,-1,-0:3:0:3:0:3:0:2:0:0:0:1:0:0:0:0:-1	1/1:20:236.38:-24,-2,-0:8:0:8:0:8:0:4:3:0:0:1:0:0:0:2:-1	1/1:17:206.87:-21,-2,-0:7:0:7:0:7:0:2:4:0:0:1:0:0:0:1:-1	1/1:20:236.38:-24,-2,-0:8:0:8:0:8:0:5:2:0:0:1:0:0:0:2:-1	1/1:15:177.38:-18,-2,-0:6:0:6:0:6:0:2:3:0:0:1:0:0:0:3:-1	./.:.:.:.:0:0:0:0:0:0:0:0:0:0:.:0.125:0.0769231:0.0769231:0:-1	0/1:35:35.95:-5,-1,-5:9:6:2:6:2:6:0:1:0:0:0.25:0.6:0.333333:0.428571:1:4	1/1:17:206.87:-21,-2,-0:7:0:7:0:7:0:4:2:0:0:1:0:0:0:4:-1	1/1:5:60.25:-6,-1,-0:2:0:2:0:2:0:0:1:0:0:1:0:0:0:0:-1	0/0:21:0.03:-0,-2,-7:7:7:0:7:0:7:0:0:0:0:0:0.666667:0.4:0.533333:1:-1
1	884833	524	N	<DEL>	308.8	.	AC=53;ALG=SUM;AN=146;CIEND=-917,34;CIEND95=-182,34;CIPOS=-234,641;CIPOS95=-174,174;END=886066;EVENT=NA;GCF=0.571313;IMPRECISE=TRUE;MSHQ=3.6939;PE=69;SNAME=PIS-3:19,MAZ-3:13,MAZ-7:18,act-5:13,ACT_21:12,ACT_15:14,ACT_24-MARONE:8,ACT_18:12,ACT_19:11,ACT_9:19,ACT_7:12,act-4:18,ACT_11:13,ACT_20:12;SR=0;STRANDS=+-:69;SU=69;SVLEN=-1233;SVTYPE=DEL;DEPTH=0.04166665,0.3260225571428571,1.0549125000000001,0.…	GT:GQ:SQ:GL:DP:RO:AO:QR:QA:RS:AS:ASC:RP:AP:AB:DHFC:DHFFC:DHBFC:DHSP:SHQ	0/1:26:26.87:-6,-3,-15:22:18:3:18:3:0:0:0:18:3:0.14:0.416667:0.263158:0.357143:4:1	0/1:68:68.88:-9,-2,-10:17:13:4:13:4:0:0:0:13:4:0.24:0.5:0.3:0.375:9:4	0/1:70:176.84:-19,-1,-8:22:13:8:13:8:0:0:0:13:8:0.38:0.454545:0.25:0.357143:10:4	0/1:86:143.84:-16,-1,-10:23:15:7:15:7:0:0:0:15:7:0.32:0.5:0.294118:0.357143:8:4	0/1:62:62.87:-8,-2,-12:19:15:4:15:4:0:0:0:15:4:0.21:0.555556:0.294118:0.416667:5:4	0/1:86:143.84:-16,-1,-10:22:15:7:15:7:0:0:0:15:7:0.32:0.5:0.222222:0.333333:10:4	0/1:67:281.79:-29,-1,-8:26:14:12:14:12:0:0:0:14:12:0.46:0.5:0.277778:0.357143:14:4	0/1:47:47.9:-6,-2,-9:15:11:3:11:3:0:0:0:11:3:0.21:0.4:0.235294:0.333333:6:4	0/1:64:308.78:-32,-1,-7:27:14:13:14:13:0:0:0:14:13:0.48:0.3:0.1875:0.230769:14:4	0/1:20:20.95:-4,-2,-9:13:11:2:11:2:0:0:0:11:2:0.15:0.375:0.214286:0.25:5:1	0/1:68:68.88:-9,-2,-10:17:13:4:13:4:0:0:0:13:4:0.24:0.272727:0.2:0.214286:6:4	0/1:78:95.87:-11,-1,-9:19:13:5:13:5:0:0:0:13:5:0.28:0.4:0.266667:0.307692:7:4	0/1:119:119.79:-15,-3,-17:31:23:7:23:7:0:0:0:23:7:0.23:0.5:0.24:0.375:8:4	0/1:47:47.84:-8,-3,-16:25:20:4:20:4:0:0:0:20:4:0.17:0.166667:0.1:0.133333:8:4	0/1:100:137.83:-15,-2,-12:25:17:7:17:7:0:0:0:17:7:0.29:0.416667:0.25:0.333333:15:4	0/1:71:71.89:-9,-2,-9:17:12:4:12:4:0:0:0:12:4:0.25:0.333333:0.176471:0.272727:8:4	0/1:45:83.91:-9,-1,-5:13:8:4:8:4:0:0:0:8:4:0.33:0.285714:0.166667:0.2:7:4	0/1:59:77.9:-9,-1,-7:15:10:4:10:4:0:0:0:10:4:0.29:0.222222:0.125:0.153846:8:4	0/1:41:266.83:-27,-1,-5:22:10:11:10:11:0:0:0:10:11:0.52:0.666667:0.352941:0.5:12:4	0/1:71:98.88:-11,-1,-8:18:12:5:12:5:0:0:0:12:5:0.29:0.666667:0.428571:0.461538:11:4	0/1:86:86.85:-11,-2,-12:22:16:5:16:5:0:0:0:16:5:0.24:0.545455:0.333333:0.4:7:4	0/1:57:104.89:-12,-1,-7:16:10:5:10:5:0:0:0:10:5:0.33:0.25:0.157895:0.2:9:4	0/1:47:47.9:-6,-2,-9:15:11:3:11:3:0:0:0:11:3:0.21:0.4:0.307692:0.333333:5:4	0/1:66:152.86:-16,-1,-8:20:12:7:12:7:0:0:0:12:7:0.37:0.3:0.176471:0.230769:12:4	0/1:59:59.86:-8,-2,-12:21:16:4:16:4:0:0:0:16:4:0.2:0.3:0.142857:0.230769:8:4	0/1:32:32.88:-6,-3,-13:20:16:3:16:3:0:0:0:16:3:0.16:0.444444:0.2:0.266667:4:1	0/0:3:1.74:-2,-2,-9:12:10:1:10:1:0:0:0:10:1:0.091:0.444444:0.285714:0.363636:7:-1	0/1:40:137.89:-15,-1,-5:15:8:6:8:6:0:0:0:8:6:0.43:0.3:0.2:0.230769:13:4	0/0:78:0:-0,-8,-26:28:27:0:26:0:17:0:0:9:0:0:0.4:0.307692:0.333333:4:-1	0/1:96:113.84:-13,-2,-11:23:16:6:16:6:0:0:0:16:6:0.27:0.4:0.190476:0.333333:9:4	0/1:52:80.91:-9,-1,-6:14:9:4:9:4:0:0:0:9:4:0.31:0.1:0.0666667:0.0833333:6:4	0/1:50:50.91:-7,-1,-8:14:10:3:10:3:0:0:0:10:3:0.23:0.3:0.272727:0.25:5:4	0/1:53:53.92:-7,-1,-7:13:9:3:9:3:0:0:0:9:3:0.25:0.4:0.235294:0.307692:4:4	0/1:78:95.87:-11,-1,-9:19:13:5:13:5:0:0:0:13:5:0.28:0.3:0.214286:0.25:9:4	0/1:79:146.84:-16,-1,-9:22:14:7:14:7:0:0:0:14:7:0.33:0.25:0.157895:0.214286:8:4	0/1:81:197.82:-21,-1,-9:25:15:9:15:9:0:0:0:15:9:0.38:0.454545:0.294118:0.384615:12:4	0/0:6:0.96:-2,-3,-10:13:11:1:11:1:0:0:0:11:1:0.083:0.5:0.25:0.307692:4:-1	0/1:23:23.94:-4,-2,-8:13:10:2:10:2:0:0:0:10:2:0.17:0.3:0.214286:0.214286:7:4	0/1:53:53.85:-8,-3,-14:22:18:4:18:4:0:0:0:18:4:0.18:0.5:0.352941:0.4:6:4	0/1:35:35.95:-5,-1,-5:9:6:2:6:2:0:0:0:6:2:0.25:0.4:0.222222:0.285714:3:4	0/1:79:146.84:-16,-1,-9:22:14:7:14:7:0:0:0:14:7:0.33:0.25:0.15:0.2:14:4
1	885194	525	N	<DEL>	305.8	.	AC=53;ALG=PROD;AN=146;CIEND=-30,29;CIEND95=-4,4;CIPOS=-30,29;CIPOS95=-3,3;END=886044;EVENT=NA;GCF=0.567568;IMPRECISE=TRUE;MSHQ=3.6981;PE=3;SNAME=MOLL_S2:13;SR=1;STRANDS=+-:4;SU=4;SVLEN=-850;SVTYPE=DEL;DEPTH=nan,0.5588608301886793,1.170849,nan,0.5235041773584906,0.9481982500000001	GT:GQ:SQ:GL:DP:RO:AO:QR:QA:RS:AS:ASC:RP:AP:AB:DHFC:DHFFC:DHBFC:DHSP:SHQ	0/1:59:59.8:-10,-4,-20:32:25:6:25:5:17:3:0:8:1:0.17:0.833333:0.666667:0.714286:3:4	0/1:20:20.89:-6,-4,-17:25:21:4:20:3:12:0:0:8:3:0.13:0.916667:0.6875:0.6875:9:1	0/1:120:284.74:-30,-1,-13:37:23:14:22:13:14:2:3:8:7:0.37:0.454545:0.294118:0.357143:11:4	0/1:123:179.78:-20,-2,-14:32:22:10:21:9:13:3:1:8:5:0.3:1:0.625:0.714286:9:4	0/1:98:98.81:-13,-3,-16:29:22:7:21:6:12:2:0:9:4:0.22:1.11111:0.769231:0.833333:8:4	0/1:63:179.85:-19,-1,-7:23:13:9:12:8:5:2:0:7:5:0.4:0.625:0.294118:0.416667:14:4	0/1:71:305.78:-31,-1,-8:29:15:13:15:13:10:2:0:5:11:0.46:0.5:0.333333:0.357143:15:3	0/1:96:113.84:-13,-2,-11:24:16:7:16:6:9:1:1:7:3:0.27:0.7:0.5:0.583333:8:4	0/1:116:260.75:-27,-1,-13:35:22:12:21:12:13:1:0:8:11:0.36:0.4:0.285714:0.307692:15:3	0/1:14:15.11:-2,-1,-3:6:4:1:4:1:4:1:0:0:0:0.2:1.25:0.833333:0.833333:5:4	0/1:83:83.85:-11,-2,-13:24:17:6:17:5:8:1:0:9:4:0.23:0.545455:0.428571:0.428571:6:4	0/1:56:182.85:-19,-1,-6:21:12:9:11:8:5:2:1:6:4:0.42:0.6:0.428571:0.461538:10:4	0/1:140:140.7:-18,-4,-26:44:34:10:34:9:21:3:1:13:4:0.21:0.833333:0.526316:0.625:9:4	0/1:71:71.76:-12,-5,-24:38:30:7:30:6:19:1:1:11:3:0.17:0.5:0.352941:0.4:7:4	0/1:123:257.75:-27,-1,-14:37:23:13:22:12:13:6:1:9:4:0.35:0.5:0.375:0.4:16:4	0/1:98:164.82:-18,-1,-11:27:17:9:17:8:9:2:1:8:4:0.32:0.888889:0.470588:0.727273:9:4	0/1:50:107.89:-12,-1,-6:17:10:6:9:5:5:1:0:4:4:0.36:0.285714:0.181818:0.2:8:4	0/1:29:116.92:-12,-1,-4:14:7:6:6:5:3:0:1:3:3:0.45:0.666667:0.428571:0.461538:14:4	0/1:163:188.74:-21,-3,-19:39:28:11:27:10:18:0:0:9:9:0.27:1.44444:0.8125:1.08333:12:3	0/1:72:227.81:-24,-1,-8:26:15:11:14:10:7:2:2:7:5:0.42:1:0.818182:0.692308:12:4	0/1:116:116.78:-15,-3,-18:33:24:8:24:7:15:2:0:9:5:0.23:1.18182:0.8125:0.866667:7:4	0/1:39:215.85:-22,-1,-5:20:9:10:9:9:5:3:0:4:5:0.5:0.5:0.375:0.4:11:4	0/1:23:23.87:-6,-3,-16:24:20:3:19:3:14:0:0:5:2:0.14:0.9:0.818182:0.75:7:1	0/1:86:86.79:-12,-3,-19:33:25:7:25:6:17:0:0:8:5:0.19:1.2:0.857143:0.923077:13:4	0/1:114:131.81:-15,-2,-14:27:19:8:19:7:11:2:0:8:4:0.27:0.7:0.368421:0.538462:11:4	0/1:86:143.84:-16,-1,-10:24:16:8:15:7:9:2:1:6:3:0.32:1.11111:0.588235:0.666667:5:4	0/0:21:0.03:-2,-4,-15:20:17:2:16:1:8:0:1:8:0:0.059:0.666667:0.5:0.545455:10:-1	0/1:40:137.89:-15,-1,-5:15:8:6:8:6:0:0:0:8:6:0.43:0.5:0.416667:0.384615:14:4	0/0:21:0.03:-2,-4,-15:19:16:2:16:1:9:1:0:7:0:0.059:1:0.909091:0.833333:7:-1	0/1:119:155.8:-18,-2,-14:30:20:9:20:8:11:0:1:9:6:0.29:0.8:0.470588:0.666667:12:4	0/1:59:155.86:-17,-1,-7:21:12:8:11:7:7:2:0:4:4:0.39:0.7:0.5:0.583333:9:4	0/1:65:65.88:-9,-2,-11:20:15:5:14:4:8:1:0:6:2:0.22:0.7:0.875:0.583333:4:4	0/1:50:107.89:-12,-1,-6:16:9:6:9:5:4:1:1:5:2:0.36:0.8:0.533333:0.615385:6:4	0/1:89:89.86:-11,-2,-11:22:15:6:15:5:9:1:1:6:3:0.25:0.5:0.357143:0.416667:9:4	0/1:81:197.82:-21,-1,-9:27:16:10:15:9:8:2:0:7:6:0.38:0.333333:0.235294:0.285714:12:4	0/1:123:257.75:-27,-1,-14:36:22:13:22:12:14:2:1:8:9:0.35:0.636364:0.5:0.538462:13:3	0/1:14:15.04:-4,-2,-11:17:13:3:13:2:7:0:1:6:1:0.13:0.75:0.428571:0.461538:6:4	0/1:47:47.9:-6,-2,-9:16:11:4:11:3:8:2:0:3:1:0.21:0.7:0.7:0.5:11:4	0/1:122:122.8:-15,-3,-16:31:23:8:22:7:11:2:0:11:4:0.24:1.16667:0.933333:0.933333:10:4	0/1:3:103.47:-11,-1,-1:8:3:5:2:4:1:1:0:1:2:0.67:0.8:0.5:0.571429:4:4	0/1:114:131.81:-15,-2,-14:28:19:8:19:7:11:0:0:8:6:0.27:0.666667:0.571429:0.533333:15:4
1	885496	7213	N	<DUP>	180.8	.	AC=96;ALG=PROD;AN=146;CIEND=-50,30;CIEND95=-8,8;CIPOS=-157,49;CIPOS95=-19,19;END=887011;EVENT=NA;GCF=0.558047;IMPRECISE=TRUE;MSHQ=2.7143;PE=22;SNAME=ACT_13:19,MAZ-7:17,ACT_7:13,pen-5:14,MOLL_S2:14;SR=0;STRANDS=-+:22;SU=22;SVLEN=1515;SVTYPE=DUP;DEPTH=1.1537490243902437,1.1289632142857142,1.2902530555555556,1.1158215365853659,1.074431214285714,1.010294277777778	GT:GQ:SQ:GL:DP:RO:AO:QR:QA:RS:AS:ASC:RP:AP:AB:DHFC:DHFFC:DHBFC:SHQ	1/1:10:116.83:-13,-2,-1:21:12:9:12:9:0:0:0:12:9:0.43:1.83333:1.29412:1.57143:-1	1/1:11:128.57:-14,-2,-1:24:14:10:14:10:0:0:0:14:10:0.42:1.83333:1.15789:1.375:-1	1/1:13:123.51:-14,-3,-1:18:8:9:8:9:0:0:0:8:9:0.53:1.54545:1.21429:1.21429:-1	1/1:0:66.6:-7,-1,-1:22:16:6:16:6:0:0:0:16:6:0.27:2.1:1.4:1.5:-1	0/1:4:17.3:-2,-1,-1:14:11:2:11:2:0:0:0:11:2:0.15:2.11111:1.35714:1.58333:1	1/1:11:118.48:-13,-2,-1:21:11:9:11:9:0:0:0:11:9:0.45:2:1.06667:1.33333:-1	1/1:6:78.43:-9,-1,-1:15:8:6:8:6:0:0:0:8:6:0.43:1.5:1.07143:1.07143:-1	1/1:14:145.36:-16,-3,-1:24:13:11:13:11:0:0:0:13:11:0.46:1.6:1.14286:1.33333:-1	1/1:2:59.23:-6,-1,-1:17:11:5:11:5:0:0:0:11:5:0.31:1.3:1.18182:1:-1	0/1:0:33.49:-4,-1,-1:13:9:3:9:3:0:0:0:9:3:0.25:1.625:1.3:1.08333:4	1/1:1:36.16:-4,-1,-1:11:7:3:7:3:0:0:0:7:3:0.3:1.36364:1.25:1.07143:-1	1/1:8:101.83:-11,-2,-1:21:12:8:12:8:0:0:0:12:8:0.4:1.8:1.28571:1.38462:-1	1/1:13:143.67:-15,-2,-1:26:14:11:14:11:0:0:0:14:11:0.44:2.25:1.22727:1.6875:-1	0/1:6:14.09:-2,-1,-1:17:14:2:14:2:0:0:0:14:2:0.12:1.83333:1.46667:1.46667:1	1/1:1:67.97:-7,-1,-1:22:15:6:15:6:0:0:0:15:6:0.29:1.5:0.947368:1.2:-1	1/1:4:73.78:-8,-1,-1:18:11:6:11:6:0:0:0:11:6:0.35:1.77778:1.33333:1.45455:-1	1/1:1:47.68:-5,-1,-1:13:9:4:9:4:0:0:0:9:4:0.31:1.71429:1.2:1.2:-1	1/1:15:136.97:-15,-3,-1:19:9:10:9:10:0:0:0:9:10:0.53:1.77778:1:1.23077:-1	1/1:21:170.76:-19,-4,-2:20:7:12:7:12:0:0:0:7:12:0.63:2:1.28571:1.5:-1	1/1:11:98.31:-11,-2,-1:12:5:7:5:7:0:0:0:5:7:0.58:1.55556:1.27273:1.07692:-1	1/1:0:46.3:-5,-1,-1:15:10:4:10:4:0:0:0:10:4:0.29:1.72727:1.35714:1.26667:-1	1/1:15:138.66:-15,-3,-2:19:8:10:8:10:0:0:0:8:10:0.56:1.41667:1.13333:1.13333:-1	0/1:0:23.34:-3,-1,-1:8:6:2:6:2:0:0:0:6:2:0.25:1.5:1.5:1.25:4	1/1:0:34.8:-4,-1,-1:11:8:3:8:3:0:0:0:8:3:0.27:1.8:2:1.38462:-1	1/1:7:100.22:-11,-2,-1:22:13:8:13:8:0:0:0:13:8:0.38:1.7:1.30769:1.30769:-1	1/1:14:147.05:-16,-3,-1:24:12:11:12:11:0:0:0:12:11:0.48:2.44444:1.22222:1.46667:-1	1/1:4:63.66:-7,-1,-1:14:8:5:8:5:0:0:0:8:5:0.38:1.55556:1.4:1.27273:-1	1/1:0:44.95:-5,-1,-1:16:11:5:11:4:6:1:0:5:3:0.27:1.1:1:0.846154:-1	1/1:3:60.68:-7,-1,-1:16:10:5:10:5:0:0:0:10:5:0.33:1.4:1.4:1.16667:-1	0/1:3:39.92:-4,-1,-1:20:15:4:15:4:0:0:0:15:4:0.21:1.8:1.38462:1.5:4	1/1:5:65.19:-7,-1,-1:12:7:5:7:5:0:0:0:7:5:0.42:1.3:1:1.08333:-1	0/1:0:23.34:-3,-1,-1:9:6:2:6:2:0:0:0:6:2:0.25:1.1:1.1:0.916667:4	1/1:0:46.3:-5,-1,-1:15:10:4:10:4:0:0:0:10:4:0.29:1.6:1.14286:1.23077:-1	1/1:1:57.82:-6,-1,-1:18:12:5:12:5:0:0:0:12:5:0.29:1.5:1.15385:1.25:-1	1/1:3:70.81:-8,-1,-1:19:13:6:13:6:0:0:0:13:6:0.32:1.25:1:1.07143:-1	0/1:1:42.37:-5,-1,-1:18:13:4:13:4:0:0:0:13:4:0.24:1.54545:1.30769:1.30769:4	1/1:6:88.53:-10,-1,-1:19:11:7:11:7:0:0:0:11:7:0.39:1.5:0.923077:0.923077:-1	1/1:5:65.19:-7,-1,-1:12:7:5:7:5:0:0:0:7:5:0.42:1:0.625:0.714286:-1	1/1:8:113.55:-12,-2,-1:24:14:9:14:9:0:0:0:14:9:0.39:1.75:1.61538:1.4:-1	0/1:0:12.14:-1,-0,-0:6:4:1:4:1:0:0:0:4:1:0.2:1.6:0.888889:1.14286:4	1/1:1:37.55:-4,-1,-1:10:6:3:6:3:0:0:0:6:3:0.33:0.916667:0.647059:0.733333:-1
1	886143	526	N	<DEL>	410.7	.	AC=44;ALG=PROD;AN=146;CIEND=-6,5;CIEND95=0,0;CIPOS=-6,5;CIPOS95=0,0;END=886269;EVENT=NA;GCF=0.543307;IMPRECISE=FALSE;MSHQ=4;PE=8;SNAME=ACT_13:18,act-14:12,ACT_14:19,act1-1:23,ACT_7:11,ACT_5:12,act-4:19,ACT_19:12,ACT_4:18,ACT_22:13,ACT_9:20,ACT_18:13,act-8:14,ACT_8:11,ACT_6:14;SR=64;STRANDS=+-:72;SU=72;SVLEN=-126;SVTYPE=DEL;DEPTH=nan,1.7926037954545457,1.8990058620689654,nan,1.7629614772727278,2.2…	GT:GQ:SQ:GL:DP:RO:AO:QR:QA:RS:AS:ASC:RP:AP:AB:DHFC:DHFFC:DHBFC:DHSP:SHQ	0/1:175:338.65:-36,-2,-20:47:31:16:31:16:31:12:3:0:0:0.34:2.08333:1.31579:1.78571:12:4	0/1:119:362.7:-37,-1,-13:40:23:16:23:16:23:12:3:0:0:0.41:2.16667:1.2381:1.625:11:4	0/1:159:293.69:-31,-2,-18:42:28:14:28:14:28:8:5:0:0:0.33:2.27273:2.08333:1.78571:15:4	0/1:139:224.74:-24,-2,-16:36:24:11:24:11:24:10:0:0:0:0.31:2.4:1.6:1.71429:10:4	0/1:156:191.74:-22,-2,-18:37:26:10:26:10:26:7:2:0:0:0.28:2.66667:1.5:2:11:4	0/1:108:341.72:-35,-1,-12:37:21:15:21:15:21:12:2:0:0:0.42:2.125:1.13333:1.41667:12:4	0/1:160:215.73:-24,-2,-18:39:27:11:27:11:27:5:5:0:0:0.29:2.7:2.45455:1.92857:4:4	0/1:122:335.71:-35,-1,-13:39:23:15:23:15:23:9:5:0:0:0.39:3.1:2.38462:2.58333:5:4	0/1:20:353.85:-36,-1,-3:22:8:14:8:14:8:8:5:0:0:0.64:1.3:1.18182:1:6:4	0/1:102:188.8:-20,-1,-12:27:18:9:18:9:18:5:3:0:0:0.33:2.625:1.90909:1.75:3:4	0/0:87:0:-0,-9,-29:29:29:0:29:0:29:0:0:0:0:0:2.09091:2.3:1.64286:13:-1	0/1:197:197.69:-23,-3,-24:45:33:11:33:11:33:7:3:0:0:0.25:2.9:1.8125:2.23077:7:4	0/1:200:326.56:-36,-4,-30:61:44:17:44:17:44:10:6:0:0:0.28:3.5:2:2.625:18:4	0/1:197:197.69:-23,-3,-24:45:33:11:33:11:33:8:3:0:0:0.25:2.5:1.57895:2:6:4	0/1:135:200.76:-22,-2,-15:34:23:10:23:10:23:7:2:0:0:0.3:2.41667:1.8125:1.93333:11:4	0/1:125:125.8:-15,-2,-15:29:21:7:21:7:21:2:4:0:0:0.25:3.11111:2.15385:2.54545:8:4	0/1:78:95.87:-11,-1,-9:18:13:5:13:5:13:4:0:0:0:0.28:2.71429:1.72727:1.9:3:4	0/1:156:191.74:-22,-2,-18:36:26:10:26:10:26:8:1:0:0:0.28:2.88889:2.36364:2:7:4	0/1:90:323.75:-33,-1,-10:33:18:14:18:14:18:10:3:0:0:0.44:2.11111:1.11765:1.58333:12:4	0/1:95:95.81:-12,-3,-17:29:22:6:22:6:22:4:1:0:0:0.21:2.44444:1.83333:1.69231:4:4	0/1:144:170.76:-19,-2,-17:34:24:9:24:9:24:5:3:0:0:0.27:2.09091:1.27778:1.53333:12:4	0/1:151:167.76:-19,-3,-18:35:25:9:25:9:25:8:1:0:0:0.26:2:1.5:1.6:8:4	0/1:98:164.82:-18,-1,-11:26:17:8:17:8:17:5:2:0:0:0.32:1.3:1:1.08333:5:4	0/1:123:257.75:-27,-1,-14:35:22:12:22:12:22:8:3:0:0:0.35:2.8:1.75:2.15385:7:4	0/1:128:410.67:-42,-1,-14:43:25:18:25:18:25:10:7:0:0:0.42:2.9:2.07143:2.23077:10:4	0/1:194:194.68:-23,-4,-24:45:34:11:34:11:34:8:2:0:0:0.24:3.22222:1.70588:1.93333:12:4	0/1:70:176.84:-19,-1,-8:22:13:8:13:8:13:7:1:0:0:0.38:1.44444:1.18182:1.18182:5:4	0/1:26:26.81:-8,-5,-23:32:27:4:27:4:27:3:1:0:0:0.13:3.1:4.42857:2.38462:10:4	0/1:88:194.81:-21,-1,-10:26:16:9:16:9:16:8:0:0:0:0.36:1.7:1.30769:1.41667:7:4	0/1:173:173.71:-21,-3,-23:43:32:10:32:10:32:6:3:0:0:0.24:2.8:1.86667:2.33333:6:4	0/1:95:191.81:-21,-1,-11:27:17:9:17:9:17:7:1:0:0:0.35:1.7:1.41667:1.41667:9:4	0/1:53:53.92:-7,-1,-7:13:9:3:9:3:9:2:0:0:0:0.25:0.8:0.615385:0.666667:3:4	0/1:93:140.83:-16,-2,-11:24:16:7:16:7:16:5:2:0:0:0.3:1.5:1.15385:1.15385:8:4	0/1:121:128.81:-15,-2,-14:28:20:7:20:7:20:4:2:0:0:0.26:2.1:1.90909:1.75:8:4	0/1:130:176.78:-20,-2,-15:32:22:9:22:9:22:7:2:0:0:0.29:2.66667:2.28571:2.28571:9:4	0/1:177:182.72:-21,-3,-21:39:29:10:29:10:29:6:4:0:0:0.26:2.36364:1.85714:2:16:4	0/1:74:278.79:-29,-1,-8:28:15:12:15:12:15:10:1:0:0:0.44:1.75:1.55556:1.07692:6:4	0/1:50:50.85:-8,-3,-15:23:19:4:19:4:19:3:0:0:0:0.17:2.8:3.11111:2:6:4	0/1:200:203.64:-25,-4,-29:53:40:12:40:12:40:8:4:0:0:0.23:3.5:2.47059:2.8:15:4	0/1:24:92.94:-10,-1,-3:10:5:4:5:4:5:2:1:0:0:0.44:2:1.11111:1.42857:2:4	0/0:30:0:-3,-6,-25:31:28:2:28:2:28:0:1:0:0:0.067:3.08333:4.11111:2.46667:9:-1
1	886277	527	N	<DEL>	137.6	.	AC=27;ALG=PROD;AN=146;CIEND=-250,29;CIEND95=-92,9;CIPOS=-30,161;CIPOS95=-9,90;END=886967;EVENT=NA;GCF=0.554269;IMPRECISE=TRUE;MSHQ=3.1111;PE=4;SNAME=FBLL_S3:15;SR=0;STRANDS=+-:4;SU=4;SVLEN=-690;SVTYPE=DEL;DEPTH=nan,0.9831341851851852,1.1582501065217392,nan,0.8028658518518518,0.8843012108695653	GT:GQ:SQ:GL:DP:RO:AO:QR:QA:RS:AS:ASC:RP:AP:AB:DHFC:DHFFC:DHBFC:DHSP:SHQ	0/0:84:0:-6,-15,-58:70:64:5:64:4:42:0:0:22:4:0.059:1.91667:1.09524:1.64286:9:-1	0/0:108:0:-4,-15,-58:68:64:4:63:3:43:0:2:20:1:0.045:1.83333:0.916667:1.375:10:-1	0/1:26:26.68:-11,-8,-38:53:45:7:45:6:28:0:3:17:2:0.12:1.54545:1.0625:1.21429:12:4	0/0:24:0.02:-10,-12,-54:69:62:7:62:6:37:0:4:25:2:0.088:2:1.17647:1.42857:5:-1	0/0:78:0:-3,-11,-41:48:44:3:44:2:25:0:1:19:1:0.043:1.55556:0.7:1.16667:10:-1	0/0:27:0.01:-2,-4,-17:20:18:1:18:1:0:0:0:18:1:0.053:2:1:1.33333:12:-1	0/0:18:0.06:-7,-9,-37:48:42:5:42:4:28:0:1:14:2:0.087:1.3:0.8125:0.928571:6:-1	0/1:77:77.64:-15,-7,-37:56:47:9:46:8:31:0:5:15:2:0.15:1.3:0.684211:1.08333:5:4	0/0:57:0:-0,-6,-19:19:19:0:19:0:19:0:0:0:0:0:1.2:0.8:0.923077:6:-1	0/0:69:0:-1,-8,-31:35:32:2:32:1:17:0:0:15:1:0.03:1.625:1.08333:1.08333:3:-1	0/1:59:59.74:-11,-5,-28:43:35:7:34:6:24:0:0:10:6:0.15:1.36364:1:1.07143:13:1	0/0:96:0:-3,-13,-47:54:50:3:50:2:29:0:1:21:0:0.038:1.8:1.05882:1.38462:6:-1	0/0:36:0:-11,-15,-66:84:75:8:75:7:47:0:4:28:3:0.085:1.75:0.84:1.3125:11:-1	0/0:63:0:-6,-13,-51:63:57:5:57:4:35:0:3:22:0:0.066:1.41667:0.894737:1.13333:6:-1	0/0:69:0:-5,-12,-46:54:50:3:50:3:29:0:1:21:2:0.057:1.41667:0.809524:1.13333:10:-1	0/1:41:41.64:-13,-8,-41:57:49:8:49:7:28:0:2:21:4:0.12:1.88889:1.21429:1.54545:6:4	0/1:35:35.82:-8,-4,-20:30:25:5:24:4:11:0:3:13:1:0.14:1.71429:0.923077:1.2:3:4	0/0:21:0.03:-5,-7,-30:40:35:4:34:3:20:0:1:14:2:0.081:1.22222:0.578947:0.846154:8:-1	0/0:75:0:-1,-9,-33:37:35:2:34:1:22:0:1:12:0:0.029:2:1.05882:1.5:10:-1	0/1:17:17.85:-7,-6,-26:36:31:5:30:4:17:0:2:13:2:0.12:1.11111:0.769231:0.769231:5:4	0/1:137:137.63:-20,-6,-34:56:45:11:44:10:29:0:3:15:7:0.19:1.45455:0.888889:1.06667:8:4	0/1:41:41.76:-9,-5,-26:38:32:6:31:5:18:0:2:13:3:0.14:1.41667:0.809524:1.13333:7:4	0/0:78:0:-0,-8,-26:28:27:1:26:0:15:0:0:11:0:0:1.5:1.15385:1.25:4:-1	0/0:27:0.01:-5,-8,-32:42:37:4:36:3:20:0:2:16:1:0.077:1.3:1:1:6:-1	0/0:54:0:-5,-10,-41:50:46:4:45:3:27:0:2:18:1:0.062:1.7:1.21429:1.30769:8:-1	0/0:66:0:-5,-11,-45:55:50:4:49:3:32:0:0:17:3:0.058:2.22222:0.869565:1.33333:10:-1	0/0:99:0:-0,-10,-33:34:34:0:33:0:18:0:0:15:0:0:1.66667:1.36364:1.36364:4:-1	0/0:57:0:-3,-9,-34:41:37:3:37:2:22:0:0:15:1:0.051:0.6:0.461538:0.461538:8:-1	0/0:18:0.06:-7,-9,-37:48:43:5:42:4:25:0:1:17:3:0.087:1.2:0.857143:1:5:-1	0/0:42:0:-3,-7,-29:35:32:2:32:2:32:0:1:0:0:0.059:1.5:0.882353:1.25:3:-1	0/1:68:68.75:-12,-5,-25:39:32:7:31:6:19:0:2:12:4:0.16:1.2:0.8:1:8:4	0/0:0:2.98:-2,-2,-8:11:9:1:9:1:0:0:0:9:1:0.1:0.9:0.692308:0.75:3:-1	0/1:8:9.25:-9,-8,-36:50:43:6:42:5:26:0:2:16:3:0.11:1.6:1:1.23077:7:4	0/0:87:0:-3,-12,-44:51:47:3:47:2:29:0:0:18:1:0.041:1.6:1.06667:1.33333:6:-1	0/1:26:26.62:-12,-10,-46:63:55:7:54:7:34:0:5:20:1:0.11:1.33333:0.842105:1.14286:9:4	0/1:74:74.64:-15,-7,-38:57:48:9:47:8:28:0:1:19:7:0.15:1.27273:0.875:1.07692:7:4	0/0:120:0:-0,-12,-40:41:40:0:40:0:26:0:0:14:0:0:1.75:1:1.07692:7:-1	0/1:71:71.82:-10,-3,-16:28:21:6:21:5:10:0:1:11:3:0.19:0.8:0.470588:0.571429:7:4	0/0:30:0:-8,-11,-48:62:56:6:55:5:31:1:2:24:1:0.083:1.91667:1.15:1.53333:12:-1	0/0:33:0:-0,-3,-11:11:11:0:11:0:11:0:0:0:0:0:1.6:0.8:1.14286:2:-1	0/1:116:116.66:-18,-6,-33:53:42:10:42:9:28:0:2:14:7:0.18:0.666667:0.421053:0.533333:8:4
1	899972	528	N	<DEL>	374.8	.	AC=60;ALG=PROD;AN=146;CIEND=-311,49;CIEND95=-20,20;CIPOS=-50,422;CIPOS95=-22,22;END=900376;EVENT=NA;GCF=0.538272;IMPRECISE=TRUE;MSHQ=3.85;PE=23;SNAME=ACT_15:15,GMBLL_S4:15,ACT_18:14,MAZ-7:19,ACT_21:13;SR=0;STRANDS=+-:23;SU=23;SVLEN=-404;SVTYPE=DEL;smoove_gene=SBF1|gene:1:405;DEPTH=nan,0.3668678333333333,0.7503239230769231,nan,0.27564131833333333,0.5462420769230769	GT:GQ:SQ:GL:DP:RO:AO:QR:QA:RS:AS:ASC:RP:AP:AB:DHFC:DHFFC:DHBFC:DHSP:SHQ	0/1:31:167.89:-17,-1,-4:15:7:7:7:7:0:0:0:7:7:0.5:0.5:0.375:0.428571:9:4	0/1:31:89.93:-10,-1,-4:11:6:4:6:4:0:0:0:6:4:0.4:0.333333:0.2:0.25:4:4	0/1:15:45.07:-5,-1,-2:6:3:2:3:2:0:0:0:3:2:0.4:0.181818:0.117647:0.142857:7:4	0/1:33:140.9:-15,-1,-4:14:7:6:7:6:0:0:0:7:6:0.46:0.5:0.294118:0.357143:7:4	0/1:17:96.01:-10,-1,-2:9:4:4:4:4:0:0:0:4:4:0.5:0.222222:0.117647:0.166667:4:4	0/1:33:140.9:-15,-1,-4:14:7:6:7:6:0:0:0:7:6:0.46:0.375:0.142857:0.25:10:4	0/1:8:9.47:-2,-1,-5:8:6:1:6:1:0:0:0:6:1:0.14:1:0.526316:0.714286:3:1	0/1:45:83.91:-9,-1,-5:13:8:4:8:4:0:0:0:8:4:0.33:0.3:0.1875:0.25:4:4	0/0:66:0:-0,-7,-22:24:22:1:22:0:12:0:0:10:0:0:1.2:0.666667:0.923077:4:-1	0/1:17:173.98:-18,-1,-2:13:5:7:5:7:0:0:0:5:7:0.58:0.375:0.166667:0.25:9:4	0/0:6:0.96:-2,-3,-10:13:11:1:11:1:0:0:0:11:1:0.083:1.18182:0.764706:0.928571:4:-1	0/1:52:80.91:-9,-1,-6:14:9:4:9:4:0:0:0:9:4:0.31:0.4:0.235294:0.307692:5:4	0/1:38:86.92:-9,-1,-5:12:7:4:7:4:0:0:0:7:4:0.36:0.416667:0.263158:0.3125:5:4	0/1:34:62.93:-7,-1,-4:10:6:3:6:3:0:0:0:6:3:0.33:0.416667:0.263158:0.333333:5:4	0/1:70:176.84:-19,-1,-8:21:13:8:13:8:0:0:0:13:8:0.38:0.416667:0.238095:0.333333:8:4	0/1:41:59.93:-7,-1,-5:11:7:3:7:3:0:0:0:7:3:0.3:0.222222:0.153846:0.181818:3:4	0/1:35:35.95:-5,-1,-5:9:6:2:6:2:0:0:0:6:2:0.25:0.142857:0.0769231:0.1:3:4	0/1:14:201.04:-21,-1,-2:14:5:8:5:8:0:0:0:5:8:0.62:0.444444:0.25:0.307692:10:4	0/1:6:282.67:-29,-1,-2:16:5:11:5:11:0:0:0:5:11:0.69:0.333333:0.157895:0.25:10:4	0/1:31:89.93:-10,-1,-4:11:6:4:6:4:0:0:0:6:4:0.4:0.444444:0.235294:0.307692:4:4	0/1:35:191.87:-20,-1,-4:17:8:8:8:8:0:0:0:8:8:0.5:0.454545:0.277778:0.333333:10:4	0/1:36:113.91:-12,-1,-4:13:7:5:7:5:0:0:0:7:5:0.42:0.5:0.375:0.4:6:4	0/1:8:126.54:-13,-1,-1:9:3:5:3:5:0:0:0:3:5:0.62:0.3:0.2:0.25:6:4	0/1:29:116.92:-12,-1,-4:12:6:5:6:5:0:0:0:6:5:0.45:0.2:0.125:0.153846:9:4	0/1:29:29.94:-4,-1,-6:11:8:2:8:2:0:0:0:8:2:0.2:0.4:0.222222:0.307692:6:4	0/1:40:137.89:-15,-1,-5:15:8:6:8:6:0:0:0:8:6:0.43:0.666667:0.24:0.4:6:4	0/1:40:137.89:-15,-1,-5:15:8:6:8:6:0:0:0:8:6:0.43:0.222222:0.142857:0.181818:8:4	0/1:52:80.91:-9,-1,-6:14:9:4:9:4:0:0:0:9:4:0.31:0.9:0.5625:0.692308:6:4	0/1:41:59.93:-7,-1,-5:11:7:3:7:3:0:0:0:7:3:0.3:0.4:0.222222:0.333333:4:4	0/1:48:56.92:-7,-1,-6:12:8:3:8:3:0:0:0:8:3:0.27:0.2:0.125:0.166667:3:4	0/1:57:104.89:-12,-1,-7:16:10:5:10:5:0:0:0:10:5:0.33:0.6:0.4:0.5:7:4	0/1:35:35.95:-5,-1,-5:9:6:2:6:2:0:0:0:6:2:0.25:0.4:0.4:0.333333:3:4	0/1:27:65.95:-7,-1,-3:9:5:3:5:3:0:0:0:5:3:0.38:0.5:0.333333:0.384615:4:4	0/1:47:134.88:-14,-1,-6:16:9:6:9:6:0:0:0:9:6:0.4:0.6:0.4:0.5:7:4	0/1:42:188.86:-20,-1,-5:18:9:8:9:8:0:0:0:9:8:0.47:0.833333:0.47619:0.714286:13:4	0/1:19:146.96:-15,-1,-3:12:5:6:5:6:0:0:0:5:6:0.55:0.454545:0.294118:0.384615:5:4	0/1:29:116.92:-12,-1,-4:12:6:5:6:5:0:0:0:6:5:0.45:0.25:0.105263:0.153846:5:4	0/1:85:92.87:-11,-2,-10:20:14:5:14:5:0:0:0:14:5:0.26:1:0.47619:0.714286:6:4	0/1:41:59.93:-7,-1,-5:11:7:3:7:3:0:0:0:7:3:0.3:0.416667:0.277778:0.333333:4:4	0/1:29:116.92:-12,-1,-4:11:6:5:6:5:0:0:0:6:5:0.45:1.6:0.727273:1.14286:7:4	0/0:33:0:-0,-3,-11:12:11:0:11:0:6:0:0:5:0:0:0.333333:0.2:0.266667:2:-1
1	993575	529	N	<DEL>	443.1	.	AC=8;ALG=PROD;AN=146;CIEND=-26,28;CIEND95=0,0;CIPOS=-29,28;CIPOS95=0,0;END=993755;EVENT=NA;GCF=0.519337;IMPRECISE=FALSE;MSHQ=4;PE=0;SNAME=PIS-4:14,PIS-3:20;SR=16;STRANDS=+-:16;SU=16;SVLEN=-180;SVTYPE=DEL;smoove_gene=TNPO3|gene:1:181;DEPTH=0.0,0.7533211666666667,1.2438376515151517,0.0,0.6410643333333333,1.0825374242424244	GT:GQ:SQ:GL:DP:RO:AO:QR:QA:RS:AS:ASC:RP:AP:AB:DHFC:DHFFC:DHBFC:DHSP:SHQ	0/0:57:0:-0,-6,-19:19:19:0:19:0:19:0:0:0:0:0:1.08333:0.8125:0.928571:1:-1	0/1:20:20.89:-6,-4,-17:24:20:3:20:3:20:2:0:0:0:0.13:1.41667:1:1.13333:0:4	0/0:48:0:-0,-5,-16:16:16:0:16:0:16:0:0:0:0:0:1:0.733333:0.846154:0:-1	0/0:60:0:-0,-6,-20:20:20:0:20:0:20:0:0:0:0:0:2.6:1.625:2:0:-1	0/0:27:0.01:-0,-3,-9:9:9:0:9:0:9:0:0:0:0:0:1.11111:0.769231:0.909091:0:-1	0/0:24:0.02:-0,-2,-8:8:8:0:8:0:8:0:0:0:0:0:0.75:0.6:0.545455:0:-1	0/0:75:0:-0,-8,-25:25:25:0:25:0:25:0:0:0:0:0:1.9:1.26667:1.46154:1:-1	0/0:39:0:-0,-4,-13:13:13:0:13:0:13:0:0:0:0:0:2:1.33333:1.66667:0:-1	0/0:60:0:-0,-6,-20:20:20:0:20:0:20:0:0:0:0:0:1.4:0.933333:1.16667:0:-1	0/0:78:0:-0,-8,-26:26:26:0:26:0:26:0:0:0:0:0:2:1.45455:1.45455:0:-1	0/0:51:0:-0,-5,-17:17:17:0:17:0:17:0:0:0:0:0:1.63636:1.28571:1.38462:0:-1	0/0:30:0:-0,-3,-10:10:10:0:10:0:10:0:0:0:0:0:0.7:0.583333:0.538462:0:-1	0/0:90:0:-0,-9,-30:30:30:0:30:0:30:0:0:0:0:0:1.58333:1.11765:1.26667:0:-1	0/0:39:0:-0,-4,-13:13:13:0:13:0:13:0:0:0:0:0:1.16667:0.933333:1:0:-1	0/0:54:0:-0,-5,-18:18:18:0:18:0:18:0:0:0:0:0:1.66667:1.11111:1.33333:0:-1	0/0:27:0.01:-0,-3,-9:9:9:0:9:0:9:0:0:0:0:0:0.444444:0.444444:0.363636:0:-1	0/0:33:0:-0,-3,-11:11:11:0:11:0:11:0:0:0:0:0:1.42857:0.833333:1.11111:0:-1	0/0:54:0:-0,-5,-18:18:18:0:18:0:18:0:0:0:0:0:1.55556:1.16667:1.16667:0:-1	0/0:48:0:-0,-5,-16:16:16:0:16:0:16:0:0:0:0:0:2.55556:1.76923:2.09091:1:-1	0/0:66:0:-0,-7,-22:22:22:0:22:0:22:0:0:0:0:0:1.88889:1.21429:1.41667:0:-1	0/0:39:0:-0,-4,-13:13:13:0:13:0:13:0:0:0:0:0:1.36364:0.882353:1.07143:0:-1	0/0:66:0:-0,-7,-22:22:22:0:22:0:22:0:0:0:0:0:1.16667:1.07692:1:0:-1	0/0:45:0:-0,-5,-15:15:15:0:15:0:15:0:0:0:0:0:1.8:1.63636:1.63636:0:-1	0/0:21:0.03:-0,-2,-7:7:7:0:7:0:7:0:0:0:0:0:1.1:0.846154:0.916667:0:-1	0/0:27:0.01:-0,-3,-9:9:9:0:9:0:9:0:0:0:0:0:1.2:1.2:1:0:-1	0/0:51:0:-0,-5,-17:17:17:0:17:0:17:0:0:0:0:0:2.11111:1.11765:1.46154:0:-1	0/0:48:0:-0,-5,-16:16:16:0:16:0:16:0:0:0:0:0:1.22222:0.846154:1:0:-1	0/0:63:0:-0,-6,-21:21:21:0:21:0:21:0:0:0:0:0:1.6:1.33333:1.33333:1:-1	0/0:63:0:-0,-6,-21:21:21:0:21:0:21:0:0:0:0:0:1.5:1.36364:1.25:0:-1	0/0:54:0:-0,-5,-18:18:18:0:18:0:18:0:0:0:0:0:1.2:1:1:1:-1	0/0:45:0:-0,-5,-15:15:15:0:15:0:15:0:0:0:0:0:1.3:1:1.18182:0:-1	0/0:45:0:-0,-5,-15:15:15:0:15:0:15:0:0:0:0:0:1.1:1:1:0:-1	0/0:45:0:-0,-5,-15:15:15:0:15:0:15:0:0:0:0:0:1.6:1.14286:1.33333:0:-1	0/0:48:0:-0,-5,-16:16:16:0:16:0:16:0:0:0:0:0:1.6:1.33333:1.33333:1:-1	0/0:45:0:-0,-5,-15:15:15:0:15:0:15:0:0:0:0:0:1.08333:1:1:0:-1	0/0:60:0:-0,-6,-20:20:20:0:20:0:20:0:0:0:0:0:1.18182:1.08333:1:0:-1	0/0:48:0:-0,-5,-16:16:16:0:16:0:16:0:0:0:0:0:1.375:1:1:0:-1	0/0:72:0:-0,-7,-24:24:24:0:24:0:24:0:0:0:0:0:2.1:1.3125:1.61538:1:-1	0/0:69:0:-0,-7,-23:23:23:0:23:0:23:0:0:0:0:0:1.75:1.3125:1.5:0:-1	0/0:39:0:-0,-4,-13:13:13:0:13:0:13:0:0:0:0:0:2.4:1.5:2:0:-1	0/0:30:0:-0,-3,-10:10:10:0:10:0:10:0:0:0:0:0:1:0.8:0.857143:0:-1
1	1240700	530	N	<DEL>	266.7	.	AC=71;ALG=PROD;AN=146;CIEND=-182,47;CIEND95=-9,9;CIPOS=-30,301;CIPOS95=-22,22;END=1241953;EVENT=NA;GCF=0.568581;IMPRECISE=TRUE;MSHQ=3.9048;PE=61;SNAME=pen-5:15,act1-1:24,ACT_13:20,ACT_5:13,ACTT_2:15,ACT_4:19,ACT_18:15,act-9:7,ACT_14:20,ACT_25:12,ACT_3:14,act-4:20,act-8:15,act-14:13;SR=0;STRANDS=+-:61;SU=61;SVLEN=-1253;SVTYPE=DEL;smoove_gene=CPA4|gene:1:1254,CPA4|downstream:1:1254,|upstream:1:1254…	GT:GQ:SQ:GL:DP:RO:AO:QR:QA:RS:AS:ASC:RP:AP:AB:DHFC:DHFFC:DHBFC:DHSP:SHQ	0/1:35:35.95:-5,-1,-5:9:6:2:6:2:0:0:0:6:2:0.25:0:0:0:4:4	0/1:26:143.91:-15,-1,-3:12:6:6:6:6:0:0:0:6:6:0.5:0:0:0:9:4	0/1:12:150.14:-16,-1,-2:11:4:6:4:6:0:0:0:4:6:0.6:0:0:0:7:4	0/1:8:126.54:-13,-1,-1:9:3:5:3:5:0:0:0:3:5:0.62:0:0:0:9:4	1/1:4:266.74:-28,-1,-1:14:3:10:3:10:0:0:0:3:10:0.77:0:0:0:13:-1	0/1:44:44.9:-6,-2,-9:15:12:3:12:3:0:0:0:12:3:0.2:0.125:0.0384615:0.0833333:4:4	0/1:41:59.93:-7,-1,-5:10:7:3:7:3:0:0:0:7:3:0.3:0:0:0:5:4	0/1:24:92.94:-10,-1,-3:9:5:4:5:4:0:0:0:5:4:0.44:0:0:0:5:4	0/1:11:12.23:-2,-1,-4:7:5:1:5:1:0:0:0:5:1:0.17:0.1:0.0555556:0.0769231:4:4	0/1:24:92.94:-10,-1,-3:10:5:4:5:4:0:0:0:5:4:0.44:0:0:0:5:4	0/1:34:62.93:-7,-1,-4:10:6:3:6:3:0:0:0:6:3:0.33:0:0:0:7:4	0/1:22:119.94:-13,-1,-3:11:5:5:5:5:0:0:0:5:5:0.5:0.1:0.0625:0.0769231:6:4	0/1:16:251.96:-26,-1,-3:17:6:10:6:10:0:0:0:6:10:0.62:0:0:0:14:4	0/1:12:150.14:-16,-1,-2:10:4:6:4:6:0:0:0:4:6:0.6:0:0:0:7:4	0/1:8:126.54:-13,-1,-1:8:3:5:3:5:0:0:0:3:5:0.62:0:0:0:6:4	0/1:24:92.94:-10,-1,-3:10:5:4:5:4:0:0:0:5:4:0.44:0:0:0:6:4	0/1:20:68.99:-7,-1,-3:8:4:3:4:3:0:0:0:4:3:0.43:0:0:0:6:4	0/1:31:89.93:-10,-1,-4:11:6:4:6:4:0:0:0:6:4:0.4:0:0:0:8:4	0/1:13:72.15:-8,-1,-2:7:3:3:3:3:0:0:0:3:3:0.5:0:0:0:4:4	0/1:10:99.29:-10,-1,-2:8:3:4:3:4:0:0:0:3:4:0.57:0:0:0:6:4	1/1:0:81.32:-8,-1,-1:5:1:3:1:3:0:0:0:1:3:0.75:0:0:0:6:-1	0/1:35:35.95:-5,-1,-5:9:6:2:6:2:0:0:0:6:2:0.25:0.0833333:0.0588235:0.0666667:5:4	0/1:35:35.95:-5,-1,-5:9:6:2:6:2:0:0:0:6:2:0.25:0:0:0:3:4	1/1:1:159.66:-17,-1,-1:9:2:6:2:6:0:0:0:2:6:0.75:0:0:0:7:-1	0/0:51:0:-0,-5,-17:19:17:1:17:0:10:0:0:7:0:0:0:0:0:3:-1	0/1:26:143.91:-15,-1,-3:13:6:6:6:6:0:0:0:6:6:0.5:0.111111:0.04:0.0666667:8:4	0/1:11:12.23:-2,-1,-4:7:5:1:5:1:0:0:0:5:1:0.17:0.111111:0.0625:0.0909091:6:4	0/1:27:65.95:-7,-1,-3:8:5:3:5:3:0:0:0:5:3:0.38:0.1:0.0666667:0.0769231:4:4	0/1:35:35.95:-5,-1,-5:9:6:2:6:2:0:0:0:6:2:0.25:0:0:0:3:4	0/1:26:143.91:-15,-1,-3:12:6:6:6:6:0:0:0:6:6:0.5:0:0:0:9:4	0/1:7:204.6:-21,-1,-2:13:4:8:4:8:0:0:0:4:8:0.67:0:0:0:9:4	0/1:13:72.15:-8,-1,-2:6:3:3:3:3:0:0:0:3:3:0.5:0:0:0:4:4	0/1:6:75.87:-8,-1,-1:5:2:3:2:3:0:0:0:2:3:0.6:0:0:0:5:4	0/1:8:126.54:-13,-1,-1:9:3:5:3:5:0:0:0:3:5:0.62:0:0:0:6:4	0/1:8:126.54:-13,-1,-1:9:3:5:3:5:0:0:0:3:5:0.62:0:0:0:7:4	1/1:1:159.66:-17,-1,-1:9:2:6:2:6:0:0:0:2:6:0.75:0:0:0:8:-1	0/1:13:72.15:-8,-1,-2:7:3:3:3:3:0:0:0:3:3:0.5:0:0:0:5:4	0/1:34:62.93:-7,-1,-4:10:6:3:6:3:0:0:0:6:3:0.33:0.2:0.0952381:0.142857:6:4	0/1:8:126.54:-13,-1,-1:8:3:5:3:5:0:0:0:3:5:0.62:0:0:0:6:4	0/1:5:153.97:-16,-1,-1:10:3:6:3:6:0:0:0:3:6:0.67:0:0:0:8:4	0/1:23:23.94:-4,-2,-8:13:10:2:10:2:0:0:0:10:2:0.17:0.0833333:0.0526316:0.0666667:4:4
1	1428449	531	N	<DEL>	472.7	.	AC=21;ALG=PROD;AN=146;CIEND=-5,4;CIEND95=0,0;CIPOS=-5,4;CIPOS95=0,0;END=1428545;EVENT=NA;GCF=0.350515;IMPRECISE=FALSE;MSHQ=4;PE=2;SNAME=MAZ-3:14,MAZ-4:17,pis-6:19,MAZ-2:12,MAZ-6:16,MAZ-7:20,MAZ-8:12,PIS-6:9,pis-5:19;SR=59;STRANDS=+-:61;SU=61;SVLEN=-96;SVTYPE=DEL;smoove_gene=TASOR2|upstream:1:97;DEPTH=0.0,0.7396154285714286,1.5237636779661017,0.0,0.4965528571428572,1.1014516610169491	GT:GQ:SQ:GL:DP:RO:AO:QR:QA:RS:AS:ASC:RP:AP:AB:DHFC:DHFFC:DHBFC:DHSP:SHQ	0/0:57:0:-0,-6,-19:19:19:0:19:0:19:0:0:0:0:0:1.33333:1:1.45455:0:-1	0/0:87:0:-0,-9,-29:29:29:0:29:0:29:0:0:0:0:0:1.91667:1.64286:2.09091:1:-1	0/0:78:0:-0,-8,-26:26:26:0:26:0:26:0:0:0:0:0:1.90909:1.61538:2.1:0:-1	0/0:60:0:-0,-6,-20:20:20:0:20:0:20:0:0:0:0:0:1.7:1.54545:1.88889:1:-1	0/0:48:0:-0,-5,-16:16:16:0:16:0:16:0:0:0:0:0:1.11111:1.11111:1.25:0:-1	0/0:45:0:-0,-5,-15:15:15:0:15:0:15:0:0:0:0:0:1.25:0.833333:1.42857:0:-1	0/0:54:0:-0,-5,-18:18:18:0:18:0:18:0:0:0:0:0:1.3:0.928571:1.44444:0:-1	0/0:9:0.52:-0,-1,-3:3:3:0:3:0:3:0:0:0:0:0:0.3:0.3:0.333333:0:-1	0/0:66:0:-0,-7,-22:22:22:0:22:0:22:0:0:0:0:0:1.9:1.35714:2.11111:0:-1	0/0:42:0:-0,-4,-14:14:14:0:14:0:14:0:0:0:0:0:1.25:0.769231:1.42857:1:-1	0/0:42:0:-0,-4,-14:14:14:0:14:0:14:0:0:0:0:0:0.818182:0.818182:0.9:0:-1	0/0:93:0:-0,-9,-31:31:31:0:31:0:31:0:0:0:0:0:2.4:1.5:2.4:1:-1	0/0:54:0:-0,-5,-18:18:18:0:18:0:18:0:0:0:0:0:1.16667:0.736842:1.4:1:-1	0/0:36:0:-0,-4,-12:12:12:0:12:0:12:0:0:0:0:0:0.833333:0.769231:0.909091:0:-1	0/0:72:0:-0,-7,-24:24:24:0:24:0:24:0:0:0:0:0:1.66667:1.33333:1.66667:1:-1	0/0:33:0:-0,-3,-11:11:11:0:11:0:11:0:0:0:0:0:0.888889:0.727273:0.888889:0:-1	0/0:39:0:-0,-4,-13:13:13:0:13:0:13:0:0:0:0:0:1.42857:0.833333:1.66667:1:-1	0/0:60:0:-0,-6,-20:20:20:0:20:0:20:0:0:0:0:0:1.77778:1.23077:2:1:-1	0/0:63:0:-0,-6,-21:21:21:0:21:0:21:0:0:0:0:0:1.77778:1.23077:2:0:-1	0/0:39:0:-0,-4,-13:13:13:0:13:0:13:0:0:0:0:0:1.22222:1:1.375:0:-1	0/0:48:0:-0,-5,-16:16:16:0:16:0:16:0:0:0:0:0:1:0.733333:1.1:0:-1	0/0:45:0:-0,-5,-15:15:15:0:15:0:15:0:0:0:0:0:1.08333:1:1.18182:0:-1	0/0:42:0:-0,-4,-14:14:14:0:14:0:14:0:0:0:0:0:1.1:1.1:1.22222:0:-1	0/0:75:0:-0,-8,-25:25:25:0:25:0:25:0:0:0:0:0:2.2:2.2:2.44444:1:-1	0/0:48:0:-0,-5,-16:16:16:0:16:0:16:0:0:0:0:0:1.3:1:1.44444:0:-1	0/0:72:0:-0,-7,-24:24:24:0:24:0:24:0:0:0:0:0:2.11111:1.11765:2.375:0:-1	0/0:54:0:-0,-5,-18:18:18:0:18:0:18:0:0:0:0:0:1.55556:1.16667:1.75:0:-1	0/0:84:0:-0,-8,-28:28:28:0:28:0:28:0:0:0:0:0:2:1.66667:2:1:-1	0/0:60:0:-0,-6,-20:20:20:0:20:0:20:0:0:0:0:0:1.5:1.5:1.66667:0:-1	0/0:36:0:-0,-4,-12:12:12:0:12:0:12:0:0:0:0:0:1.2:1:1.33333:0:-1	0/0:36:0:-0,-4,-12:12:12:0:12:0:12:0:0:0:0:0:1:1.11111:1.11111:1:-1	0/0:54:0:-0,-5,-18:18:18:0:18:0:18:0:0:0:0:0:1.5:1.25:1.5:0:-1	0/0:39:0:-0,-4,-13:13:13:0:13:0:13:0:0:0:0:0:1.1:0.846154:1.22222:0:-1	0/0:63:0:-0,-6,-21:21:21:0:21:0:21:0:0:0:0:0:1.6:1.6:1.77778:1:-1	0/0:42:0:-0,-4,-14:14:14:0:14:0:14:0:0:0:0:0:0.916667:0.846154:1:0:-1	0/0:42:0:-0,-4,-14:14:14:0:14:0:14:0:0:0:0:0:1:0.916667:1.1:0:-1	0/0:57:0:-0,-6,-19:19:19:0:19:0:19:0:0:0:0:0:2:1.33333:2.28571:1:-1	0/0:57:0:-0,-6,-19:19:19:0:19:0:19:0:0:0:0:0:1.6:1.14286:1.77778:1:-1	0/0:75:0:-0,-8,-25:25:25:0:25:0:25:0:0:0:0:0:1.5:1.125:1.5:0:-1	0/0:33:0:-0,-3,-11:11:11:0:11:0:11:0:0:0:0:0:1.8:1.5:2.25:1:-1	0/0:27:0.01:-0,-3,-9:9:9:0:9:0:9:0:0:0:0:0:0.5:0.5:0.545455:0:-1
1	2154100	9855	N	<INV>	293.8	.	AC=61;ALG=PROD;AN=146;CIEND=-30,337;CIEND95=-4,4;CIPOS=-30,292;CIPOS95=-5,5;END=2273812;EVENT=NA;GCF=0.445014;IMPRECISE=TRUE;MSHQ=3.7049;PE=198;SNAME=MORL_S1:20_1,GMBLL_S4:16_1,act-7:16_1,car-4:18_1,ACTT_2:17_1,ACT_7:15_1,act-8:16_1,PEN-2:13_1,act1-1:25_1,act-5:15_1,MAZ-8:13_1,PIS-3:21_1,MAZ-6:17_1,ACT_19:13_1,act-15:14_1,MAZ-2:13_1,PEN-3:12_1,ACT_23:10_1,act-4:21,ACT_16:12_1,FBLL_S3:16_1,ACT_20:…	GT:GQ:SQ:GL:DP:RO:AO:QR:QA:RS:AS:ASC:RP:AP:AB:DHFC:DHFFC:DHBFC:SHQ	0/1:80:80.78:-12,-4,-21:35:27:7:27:6:16:0:1:11:5:0.18:0.916667:0.733333:0.846154:4	0/1:200:284.61:-32,-3,-28:58:41:16:40:15:23:0:1:17:14:0.27:1:0.571429:0.857143:4	0/1:119:119.73:-16,-4,-24:42:32:9:32:8:18:0:1:14:7:0.2:1:0.647059:0.916667:4	0/1:85:92.87:-11,-2,-10:20:14:5:14:5:0:0:0:14:5:0.26:1:0.555556:0.909091:4	0/1:38:38.76:-9,-5,-27:39:32:6:32:5:20:0:0:12:5:0.14:1:0.9:0.9:1	0/1:96:113.84:-13,-2,-11:22:16:6:16:6:0:0:0:16:6:0.27:1:0.727273:0.888889:4	0/1:149:149.72:-19,-4,-23:42:31:10:31:9:17:0:0:14:9:0.23:1.1:0.733333:0.916667:4	0/0:9:0.49:-5,-6,-26:36:31:4:30:3:17:0:0:13:3:0.091:0.9:0.642857:0.818182:-1	0/1:59:59.8:-10,-4,-20:33:26:6:25:5:11:0:0:14:5:0.17:1:1:0.909091:4	0/0:3:1.74:-2,-2,-9:13:10:2:10:1:4:0:0:6:1:0.091:1.125:1:0.9:-1	0/1:83:83.72:-14,-5,-28:45:36:8:35:7:21:0:3:14:4:0.17:1:0.6875:0.916667:4	0/1:14:14.85:-9,-7,-34:47:41:6:40:5:23:0:2:17:3:0.11:1:0.666667:0.833333:4	0/0:0:2.85:-9,-9,-39:51:45:6:45:5:25:0:1:20:4:0.1:0.916667:0.52381:0.846154:-1	0/1:125:125.74:-16,-4,-23:40:30:9:30:8:17:0:1:13:7:0.21:0.916667:0.647059:0.846154:4	0/0:36:0:-5,-9,-35:45:40:4:39:3:21:0:1:18:2:0.071:1:0.8:0.857143:-1	0/1:88:272.78:-28,-1,-10:31:18:13:17:12:6:0:3:11:9:0.41:1:0.6:0.9:4	0/1:2:4.68:-4,-3,-15:22:18:3:17:2:8:0:0:9:2:0.11:1:0.777778:0.875:1	0/1:92:92.67:-15,-6,-33:51:41:9:41:8:21:0:2:20:6:0.16:1:0.6:0.818182:4	0/1:107:107.83:-13,-2,-13:25:18:6:18:6:0:0:0:18:6:0.25:1:0.692308:0.9:4	0/1:77:77.84:-10,-3,-15:25:19:5:19:5:0:0:0:19:5:0.21:1:0.642857:0.9:4	0/1:56:56.73:-11,-6,-29:43:36:7:35:6:20:0:2:15:4:0.15:1:0.733333:0.916667:4	0/1:77:77.71:-13,-6,-30:47:38:8:37:7:22:0:1:15:6:0.16:1:0.8:0.923077:4	0/1:121:128.81:-15,-2,-14:29:21:8:20:7:9:0:1:11:6:0.26:0.9:0.692308:0.9:4	0/1:89:89.8:-12,-3,-19:33:25:7:24:6:15:0:1:9:5:0.2:1:0.833333:0.909091:4	0/0:75:0:-0,-8,-25:27:25:1:25:0:16:0:0:9:0:0:0.9:0.75:0.818182:-1	0/1:104:104.63:-17,-7,-37:57:47:10:46:9:24:0:1:22:8:0.16:1.11111:0.625:0.909091:4	0/1:71:71.89:-9,-2,-9:17:12:4:12:4:0:0:0:12:4:0.25:1:0.818182:0.9:4	0/0:54:0:-2,-7,-26:30:27:2:27:1:15:0:0:12:1:0.036:1:0.714286:0.909091:-1	0/1:26:26.81:-8,-5,-23:34:28:5:27:4:14:0:1:13:3:0.13:1:0.666667:0.909091:4	0/1:71:98.88:-11,-1,-8:17:12:5:12:5:0:0:0:12:5:0.29:0.9:0.642857:0.818182:4	0/1:177:182.72:-21,-3,-21:41:29:11:29:10:17:0:1:12:9:0.26:0.9:0.75:0.818182:4	0/1:179:179.72:-21,-3,-22:40:30:10:30:10:18:0:1:12:9:0.25:1:0.714286:0.909091:4	0/1:35:35.82:-8,-4,-20:31:25:5:24:4:14:0:0:10:4:0.14:1:0.714286:0.909091:1	0/1:82:119.85:-13,-1,-10:21:14:6:14:6:0:0:0:14:6:0.3:1:0.909091:0.909091:4	0/1:200:218.6:-27,-5,-32:59:44:14:44:13:22:0:3:22:10:0.23:0.916667:0.6875:0.846154:4	0/1:109:185.79:-20,-2,-13:31:20:10:19:9:9:0:0:10:9:0.32:1:0.785714:0.916667:4	0/1:66:152.86:-16,-1,-8:20:12:7:12:7:0:0:0:12:7:0.37:1.125:0.692308:0.9:4	0/1:200:281.6:-32,-4,-28:58:41:16:41:15:22:0:2:19:13:0.27:1.1:0.578947:0.916667:4	0/1:161:161.62:-22,-6,-34:58:45:12:45:11:26:0:1:19:10:0.2:1:0.705882:0.923077:4	0/1:41:59.93:-7,-1,-5:11:7:3:7:3:0:0:0:7:3:0.3:1:0.625:0.833333:4	0/1:59:59.67:-13,-7,-35:52:43:8:43:7:24:0:0:19:7:0.14:0.916667:0.611111:0.846154:1
1	2344150	532	N	<DEL>	413.6	.	AC=146;ALG=PROD;AN=146;CIEND=-1,1;CIEND95=0,0;CIPOS=-1,1;CIPOS95=0,0;END=2344294;EVENT=NA;GCF=0.42069;IMPRECISE=FALSE;MSHQ=-1;PE=4;SNAME=ACT_21:15,act-2:11,act-7:17,ACT_20:14,ACT_15:16,act-12:10,FYBRL_S5:16,ACT_4:20,act-15:15,MAZ-5:13,ACT_16:14,ACTT_2:18,act-9:8,GFBLL_S6:13,PEN-2:14,ACT_9:22,ACTT_1:15,PIS-2:11,act-4:22,ACT_11:15,pen-3:8,MAZ-3:16,car-4:19,ACT_7:16,ACT_10:18,PEN-5:11,car-3:14,car-5…	GT:GQ:SQ:GL:DP:RO:AO:QR:QA:RS:AS:ASC:RP:AP:AB:DHFC:DHFFC:DHBFC:DHSP:SHQ	1/1:10:118.56:-12,-1,-0:4:0:4:0:4:0:3:0:0:0:1:0:0:0:2:-1	1/1:12:147.94:-15,-2,-0:5:0:5:0:5:0:5:0:0:0:1:0:0:0:1:-1	1/1:22:265.9:-27,-3,-0:9:0:9:0:9:0:7:1:0:0:1:0:0:0:1:-1	1/1:17:206.87:-21,-2,-0:7:0:7:0:7:0:7:0:0:0:1:0:0:0:0:-1	1/1:10:118.56:-12,-1,-0:4:0:4:0:4:0:3:0:0:0:1:0:0:0:0:-1	1/1:10:118.56:-12,-1,-0:4:0:4:0:4:0:4:0:0:0:1:0:0:0:3:-1	1/1:10:118.56:-12,-1,-0:4:0:4:0:4:0:3:0:0:0:1:0:0:0:1:-1	1/1:15:177.38:-18,-2,-0:6:0:6:0:6:0:5:0:0:0:1:0:0:0:1:-1	1/1:17:206.87:-21,-2,-0:7:0:7:0:7:0:7:0:0:0:1:0:0:0:2:-1	1/1:12:147.94:-15,-2,-0:5:0:5:0:5:0:5:0:0:0:1:0:0:0:1:-1	1/1:12:147.94:-15,-2,-0:5:0:5:0:5:0:4:0:0:0:1:0:0:0:0:-1	1/1:22:265.9:-27,-3,-0:9:0:9:0:9:0:7:1:0:0:1:0:0:0:0:-1	1/1:10:118.56:-12,-1,-0:4:0:4:0:4:0:3:0:0:0:1:0:0:0:0:-1	1/1:22:265.9:-27,-3,-0:9:0:9:0:9:0:7:1:0:0:1:0:0:0:1:-1	1/1:15:177.38:-18,-2,-0:6:0:6:0:6:0:5:0:0:0:1:0:0:0:1:-1	1/1:15:177.38:-18,-2,-0:6:0:6:0:6:0:5:0:0:0:1:0:0:0:1:-1	1/1:10:118.56:-12,-1,-0:4:0:4:0:4:0:4:0:0:0:1:0:0:0:1:-1	1/1:15:177.38:-18,-2,-0:6:0:6:0:6:0:4:1:0:0:1:0:0:0:1:-1	1/1:15:177.38:-18,-2,-0:6:0:6:0:6:0:5:0:0:0:1:0:0:0:3:-1	1/1:22:265.9:-27,-3,-0:9:0:9:0:9:0:8:0:0:0:1:0:0:0:2:-1	1/1:28:324.97:-33,-3,-1:11:0:11:0:11:0:10:0:0:0:1:0:0:0:0:-1	1/1:7:89.31:-9,-1,-0:3:0:3:0:3:0:2:0:0:0:1:0:0:0:2:-1	1/1:35:413.6:-42,-4,-1:14:0:14:0:14:0:13:0:0:0:1:0:0:0:3:-1	1/1:17:206.87:-21,-2,-0:7:0:7:0:7:0:6:0:0:0:1:0:0:0:2:-1	1/1:12:147.94:-15,-2,-0:5:0:5:0:5:0:4:0:0:0:1:0:0:0:1:-1	1/1:20:236.38:-24,-2,-0:8:0:8:0:8:0:7:0:0:0:1:0:0:0:1:-1	1/1:17:206.87:-21,-2,-0:7:0:7:0:7:0:5:1:0:0:1:0:0:0:0:-1	1/1:12:147.94:-15,-2,-0:5:0:5:0:5:0:4:0:0:0:1:0:0:0:2:-1	1/1:17:206.87:-21,-2,-0:7:0:7:0:7:0:6:0:0:0:1:0:0:0:0:-1	1/1:15:177.38:-18,-2,-0:6:0:6:0:6:0:4:1:0:0:1:0:0:0:2:-1	1/1:22:265.9:-27,-3,-0:9:0:9:0:9:0:7:1:0:0:1:0:0:0:1:-1	1/1:15:177.38:-18,-2,-0:6:0:6:0:6:0:5:0:0:0:1:0:0:0:0:-1	1/1:28:324.97:-33,-3,-1:11:0:11:0:11:0:10:0:0:0:1:0:0:0:1:-1	1/1:17:206.87:-21,-2,-0:7:0:7:0:7:0:4:2:0:0:1:0:0:0:1:-1	1/1:17:206.87:-21,-2,-0:7:0:7:0:7:0:5:1:0:0:1:0:0:0:3:-1	1/1:15:177.38:-18,-2,-0:6:0:6:0:6:0:4:1:0:0:1:0:0:0:3:-1	1/1:7:89.31:-9,-1,-0:3:0:3:0:3:0:3:0:0:0:1:0:0:0:1:-1	1/1:22:265.9:-27,-3,-0:9:0:9:0:9:0:8:0:0:0:1:0:0:0:0:-1	1/1:30:354.51:-36,-4,-1:12:0:12:0:12:0:12:0:0:0:1:0:0:0:2:-1	1/1:15:177.38:-18,-2,-0:6:0:6:0:6:0:6:0:0:0:1:0:0:0:1:-1	1/1:25:295.44:-30,-3,-0:10:0:10:0:10:0:9:0:0:0:1:0:0:0:0:-1
1	2611280	533	N	<DEL>	531.8	.	AC=20;ALG=PROD;AN=146;CIEND=-6,3;CIEND95=0,0;CIPOS=-7,6;CIPOS95=0,0;END=2612187;EVENT=NA;GCF=0.428414;IMPRECISE=FALSE;MSHQ=4;PE=87;SNAME=pen-3:9,PIS-5:23,PIS-3:23,PEN-5:12,PEN-3:14,PIS-6:11,car-4:20,pis-6:21,PIS-1:16,pis-5:20,PEN-4:20,PEN-1:16,pen-5:18,PIS-4:16,PIS-2:12;SR=62;STRANDS=+-:149;SU=149;SVLEN=-907;SVTYPE=DEL;smoove_gene=PLXNA4|gene:1:908;DEPTH=0.0,0.4935276,0.8814621896551723,0.0,0.542…	GT:GQ:SQ:GL:DP:RO:AO:QR:QA:RS:AS:ASC:RP:AP:AB:DHFC:DHFFC:DHBFC:DHSP:SHQ	0/0:66:0:-0,-7,-22:23:23:0:22:0:13:0:0:9:0:0:0.916667:1.1:0.846154:0:-1	0/0:51:0:-0,-5,-17:18:18:0:17:0:9:0:0:8:0:0:0.75:0.692308:0.642857:0:-1	0/0:36:0:-0,-4,-12:13:13:0:12:0:6:0:0:6:0:0:0.727273:0.727273:0.666667:0:-1	0/0:66:0:-0,-7,-22:23:23:0:22:0:13:0:0:9:0:0:0.9:0.692308:0.818182:0:-1	0/0:57:0:-0,-6,-19:20:20:0:19:0:10:0:0:9:0:0:0.777778:0.875:0.7:0:-1	0/0:72:0:-0,-7,-24:25:25:0:24:0:13:0:0:11:0:0:1.625:1.44444:1.44444:0:-1	0/0:57:0:-0,-6,-19:20:20:0:19:0:11:0:0:8:0:0:1.1:1.1:0.916667:0:-1	0/0:63:0:-0,-6,-21:22:22:0:21:0:12:0:0:9:0:0:0.8:1:0.727273:0:-1	0/0:78:0:-0,-8,-26:27:27:0:26:0:15:0:0:11:0:0:0.9:0.818182:0.818182:0:-1	0/0:48:0:-0,-5,-16:17:17:0:16:0:8:0:0:8:0:0:0.75:0.6:0.6:0:-1	0/0:51:0:-0,-5,-17:18:18:0:17:0:8:0:0:9:0:0:0.636364:0.7:0.583333:0:-1	0/0:63:0:-0,-6,-21:22:22:0:21:0:11:0:0:10:0:0:1.4:1.55556:1.16667:0:-1	0/0:96:0:-0,-10,-32:33:33:0:32:0:18:0:0:14:0:0:1.08333:1.08333:1:0:-1	0/0:90:0:-0,-9,-30:31:31:0:30:0:14:0:0:16:0:0:0.916667:1:0.846154:0:-1	0/0:90:0:-0,-9,-30:31:31:0:30:0:18:0:0:12:0:0:0.75:0.75:0.642857:0:-1	0/0:102:0:-0,-10,-34:35:35:0:34:0:17:0:0:17:0:0:1.44444:1.18182:1.3:0:-1	0/0:69:0:-0,-7,-23:24:24:0:23:0:13:0:0:10:0:0:1:0.875:0.875:0:-1	0/0:87:0:-0,-9,-29:30:30:0:29:0:14:0:0:15:0:0:1:0.75:0.818182:0:-1	0/0:30:0:-0,-3,-10:11:11:0:10:0:5:0:0:5:0:0:0.888889:0.888889:0.8:0:-1	0/0:84:0:-0,-8,-28:29:29:0:28:0:16:0:0:12:0:0:0.777778:0.583333:0.7:0:-1	0/0:147:0:-0,-15,-49:50:50:0:49:0:30:0:0:19:0:0:1.18182:1:1.08333:0:-1	0/0:99:0:-0,-10,-33:34:34:0:33:0:16:0:0:17:0:0:1.16667:1.07692:1.07692:0:-1	0/0:75:0:-0,-8,-25:26:26:0:25:0:14:0:0:11:0:0:0.7:0.583333:0.7:0:-1	0/0:66:0:-0,-7,-22:23:23:0:22:0:11:0:0:11:0:0:0.8:0.727273:0.727273:0:-1	0/0:75:0:-0,-8,-25:26:26:0:25:0:14:0:0:11:0:0:0.9:1.28571:0.818182:0:-1	0/0:75:0:-0,-8,-25:26:26:0:25:0:15:0:0:10:0:0:1:0.75:0.818182:0:-1	0/0:60:0:-0,-6,-20:21:21:0:20:0:11:0:0:9:0:0:1.11111:0.909091:1:0:-1	0/0:78:0:-0,-8,-26:27:27:0:26:0:15:0:0:11:0:0:0.9:0.9:0.818182:0:-1	0/0:69:0:-0,-7,-23:24:24:0:23:0:12:0:0:11:0:0:0.9:0.818182:0.818182:0:-1	0/0:54:0:-0,-5,-18:19:19:0:18:0:10:0:0:8:0:0:0.9:1.125:0.818182:0:-1	0/0:72:0:-0,-7,-24:25:25:0:24:0:12:0:0:12:0:0:1:1.11111:0.909091:0:-1	0/0:81:0:-0,-8,-27:28:28:0:27:0:16:0:0:11:0:0:1.1:1.22222:1:0:-1	0/0:93:0:-0,-9,-31:32:32:0:31:0:18:0:0:13:0:0:1.1:1.1:1:0:-1	0/0:105:0:-0,-11,-35:36:36:0:35:0:22:0:0:13:0:0:0.7:0.636364:0.636364:0:-1	0/0:75:0:-0,-8,-25:26:26:0:25:0:15:0:0:10:0:0:0.833333:0.909091:0.769231:0:-1	0/0:54:0:-0,-5,-18:19:19:0:18:0:8:0:0:10:0:0:1.36364:1.5:1.25:0:-1	0/0:66:0:-0,-7,-22:23:23:0:22:0:11:0:0:11:0:0:1.25:1.42857:1:0:-1	0/0:54:0:-0,-5,-18:19:19:0:18:0:9:0:0:9:0:0:1:1.25:0.833333:0:-1	0/0:108:0:-0,-11,-36:37:37:0:36:0:19:0:0:17:0:0:1.08333:0.866667:1:0:-1	0/0:36:0:-0,-4,-12:13:13:0:12:0:7:0:0:5:0:0:1:1:0.833333:0:-1	0/0:75:0:-0,-8,-25:26:26:0:25:0:13:0:0:12:0:0:1:1:0.923077:0:-1
1	2743271	534	N	<DEL>	561.3	.	AC=146;ALG=PROD;AN=146;CIEND=-1,1;CIEND95=0,0;CIPOS=-1,1;CIPOS95=0,0;END=2743356;EVENT=NA;GCF=0.616279;IMPRECISE=FALSE;MSHQ=-1;PE=3;SNAME=PIS-4:17,GMBLL_S4:17,MAZ-4:18,ACT_13:23,FYBRL_S5:17,ACT_4:21,PIS-5:24,ACT_9:23,act-14:16,PIS-1:17,car-3:15,ACT_24-MARONE:10,ACT_5:17,ACT_10:19,PEN-2:15,ACT_22:17,ACT_3:17,PIS-2:13,FBLL_S3:18,ACT_14:23,ACT_7:17,ACT_8:14,ACT_6:17,ACT_19:15,act-10:14,MAZ-6:19,act-…	GT:GQ:SQ:GL:DP:RO:AO:QR:QA:RS:AS:ASC:RP:AP:AB:DHFC:DHFFC:DHBFC:DHSP:SHQ	1/1:15:177.38:-18,-2,-0:6:0:6:0:6:0:4:1:0:0:1:0:0:0:2:-1	1/1:28:324.97:-33,-3,-1:11:0:11:0:11:0:6:4:0:0:1:0:0:0:2:-1	1/1:40:472.68:-48,-5,-1:16:0:16:0:16:0:12:3:0:0:1:0:0:0:0:-1	1/1:25:295.44:-30,-3,-0:10:0:10:0:10:0:6:3:0:0:1:0:0:0:0:-1	1/1:25:295.44:-30,-3,-0:10:0:10:0:10:0:6:3:0:0:1:0:0:0:3:-1	1/1:22:265.9:-27,-3,-0:9:0:9:0:9:0:3:5:0:0:1:0:0:0:1:-1	1/1:22:265.9:-27,-3,-0:9:0:9:0:9:0:4:4:0:0:1:0:0:0:3:-1	1/1:10:118.56:-12,-1,-0:4:0:4:0:4:0:3:0:0:0:1:0:0:0:0:-1	1/1:25:295.44:-30,-3,-0:10:0:10:0:10:0:5:4:0:0:1:0:0:0:1:-1	1/1:22:265.9:-27,-3,-0:9:0:9:0:9:0:6:2:0:0:1:0:0:0:1:-1	1/1:12:147.94:-15,-2,-0:5:0:5:0:5:0:2:2:0:0:1:0:0:0:0:-1	1/1:28:324.97:-33,-3,-1:11:0:11:0:11:0:7:3:0:0:1:0:0:0:0:-1	1/1:33:384.05:-39,-4,-1:13:0:13:0:13:0:12:1:0:0:1:0:0:0:2:-1	1/1:20:236.38:-24,-2,-0:8:0:8:0:8:0:4:3:0:0:1:0:0:0:2:-1	1/1:33:384.05:-39,-4,-1:13:0:13:0:13:0:9:3:0:0:1:0:0:0:0:-1	1/1:25:295.44:-30,-3,-0:10:0:10:0:10:0:7:2:0:0:1:0:0:0:1:-1	1/1:7:89.31:-9,-1,-0:3:0:3:0:3:0:1:1:0:0:1:0:0:0:1:-1	1/1:15:177.38:-18,-2,-0:6:0:6:0:6:0:2:3:0:0:1:0:0:0:0:-1	1/1:12:147.94:-15,-2,-0:5:0:5:0:5:0:4:0:0:0:1:0:0:0:0:-1	1/1:22:265.9:-27,-3,-0:9:0:9:0:9:0:4:4:0:0:1:0:0:0:0:-1	1/1:20:236.38:-24,-2,-0:8:0:8:0:8:0:4:3:0:0:1:0:0:0:1:-1	1/1:15:177.38:-18,-2,-0:6:0:6:0:6:0:3:2:0:0:1:0:0:0:1:-1	1/1:17:206.87:-21,-2,-0:7:0:7:0:7:0:4:2:0:0:1:0:0:0:1:-1	1/1:25:295.44:-30,-3,-0:10:0:10:0:10:0:7:2:0:0:1:0:0:0:1:-1	1/1:25:295.44:-30,-3,-0:10:0:10:0:10:0:6:3:0:0:1:0:0:0:0:-1	1/1:25:295.44:-30,-3,-0:10:0:10:0:10:0:4:5:0:0:1:0:0:0:4:-1	1/1:28:324.97:-33,-3,-1:11:0:11:0:11:0:6:4:0:0:1:0:0:0:0:-1	1/1:20:236.38:-24,-2,-0:8:0:8:0:8:0:4:3:0:0:1:0:0:0:2:-1	1/1:17:206.87:-21,-2,-0:7:0:7:0:7:0:4:2:0:0:1:0:0:0:1:-1	1/1:17:206.87:-21,-2,-0:7:0:7:0:7:0:4:2:0:0:1:0:0:0:1:-1	1/1:20:236.38:-24,-2,-0:8:0:8:0:8:0:3:4:0:0:1:0:0:0:0:-1	1/1:17:206.87:-21,-2,-0:7:0:7:0:7:0:6:0:0:0:1:0:0:0:1:-1	1/1:10:118.56:-12,-1,-0:4:0:4:0:4:0:2:1:0:0:1:0:0:0:0:-1	1/1:20:236.38:-24,-2,-0:8:0:8:0:8:0:7:1:0:0:1:0:0:0:0:-1	1/1:33:384.05:-39,-4,-1:13:0:13:0:13:0:9:3:0:0:1:0:0:0:2:-1	1/1:20:236.38:-24,-2,-0:8:0:8:0:8:0:4:3:0:0:1:0:0:0:0:-1	1/1:15:177.38:-18,-2,-0:6:0:6:0:6:0:1:4:0:0:1:0:0:0:0:-1	1/1:15:177.38:-18,-2,-0:6:0:6:0:6:0:2:3:0:0:1:0:0:0:0:-1	1/1:30:354.51:-36,-4,-1:12:0:12:0:12:0:10:1:0:0:1:0:0:0:2:-1	1/1:25:295.44:-30,-3,-0:10:0:10:0:10:0:4:5:0:0:1:0:0:0:0:-1	1/1:17:206.87:-21,-2,-0:7:0:7:0:7:0:3:3:0:0:1:0:0:0:2:-1
1	3465452	7214	N	<DUP>	115.2	.	AC=71;ALG=PROD;AN=146;CIEND=-9,8;CIEND95=0,0;CIPOS=-9,8;CIPOS95=0,0;END=3466878;EVENT=NA;GCF=0.402943;IMPRECISE=FALSE;MSHQ=3.8;PE=0;SNAME=ACT_3:18,ACT_25:17,act-11:16,act-12:12,GFBLL_S6:15;SR=20;STRANDS=-+:20;SU=20;SVLEN=1426;SVTYPE=DUP;DEPTH=0.975869642857143,1.0119526,1.0191583666666668,0.8273408571428573,0.8235099333333333,0.8264822333333334	GT:GQ:SQ:GL:DP:RO:AO:QR:QA:RS:AS:ASC:RP:AP:AB:DHFC:DHFFC:DHBFC:SHQ	0/0:27:0.01:-0,-3,-5:32:31:0:30:0:16:0:0:14:0:0:0.75:0.529412:0.75:-1	1/1:6:88.53:-10,-1,-1:19:11:7:11:7:11:6:0:0:0:0.39:0.833333:0.714286:0.833333:-1	1/1:14:115.11:-13,-3,-2:13:4:8:4:8:4:6:1:0:0:0.67:1:0.846154:1:-1	1/1:13:101.65:-12,-3,-2:11:3:7:3:7:3:5:1:0:0:0.7:1.2:1:1.2:-1	1/1:2:28.84:-3,-1,-1:5:2:2:2:2:2:2:0:0:0:0.5:1:0.9:1:-1	0/1:2:29.75:-3,-1,-1:16:12:3:12:3:12:3:0:0:0:0.2:1.25:0.769231:1.25:4	1/1:6:66.75:-7,-1,-1:12:6:5:6:5:6:4:0:0:0:0.45:0.8:0.615385:0.727273:-1	0/1:1:10.97:-1,-0,-1:7:5:1:5:1:5:1:0:0:0:0.17:0.7:0.538462:0.7:4	0/1:7:13.08:-2,-1,-1:18:15:2:15:2:15:2:0:0:0:0.12:1:0.769231:1:4	1/1:9:93.36:-10,-2,-1:16:8:7:8:7:8:7:0:0:0:0.47:1:0.727273:0.888889:-1	0/0:18:0.06:-0,-2,-4:21:21:0:20:0:8:0:0:12:0:0:1.09091:0.923077:1.09091:-1	1/1:10:106.74:-12,-2,-1:18:9:8:9:8:9:7:0:0:0:0.47:1.2:0.923077:1.09091:-1	1/1:5:65.19:-7,-1,-1:13:7:5:7:5:7:4:0:0:0:0.42:0.75:0.642857:0.75:-1	0/1:0:43.64:-5,-1,-1:17:12:4:12:4:12:4:0:0:0:0.25:0.916667:1:0.916667:4	1/1:0:46.3:-5,-1,-1:15:10:4:10:4:10:3:0:0:0:0.29:0.833333:0.769231:0.769231:-1	1/1:2:38.97:-4,-1,-1:9:5:3:5:3:5:2:0:0:0:0.38:0.888889:0.888889:0.888889:-1	1/1:0:24.66:-3,-1,-1:8:5:2:5:2:5:0:1:0:0:0.29:1.42857:1:1.42857:-1	1/1:1:36.16:-4,-1,-1:11:7:3:7:3:7:3:0:0:0:0.3:1.22222:0.846154:1.22222:-1	1/1:2:49.1:-5,-1,-1:13:8:4:8:4:8:4:0:0:0:0.33:1.22222:0.916667:1.22222:-1	0/1:5:16.2:-2,-1,-1:15:12:2:12:2:12:2:0:0:0:0.14:1.11111:0.769231:1.11111:4	0/1:3:18.44:-2,-1,-1:13:10:2:10:2:10:2:0:0:0:0.17:0.909091:0.625:0.909091:4	1/1:2:49.1:-5,-1,-1:13:8:4:8:4:8:4:0:0:0:0.33:1:0.923077:1:-1	1/1:1:47.68:-5,-1,-1:14:9:4:9:4:9:2:1:0:0:0.31:0.9:0.692308:0.9:-1	1/1:10:96.65:-11,-2,-1:14:6:7:6:7:6:5:1:0:0:0.54:1.1:0.846154:1.1:-1	0/1:1:20.82:-2,-1,-1:11:8:2:8:2:8:2:0:0:0:0.2:1.3:1.18182:1.3:4	0/1:1:32.2:-4,-1,-1:14:10:3:10:3:10:2:0:0:0:0.23:1.22222:0.647059:1.22222:4	0/1:1:22.06:-2,-1,-1:10:7:2:7:2:7:1:0:0:0:0.22:1:0.818182:1:4	1/1:6:78.43:-9,-1,-1:15:8:6:8:6:8:6:0:0:0:0.43:1.2:1.09091:1.09091:-1	1/1:9:95:-10,-2,-1:15:7:7:7:7:7:6:1:0:0:0.5:0.9:0.692308:0.9:-1	1/1:4:31.8:-4,-1,-1:3:0:2:0:2:0:2:0:0:0:1:0.8:0.727273:0.8:-1	1/1:0:24.66:-3,-1,-1:8:5:2:5:2:5:1:0:0:0:0.29:0.8:0.888889:0.8:-1	1/1:9:115.18:-12,-2,-1:23:13:9:13:9:13:8:0:0:0:0.41:1.2:1:1.2:-1	1/1:5:75.3:-8,-1,-1:17:10:6:10:6:10:6:0:0:0:0.38:1:0.769231:1:-1	1/1:5:65.19:-7,-1,-1:13:7:5:7:5:7:4:0:0:0:0.42:1:0.769231:1:-1	0/1:3:28.57:-3,-1,-1:17:13:3:13:3:13:3:0:0:0:0.19:0.916667:0.846154:0.916667:4	0/1:2:29.75:-3,-1,-1:16:12:3:12:3:12:2:1:0:0:0.2:1:0.785714:1:4	0/1:2:19.61:-2,-1,-1:12:9:2:9:2:9:1:0:0:0:0.18:1.25:0.909091:1.11111:4	1/1:3:40.43:-4,-1,-1:8:4:3:4:3:4:2:0:0:0:0.43:1.1:0.733333:1:-1	1/1:3:50.55:-6,-1,-1:12:7:4:7:4:7:4:0:0:0:0.36:0.916667:0.6875:0.916667:-1	0/0:20:0.04:-0,-2,-4:24:23:0:22:0:12:0:0:10:0:0:1.2:0.75:1.2:-1	0/1:2:29.75:-3,-1,-1:16:12:3:12:3:12:3:0:0:0:0.2:0.833333:0.769231:0.833333:4
[truncated: 6,807 more rows]
[truncated: 32 more columns]

## Sheet: Table S6
Table S6. Functional annotation of post-filtered SVs in this study
#Uploaded_variation	Location	Allele	Gene	Feature	Feature_type	Consequence	cDNA_position	CDS_position	Protein_position	Amino_acids	Codons	Existing_variation	Extra
7173	1:6-229	duplication	ENSMGAG00010004919	ENSMGAT00010011397	Transcript	downstream_gene_variant	-	-	-	-	-	-	IMPACT=MODIFIER;DISTANCE=1020;STRAND=-1;SOURCE=custom_annotation
7173	1:6-229	duplication	ENSMGAG00010004924	ENSMGAT00010011411	Transcript	upstream_gene_variant	-	-	-	-	-	-	IMPACT=MODIFIER;DISTANCE=4510;STRAND=1;SYMBOL=si:ch211-156b7.4;SOURCE=custom_annotation
[truncated: 21,261 more rows]

## Sheet: Table S7
Table S7. GO terms and KEGG pathways of all SVs
[truncated: 66 more rows]
